# Supplementary material for: Network Intrusion Detection Based on a General Regression Neural Network Optimized by an Improved Artificial Immune Algorithm
Source: PLoS One. 2015 Mar 25;10(3):e0120976. doi: 10.1371/journal.pone.0120976 (PMC4373783; doi:10.1371/journal.pone.0120976)
Supplement: S1 Dataset — (XLS) [file pone.0120976.s002.xls]

## Sheet: Sheet1
0	tcp	http	SF	162	4528	0	0	0	0	0	1	0	0	0	0	0	0	0	0	0	0	2	2	0	0	0	0	1	0	0	1	1	1	0	1	0	0	0	0	0	normal.	1
0	tcp	http	SF	236	1228	0	0	0	0	0	1	0	0	0	0	0	0	0	0	0	0	1	1	0	0	0	0	1	0	0	2	2	1	0	0.5	0	0	0	0	0	normal.	1
0	tcp	http	SF	233	2032	0	0	0	0	0	1	0	0	0	0	0	0	0	0	0	0	2	2	0	0	0	0	1	0	0	3	3	1	0	0.33	0	0	0	0	0	normal.	1
0	tcp	http	SF	239	486	0	0	0	0	0	1	0	0	0	0	0	0	0	0	0	0	3	3	0	0	0	0	1	0	0	4	4	1	0	0.25	0	0	0	0	0	normal.	1
0	tcp	http	SF	238	1282	0	0	0	0	0	1	0	0	0	0	0	0	0	0	0	0	4	4	0	0	0	0	1	0	0	5	5	1	0	0.2	0	0	0	0	0	normal.	1
0	tcp	http	SF	235	1337	0	0	0	0	0	1	0	0	0	0	0	0	0	0	0	0	5	5	0	0	0	0	1	0	0	6	6	1	0	0.17	0	0	0	0	0	normal.	1
0	tcp	http	SF	234	1364	0	0	0	0	0	1	0	0	0	0	0	0	0	0	0	0	6	6	0	0	0	0	1	0	0	7	7	1	0	0.14	0	0	0	0	0	normal.	1
0	tcp	http	SF	239	1295	0	0	0	0	0	1	0	0	0	0	0	0	0	0	0	0	7	7	0	0	0	0	1	0	0	8	8	1	0	0.12	0	0	0	0	0	normal.	1
0	tcp	http	SF	181	5450	0	0	0	0	0	1	0	0	0	0	0	0	0	0	0	0	8	8	0	0	0	0	1	0	0	9	9	1	0	0.11	0	0	0	0	0	normal.	1
0	tcp	http	SF	184	124	0	0	0	0	0	1	0	0	0	0	0	0	0	0	0	0	1	1	0	0	0	0	1	0	0	10	10	1	0	0.1	0	0	0	0	0	normal.	1
0	tcp	http	SF	185	9020	0	0	0	0	0	1	0	0	0	0	0	0	0	0	0	0	2	2	0	0	0	0	1	0	0	11	11	1	0	0.09	0	0	0	0	0	normal.	1
0	tcp	http	SF	239	1295	0	0	0	0	0	1	0	0	0	0	0	0	0	0	0	0	1	1	0	0	0	0	1	0	0	12	12	1	0	0.08	0	0	0	0	0	normal.	1
0	tcp	http	SF	181	5450	0	0	0	0	0	1	0	0	0	0	0	0	0	0	0	0	2	2	0	0	0	0	1	0	0	13	13	1	0	0.08	0	0	0	0	0	normal.	1
0	tcp	http	SF	236	1228	0	0	0	0	0	1	0	0	0	0	0	0	0	0	0	0	3	3	0	0	0	0	1	0	0	14	14	1	0	0.07	0	0	0	0	0	normal.	1
0	tcp	http	SF	233	2032	0	0	0	0	0	1	0	0	0	0	0	0	0	0	0	0	4	4	0	0	0	0	1	0	0	15	15	1	0	0.07	0	0	0	0	0	normal.	1
0	tcp	http	SF	238	1282	0	0	0	0	0	1	0	0	0	0	0	0	0	0	0	0	5	5	0	0	0	0	1	0	0	16	16	1	0	0.06	0	0	0	0	0	normal.	1
0	tcp	http	SF	235	1337	0	0	0	0	0	1	0	0	0	0	0	0	0	0	0	0	6	6	0	0	0	0	1	0	0	17	17	1	0	0.06	0	0	0	0	0	normal.	1
0	tcp	http	SF	234	1364	0	0	0	0	0	1	0	0	0	0	0	0	0	0	0	0	7	7	0	0	0	0	1	0	0	18	18	1	0	0.06	0	0	0	0	0	normal.	1
0	tcp	http	SF	239	486	0	0	0	0	0	1	0	0	0	0	0	0	0	0	0	0	8	8	0	0	0	0	1	0	0	19	19	1	0	0.05	0	0	0	0	0	normal.	1
0	tcp	http	SF	185	9020	0	0	0	0	0	1	0	0	0	0	0	0	0	0	0	0	1	1	0	0	0	0	1	0	0	20	20	1	0	0.05	0	0	0	0	0	normal.	1
0	tcp	http	SF	184	124	0	0	0	0	0	1	0	0	0	0	0	0	0	0	0	0	2	2	0	0	0	0	1	0	0	21	21	1	0	0.05	0	0	0	0	0	normal.	1
0	tcp	http	SF	181	5450	0	0	0	0	0	1	0	0	0	0	0	0	0	0	0	0	1	1	0	0	0	0	1	0	0	22	22	1	0	0.05	0	0	0	0	0	normal.	1
0	tcp	http	SF	239	1295	0	0	0	0	0	1	0	0	0	0	0	0	0	0	0	0	2	2	0	0	0	0	1	0	0	23	23	1	0	0.04	0	0	0	0	0	normal.	1
0	tcp	http	SF	236	1228	0	0	0	0	0	1	0	0	0	0	0	0	0	0	0	0	3	3	0	0	0	0	1	0	0	24	24	1	0	0.04	0	0	0	0	0	normal.	1
0	tcp	http	SF	233	2032	0	0	0	0	0	1	0	0	0	0	0	0	0	0	0	0	4	4	0	0	0	0	1	0	0	25	25	1	0	0.04	0	0	0	0	0	normal.	1
0	tcp	http	SF	239	486	0	0	0	0	0	1	0	0	0	0	0	0	0	0	0	0	5	5	0	0	0	0	1	0	0	26	26	1	0	0.04	0	0	0	0	0	normal.	1
0	tcp	http	SF	238	1282	0	0	0	0	0	1	0	0	0	0	0	0	0	0	0	0	6	6	0	0	0	0	1	0	0	27	27	1	0	0.04	0	0	0	0	0	normal.	1
0	tcp	http	SF	234	1364	0	0	0	0	0	1	0	0	0	0	0	0	0	0	0	0	7	7	0	0	0	0	1	0	0	28	28	1	0	0.04	0	0	0	0	0	normal.	1
0	tcp	http	SF	235	1337	0	0	0	0	0	1	0	0	0	0	0	0	0	0	0	0	8	8	0	0	0	0	1	0	0	29	29	1	0	0.03	0	0	0	0	0	normal.	1
0	tcp	http	SF	215	45076	0	0	0	0	0	1	0	0	0	0	0	0	0	0	0	0	1	4	0	0	0	0	1	0	0.5	30	30	1	0	0.03	0	0	0	0	0	normal.	1
0	tcp	http	SF	162	4528	0	0	0	0	0	1	0	0	0	0	0	0	0	0	0	0	2	5	0	0	0	0	1	0	0.4	31	31	1	0	0.03	0	0	0	0	0	normal.	1
0	tcp	http	SF	146	4528	0	0	0	0	0	1	0	0	0	0	0	0	0	0	0	0	1	1	0	0	0	0	1	0	0	32	32	1	0	0.03	0	0	0	0	0	normal.	1
0	tcp	http	SF	199	45076	0	0	0	0	0	1	0	0	0	0	0	0	0	0	0	0	2	2	0	0	0	0	1	0	0	33	33	1	0	0.03	0	0	0	0	0	normal.	1
0	tcp	http	SF	165	5450	0	0	0	0	0	1	0	0	0	0	0	0	0	0	0	0	1	1	0	0	0	0	1	0	0	34	34	1	0	0.03	0	0	0	0	0	normal.	1
0	tcp	http	SF	223	1295	0	0	0	0	0	1	0	0	0	0	0	0	0	0	0	0	2	2	0	0	0	0	1	0	0	35	35	1	0	0.03	0	0	0	0	0	normal.	1
0	tcp	http	SF	220	1228	0	0	0	0	0	1	0	0	0	0	0	0	0	0	0	0	3	3	0	0	0	0	1	0	0	36	36	1	0	0.03	0	0	0	0	0	normal.	1
0	tcp	http	SF	217	2032	0	0	0	0	0	1	0	0	0	0	0	0	0	0	0	0	4	4	0	0	0	0	1	0	0	37	37	1	0	0.03	0	0	0	0	0	normal.	1
0	tcp	http	SF	218	1364	0	0	0	0	0	1	0	0	0	0	0	0	0	0	0	0	5	5	0	0	0	0	1	0	0	38	38	1	0	0.03	0	0	0	0	0	normal.	1
0	tcp	http	SF	219	1337	0	0	0	0	0	1	0	0	0	0	0	0	0	0	0	0	6	6	0	0	0	0	1	0	0	39	39	1	0	0.03	0	0	0	0	0	normal.	1
0	tcp	http	SF	222	1282	0	0	0	0	0	1	0	0	0	0	0	0	0	0	0	0	7	7	0	0	0	0	1	0	0	40	40	1	0	0.03	0	0	0	0	0	normal.	1
0	tcp	http	SF	223	486	0	0	0	0	0	1	0	0	0	0	0	0	0	0	0	0	8	8	0	0	0	0	1	0	0	41	41	1	0	0.02	0	0	0	0	0	normal.	1
0	tcp	http	SF	169	9020	0	0	0	0	0	1	0	0	0	0	0	0	0	0	0	0	1	1	0	0	0	0	1	0	0	42	42	1	0	0.02	0	0	0	0	0	normal.	1
0	tcp	http	SF	168	124	0	0	0	0	0	1	0	0	0	0	0	0	0	0	0	0	2	2	0	0	0	0	1	0	0	43	43	1	0	0.02	0	0	0	0	0	normal.	1
0	tcp	http	SF	218	1364	0	0	0	0	0	1	0	0	0	0	0	0	0	0	0	0	1	1	0	0	0	0	1	0	0	44	44	1	0	0.02	0	0	0	0	0	normal.	1
0	tcp	http	SF	219	1337	0	0	0	0	0	1	0	0	0	0	0	0	0	0	0	0	2	2	0	0	0	0	1	0	0	45	45	1	0	0.02	0	0	0	0	0	normal.	1
0	tcp	http	SF	165	5450	0	0	0	0	0	1	0	0	0	0	0	0	0	0	0	0	3	3	0	0	0	0	1	0	0	46	46	1	0	0.02	0	0	0	0	0	normal.	1
0	tcp	http	SF	223	1295	0	0	0	0	0	1	0	0	0	0	0	0	0	0	0	0	4	4	0	0	0	0	1	0	0	47	47	1	0	0.02	0	0	0	0	0	normal.	1
0	tcp	http	SF	220	1228	0	0	0	0	0	1	0	0	0	0	0	0	0	0	0	0	5	5	0	0	0	0	1	0	0	48	48	1	0	0.02	0	0	0	0	0	normal.	1
0	tcp	http	SF	217	2032	0	0	0	0	0	1	0	0	0	0	0	0	0	0	0	0	6	6	0	0	0	0	1	0	0	49	49	1	0	0.02	0	0	0	0	0	normal.	1
0	tcp	http	SF	223	486	0	0	0	0	0	1	0	0	0	0	0	0	0	0	0	0	7	7	0	0	0	0	1	0	0	50	50	1	0	0.02	0	0	0	0	0	normal.	1
0	tcp	http	SF	222	1282	0	0	0	0	0	1	0	0	0	0	0	0	0	0	0	0	8	8	0	0	0	0	1	0	0	51	51	1	0	0.02	0	0	0	0	0	normal.	1
0	tcp	http	SF	168	124	0	0	0	0	0	1	0	0	0	0	0	0	0	0	0	0	1	1	0	0	0	0	1	0	0	52	52	1	0	0.02	0	0	0	0	0	normal.	1
0	tcp	http	SF	169	9020	0	0	0	0	0	1	0	0	0	0	0	0	0	0	0	0	2	2	0	0	0	0	1	0	0	53	53	1	0	0.02	0	0	0	0	0	normal.	1
0	tcp	http	SF	219	1337	0	0	0	0	0	1	0	0	0	0	0	0	0	0	0	0	1	1	0	0	0	0	1	0	0	54	54	1	0	0.02	0	0	0	0	0	normal.	1
0	tcp	http	SF	218	1364	0	0	0	0	0	1	0	0	0	0	0	0	0	0	0	0	2	2	0	0	0	0	1	0	0	55	55	1	0	0.02	0	0	0	0	0	normal.	1
0	tcp	http	SF	165	5450	0	0	0	0	0	1	0	0	0	0	0	0	0	0	0	0	3	3	0	0	0	0	1	0	0	56	56	1	0	0.02	0	0	0	0	0	normal.	1
0	tcp	http	SF	223	1295	0	0	0	0	0	1	0	0	0	0	0	0	0	0	0	0	4	4	0	0	0	0	1	0	0	57	57	1	0	0.02	0	0	0	0	0	normal.	1
0	tcp	http	SF	220	1228	0	0	0	0	0	1	0	0	0	0	0	0	0	0	0	0	5	5	0	0	0	0	1	0	0	58	58	1	0	0.02	0	0	0	0	0	normal.	1
0	tcp	http	SF	217	2032	0	0	0	0	0	1	0	0	0	0	0	0	0	0	0	0	6	6	0	0	0	0	1	0	0	59	59	1	0	0.02	0	0	0	0	0	normal.	1
0	tcp	http	SF	223	486	0	0	0	0	0	1	0	0	0	0	0	0	0	0	0	0	7	7	0	0	0	0	1	0	0	60	60	1	0	0.02	0	0	0	0	0	normal.	1
0	tcp	http	SF	222	1282	0	0	0	0	0	1	0	0	0	0	0	0	0	0	0	0	8	8	0	0	0	0	1	0	0	61	61	1	0	0.02	0	0	0	0	0	normal.	1
0	tcp	http	SF	199	45076	0	0	0	0	0	1	0	0	0	0	0	0	0	0	0	0	1	4	0	0	0	0	1	0	0.75	62	62	1	0	0.02	0	0	0	0	0	normal.	1
0	tcp	http	SF	146	4528	0	0	0	0	0	1	0	0	0	0	0	0	0	0	0	0	2	5	0	0	0	0	1	0	0.6	63	63	1	0	0.02	0	0	0	0	0	normal.	1
0	tcp	http	SF	364	11189	0	0	0	0	0	1	0	0	0	0	0	0	0	0	0	0	1	1	0	0	0	0	1	0	0	1	64	1	0	1	0.03	0	0	0	0	normal.	1
0	tcp	http	SF	365	4095	0	0	0	0	0	1	0	0	0	0	0	0	0	0	0	0	2	2	0	0	0	0	1	0	0	2	65	1	0	0.5	0.03	0	0	0	0	normal.	1
0	tcp	http	SF	332	3270	0	0	0	0	0	1	0	0	0	0	0	0	0	0	0	0	3	3	0	0	0	0	1	0	0	3	66	1	0	0.33	0.03	0	0	0	0	normal.	1
0	tcp	http	SF	355	11201	0	0	0	0	0	1	0	0	0	0	0	0	0	0	0	0	1	1	0	0	0	0	1	0	0	4	67	1	0	0.25	0.03	0	0	0	0	normal.	1
0	tcp	http	SF	278	957	0	0	0	0	0	1	0	0	0	0	0	0	0	0	0	0	2	2	0	0	0	0	1	0	0	5	68	1	0	0.2	0.03	0	0	0	0	normal.	1
0	tcp	http	SF	212	1940	0	0	0	0	0	1	0	0	0	0	0	0	0	0	0	0	1	2	0	0	0	0	1	0	1	1	69	1	0	1	0.04	0	0	0	0	normal.	1
0	tcp	http	SF	204	11099	0	0	0	0	0	1	0	0	0	0	0	0	0	0	0	0	2	3	0	0	0	0	1	0	0.67	2	70	1	0	0.5	0.04	0	0	0	0	normal.	1
0	tcp	http	SF	202	14983	0	0	0	0	0	1	0	0	0	0	0	0	0	0	0	0	3	6	0	0	0	0	1	0	0.33	3	71	1	0	0.33	0.04	0	0	0	0	normal.	1
0	tcp	http	SF	203	1818	0	0	0	0	0	1	0	0	0	0	0	0	0	0	0	0	4	8	0	0	0	0	1	0	0.25	4	72	1	0	0.25	0.04	0	0	0	0	normal.	1
0	tcp	http	SF	204	1163	0	0	0	0	0	1	0	0	0	0	0	0	0	0	0	0	5	10	0	0	0	0	1	0	0.2	5	73	1	0	0.2	0.04	0	0	0	0	normal.	1
0	tcp	http	SF	203	2235	0	0	0	0	0	1	0	0	0	0	0	0	0	0	0	0	6	12	0	0	0	0	1	0	0.17	6	74	1	0	0.17	0.04	0	0	0	0	normal.	1
0	tcp	http	SF	203	1122	0	0	0	0	0	1	0	0	0	0	0	0	0	0	0	0	1	1	0	0	0	0	1	0	0	7	75	1	0	0.14	0.04	0	0	0	0	normal.	1
0	tcp	http	SF	208	2260	0	0	0	0	0	1	0	0	0	0	0	0	0	0	0	0	2	2	0	0	0	0	1	0	0	8	76	1	0	0.12	0.04	0	0	0	0	normal.	1
0	tcp	http	SF	205	1619	0	0	0	0	0	1	0	0	0	0	0	0	0	0	0	0	3	3	0	0	0	0	1	0	0	9	77	1	0	0.11	0.04	0	0	0	0	normal.	1
0	tcp	http	SF	207	1583	0	0	0	0	0	1	0	0	0	0	0	0	0	0	0	0	4	4	0	0	0	0	1	0	0	10	78	1	0	0.1	0.04	0	0	0	0	normal.	1
0	tcp	http	SF	159	4087	0	0	0	0	0	1	0	0	0	0	0	0	0	0	0	0	5	5	0	0	0	0	1	0	0	11	79	1	0	0.09	0.04	0	0	0	0	normal.	1
0	tcp	http	SF	209	2260	0	0	0	0	0	1	0	0	0	0	0	0	0	0	0	0	6	6	0	0	0	0	1	0	0	12	80	1	0	0.08	0.04	0	0	0	0	normal.	1
0	tcp	http	SF	206	1619	0	0	0	0	0	1	0	0	0	0	0	0	0	0	0	0	7	7	0	0	0	0	1	0	0	13	81	1	0	0.08	0.04	0	0	0	0	normal.	1
0	tcp	http	SF	229	21195	0	0	0	0	0	1	0	0	0	0	0	0	0	0	0	0	1	1	0	0	0	0	1	0	0	1	82	1	0	1	0.05	0	0	0	0	normal.	1
0	tcp	http	SF	239	4426	0	0	0	0	0	1	0	0	0	0	0	0	0	0	0	0	2	2	0	0	0	0	1	0	0	2	83	1	0	0.5	0.05	0	0	0	0	normal.	1
0	tcp	http	SF	257	1738	0	0	0	0	0	1	0	0	0	0	0	0	0	0	0	0	3	3	0	0	0	0	1	0	0	3	84	1	0	0.33	0.05	0	0	0	0	normal.	1
0	tcp	http	SF	230	11084	0	0	0	0	0	1	0	0	0	0	0	0	0	0	0	0	4	4	0	0	0	0	1	0	0	4	85	1	0	0.25	0.05	0	0	0	0	normal.	1
0	tcp	http	SF	232	8509	0	0	0	0	0	1	0	0	0	0	0	0	0	0	0	0	5	5	0	0	0	0	1	0	0	5	86	1	0	0.2	0.05	0	0	0	0	normal.	1
0	tcp	http	SF	173	7235	0	0	0	0	0	1	0	0	0	0	0	0	0	0	0	0	6	6	0	0	0	0	1	0	0	6	87	1	0	0.17	0.05	0	0	0	0	normal.	1
0	tcp	http	SF	241	3198	0	0	0	0	0	1	0	0	0	0	0	0	0	0	0	0	7	7	0	0	0	0	1	0	0	7	88	1	0	0.14	0.05	0	0	0	0	normal.	1
0	tcp	http	SF	210	151	0	0	0	0	0	1	0	0	0	0	0	0	0	0	0	0	8	8	0	0	0	0	1	0	0	8	89	1	0	0.12	0.04	0	0	0	0	normal.	1
0	tcp	http	SF	229	9385	0	0	0	0	0	1	0	0	0	0	0	0	0	0	0	0	9	9	0	0	0	0	1	0	0	9	90	1	0	0.11	0.04	0	0	0	0	normal.	1
0	tcp	http	SF	230	8948	0	0	0	0	0	1	0	0	0	0	0	0	0	0	0	0	10	10	0	0	0	0	1	0	0	10	91	1	0	0.1	0.04	0	0	0	0	normal.	1
0	tcp	http	SF	210	627	0	0	0	0	0	1	0	0	0	0	0	0	0	0	0	0	1	1	0	0	0	0	1	0	0	1	92	1	0	1	0.05	0	0	0	0	normal.	1
0	tcp	http	SF	216	1675	0	0	0	0	0	1	0	0	0	0	0	0	0	0	0	0	2	2	0	0	0	0	1	0	0	2	93	1	0	0.5	0.05	0	0	0	0	normal.	1
0	tcp	http	SF	215	764	0	0	0	0	0	1	0	0	0	0	0	0	0	0	0	0	3	3	0	0	0	0	1	0	0	3	94	1	0	0.33	0.05	0	0	0	0	normal.	1
0	tcp	http	SF	212	1402	0	0	0	0	0	1	0	0	0	0	0	0	0	0	0	0	4	4	0	0	0	0	1	0	0	4	95	1	0	0.25	0.05	0	0	0	0	normal.	1
0	tcp	http	SF	212	1482	0	0	0	0	0	1	0	0	0	0	0	0	0	0	0	0	5	5	0	0	0	0	1	0	0	5	96	1	0	0.2	0.05	0	0	0	0	normal.	1
0	tcp	http	SF	213	7812	0	0	0	0	0	1	0	0	0	0	0	0	0	0	0	0	6	6	0	0	0	0	1	0	0	6	97	1	0	0.17	0.05	0	0	0	0	normal.	1
0	tcp	http	SF	213	9556	0	0	0	0	0	1	0	0	0	0	0	0	0	0	0	0	7	7	0	0	0	0	1	0	0	7	98	1	0	0.14	0.05	0	0	0	0	normal.	1
0	tcp	http	SF	212	786	0	0	0	1	0	1	0	0	0	0	0	0	0	0	0	0	8	8	0	0	0	0	1	0	0	8	99	1	0	0.12	0.05	0	0	0	0	normal.	1
0	tcp	http	SF	212	1559	0	0	0	1	0	1	0	0	0	0	0	0	0	0	0	0	9	9	0	0	0	0	1	0	0	9	100	1	0	0.11	0.05	0	0	0	0	normal.	1
0	tcp	http	SF	212	1414	0	0	0	0	0	1	0	0	0	0	0	0	0	0	0	0	10	10	0	0	0	0	1	0	0	10	101	1	0	0.1	0.05	0	0	0	0	normal.	1
0	tcp	http	SF	212	1523	0	0	0	0	0	1	0	0	0	0	0	0	0	0	0	0	11	11	0	0	0	0	1	0	0	11	102	1	0	0.09	0.05	0	0	0	0	normal.	1
0	tcp	http	SF	212	1444	0	0	0	0	0	1	0	0	0	0	0	0	0	0	0	0	12	12	0	0	0	0	1	0	0	12	103	1	0	0.08	0.05	0	0	0	0	normal.	1
0	tcp	http	SF	210	583	0	0	0	0	0	1	0	0	0	0	0	0	0	0	0	0	13	13	0	0	0	0	1	0	0	13	104	1	0	0.08	0.05	0	0	0	0	normal.	1
0	tcp	http	SF	209	3008	0	0	0	0	0	1	0	0	0	0	0	0	0	0	0	0	14	14	0	0	0	0	1	0	0	14	105	1	0	0.07	0.05	0	0	0	0	normal.	1
0	tcp	http	SF	210	556	0	0	0	0	0	1	0	0	0	0	0	0	0	0	0	0	15	15	0	0	0	0	1	0	0	15	106	1	0	0.07	0.05	0	0	0	0	normal.	1
0	tcp	http	SF	210	513	0	0	0	0	0	1	0	0	0	0	0	0	0	0	0	0	16	16	0	0	0	0	1	0	0	16	107	1	0	0.06	0.05	0	0	0	0	normal.	1
0	tcp	http	SF	212	294	0	0	0	0	0	1	0	0	0	0	0	0	0	0	0	0	17	17	0	0	0	0	1	0	0	17	108	1	0	0.06	0.05	0	0	0	0	normal.	1
0	tcp	http	SF	210	624	0	0	0	0	0	1	0	0	0	0	0	0	0	0	0	0	18	18	0	0	0	0	1	0	0	18	109	1	0	0.06	0.05	0	0	0	0	normal.	1
0	tcp	http	SF	212	1471	0	0	0	0	0	1	0	0	0	0	0	0	0	0	0	0	19	19	0	0	0	0	1	0	0	19	110	1	0	0.05	0.05	0	0	0	0	normal.	1
0	tcp	http	SF	214	296	0	0	0	0	0	1	0	0	0	0	0	0	0	0	0	0	20	20	0	0	0	0	1	0	0	20	111	1	0	0.05	0.05	0	0	0	0	normal.	1
0	tcp	http	SF	213	920	0	0	0	0	0	1	0	0	0	0	0	0	0	0	0	0	21	21	0	0	0	0	1	0	0	21	112	1	0	0.05	0.04	0	0	0	0	normal.	1
0	tcp	http	SF	212	1631	0	0	0	0	0	1	0	0	0	0	0	0	0	0	0	0	22	22	0	0	0	0	1	0	0	22	113	1	0	0.05	0.04	0	0	0	0	normal.	1
0	tcp	http	SF	210	505	0	0	0	0	0	1	0	0	0	0	0	0	0	0	0	0	23	23	0	0	0	0	1	0	0	23	114	1	0	0.04	0.04	0	0	0	0	normal.	1
0	tcp	http	SF	210	598	0	0	0	0	0	1	0	0	0	0	0	0	0	0	0	0	24	24	0	0	0	0	1	0	0	24	115	1	0	0.04	0.04	0	0	0	0	normal.	1
0	tcp	http	SF	210	774	0	0	0	0	0	1	0	0	0	0	0	0	0	0	0	0	25	25	0	0	0	0	1	0	0	25	116	1	0	0.04	0.04	0	0	0	0	normal.	1
0	tcp	http	SF	213	523	0	0	0	0	0	1	0	0	0	0	0	0	0	0	0	0	26	26	0	0	0	0	1	0	0	26	117	1	0	0.04	0.04	0	0	0	0	normal.	1
0	tcp	http	SF	209	1693	0	0	0	0	0	1	0	0	0	0	0	0	0	0	0	0	27	27	0	0	0	0	1	0	0	27	118	1	0	0.04	0.04	0	0	0	0	normal.	1
0	tcp	http	SF	177	1985	0	0	0	0	0	1	0	0	0	0	0	0	0	0	0	0	1	1	0	0	0	0	1	0	0	28	119	1	0	0.04	0.04	0	0	0	0	normal.	1
0	tcp	http	SF	229	10352	0	0	0	0	0	1	0	0	0	0	0	0	0	0	0	0	2	2	0	0	0	0	1	0	0	29	120	1	0	0.03	0.04	0	0	0	0	normal.	1
0	tcp	http	SF	179	1007	0	0	0	0	0	1	0	0	0	0	0	0	0	0	0	0	3	3	0	0	0	0	1	0	0	30	121	1	0	0.03	0.04	0	0	0	0	normal.	1
0	tcp	http	SF	221	827	0	0	0	0	0	1	0	0	0	0	0	0	0	0	0	0	4	4	0	0	0	0	1	0	0	31	122	1	0	0.03	0.04	0	0	0	0	normal.	1
0	tcp	http	SF	222	861	0	0	0	0	0	1	0	0	0	0	0	0	0	0	0	0	5	5	0	0	0	0	1	0	0	32	123	1	0	0.03	0.04	0	0	0	0	normal.	1
0	tcp	http	SF	223	781	0	0	0	0	0	1	0	0	0	0	0	0	0	0	0	0	6	6	0	0	0	0	1	0	0	33	124	1	0	0.03	0.04	0	0	0	0	normal.	1
0	tcp	http	SF	224	296	0	0	0	0	0	1	0	0	0	0	0	0	0	0	0	0	7	7	0	0	0	0	1	0	0	34	125	1	0	0.03	0.04	0	0	0	0	normal.	1
0	tcp	http	SF	221	808	0	0	0	0	0	1	0	0	0	0	0	0	0	0	0	0	8	8	0	0	0	0	1	0	0	35	126	1	0	0.03	0.04	0	0	0	0	normal.	1
0	tcp	http	SF	222	762	0	0	0	0	0	1	0	0	0	0	0	0	0	0	0	0	9	9	0	0	0	0	1	0	0	36	127	1	0	0.03	0.04	0	0	0	0	normal.	1
0	tcp	http	SF	222	763	0	0	0	0	0	1	0	0	0	0	0	0	0	0	0	0	10	10	0	0	0	0	1	0	0	37	128	1	0	0.03	0.04	0	0	0	0	normal.	1
0	tcp	http	SF	222	773	0	0	0	0	0	1	0	0	0	0	0	0	0	0	0	0	11	11	0	0	0	0	1	0	0	38	129	1	0	0.03	0.04	0	0	0	0	normal.	1
0	tcp	http	SF	176	3114	0	0	0	0	0	1	0	0	0	0	0	0	0	0	0	0	12	12	0	0	0	0	1	0	0	39	130	1	0	0.03	0.04	0	0	0	0	normal.	1
0	tcp	http	SF	229	1911	0	0	0	0	0	1	0	0	0	0	0	0	0	0	0	0	13	13	0	0	0	0	1	0	0	40	131	1	0	0.03	0.04	0	0	0	0	normal.	1
0	tcp	http	SF	228	8595	0	0	0	0	0	1	0	0	0	0	0	0	0	0	0	0	14	14	0	0	0	0	1	0	0	41	132	1	0	0.02	0.04	0	0	0	0	normal.	1
0	tcp	http	SF	175	4930	0	0	0	0	0	1	0	0	0	0	0	0	0	0	0	0	15	15	0	0	0	0	1	0	0	42	133	1	0	0.02	0.04	0	0	0	0	normal.	1
0	tcp	http	SF	174	2651	0	0	0	0	0	1	0	0	0	0	0	0	0	0	0	0	1	3	0	0	0	0	1	0	0.67	43	134	1	0	0.02	0.04	0	0	0	0	normal.	1
0	tcp	http	SF	227	1187	0	0	0	0	0	1	0	0	0	0	0	0	0	0	0	0	2	4	0	0	0	0	1	0	0.5	44	135	1	0	0.02	0.04	0	0	0	0	normal.	1
0	tcp	http	SF	256	597	0	0	0	0	0	1	0	0	0	0	0	0	0	0	0	0	1	1	0	0	0	0	1	0	0	1	136	1	0	1	0.04	0	0	0	0	normal.	1
0	tcp	http	SF	257	818	0	0	0	0	0	1	0	0	0	0	0	0	0	0	0	0	2	2	0	0	0	0	1	0	0	2	137	1	0	0.5	0.04	0	0	0	0	normal.	1
0	tcp	http	SF	254	1564	0	0	0	0	0	1	0	0	0	0	0	0	0	0	0	0	3	3	0	0	0	0	1	0	0	3	138	1	0	0.33	0.04	0	0	0	0	normal.	1
0	tcp	http	SF	256	1169	0	0	0	0	0	1	0	0	0	0	0	0	0	0	0	0	4	4	0	0	0	0	1	0	0	4	139	1	0	0.25	0.04	0	0	0	0	normal.	1
0	tcp	http	SF	185	10820	0	0	0	0	0	1	0	0	0	0	0	0	0	0	0	0	5	5	0	0	0	0	1	0	0	5	140	1	0	0.2	0.04	0	0	0	0	normal.	1
0	tcp	http	SF	253	1906	0	0	0	0	0	1	0	0	0	0	0	0	0	0	0	0	6	6	0	0	0	0	1	0	0	6	141	1	0	0.17	0.04	0	0	0	0	normal.	1
0	tcp	http	SF	254	555	0	0	0	0	0	1	0	0	0	0	0	0	0	0	0	0	7	7	0	0	0	0	1	0	0	7	142	1	0	0.14	0.04	0	0	0	0	normal.	1
0	tcp	http	SF	256	2595	0	0	0	0	0	1	0	0	0	0	0	0	0	0	0	0	8	8	0	0	0	0	1	0	0	8	143	1	0	0.12	0.04	0	0	0	0	normal.	1
0	tcp	http	SF	236	3565	0	0	0	0	0	1	0	0	0	0	0	0	0	0	0	0	1	1	0	0	0	0	1	0	0	9	144	1	0	0.11	0.04	0	0	0	0	normal.	1
0	tcp	http	SF	235	259	0	0	0	0	0	1	0	0	0	0	0	0	0	0	0	0	2	2	0	0	0	0	1	0	0	10	145	1	0	0.1	0.04	0	0	0	0	normal.	1
0	tcp	http	SF	235	261	0	0	0	0	0	1	0	0	0	0	0	0	0	0	0	0	3	3	0	0	0	0	1	0	0	11	146	1	0	0.09	0.04	0	0	0	0	normal.	1
0	tcp	http	SF	237	2728	0	0	0	0	0	1	0	0	0	0	0	0	0	0	0	0	4	4	0	0	0	0	1	0	0	12	147	1	0	0.08	0.04	0	0	0	0	normal.	1
0	tcp	http	SF	234	255	0	0	0	0	0	1	0	0	0	0	0	0	0	0	0	0	5	5	0	0	0	0	1	0	0	13	148	1	0	0.08	0.04	0	0	0	0	normal.	1
0	tcp	http	SF	241	259	0	0	0	0	0	1	0	0	0	0	0	0	0	0	0	0	1	1	0	0	0	0	1	0	0	14	149	1	0	0.07	0.04	0	0	0	0	normal.	1
0	tcp	http	SF	254	849	0	0	0	0	0	1	0	0	0	0	0	0	0	0	0	0	2	2	0	0	0	0	1	0	0	15	150	1	0	0.07	0.04	0	0	0	0	normal.	1
0	tcp	http	SF	241	261	0	0	0	0	0	1	0	0	0	0	0	0	0	0	0	0	3	3	0	0	0	0	1	0	0	16	151	1	0	0.06	0.04	0	0	0	0	normal.	1
0	tcp	http	SF	254	555	0	0	0	0	0	1	0	0	0	0	0	0	0	0	0	0	4	4	0	0	0	0	1	0	0	17	152	1	0	0.06	0.04	0	0	0	0	normal.	1
0	tcp	http	SF	241	261	0	0	0	0	0	1	0	0	0	0	0	0	0	0	0	0	5	5	0	0	0	0	1	0	0	18	153	1	0	0.06	0.04	0	0	0	0	normal.	1
0	tcp	http	SF	241	261	0	0	0	0	0	1	0	0	0	0	0	0	0	0	0	0	6	6	0	0	0	0	1	0	0	19	154	1	0	0.05	0.04	0	0	0	0	normal.	1
0	tcp	http	SF	243	2728	0	0	0	0	0	1	0	0	0	0	0	0	0	0	0	0	7	7	0	0	0	0	1	0	0	20	155	1	0	0.05	0.04	0	0	0	0	normal.	1
0	tcp	http	SF	253	1906	0	0	0	0	0	1	0	0	0	0	0	0	0	0	0	0	8	8	0	0	0	0	1	0	0	21	156	1	0	0.05	0.04	0	0	0	0	normal.	1
0	tcp	http	SF	256	2595	0	0	0	0	0	1	0	0	0	0	0	0	0	0	0	0	9	9	0	0	0	0	1	0	0	22	157	1	0	0.05	0.04	0	0	0	0	normal.	1
0	tcp	http	SF	240	255	0	0	0	0	0	1	0	0	0	0	0	0	0	0	0	0	10	10	0	0	0	0	1	0	0	23	158	1	0	0.04	0.04	0	0	0	0	normal.	1
0	tcp	http	SF	260	1837	0	0	0	0	0	1	0	0	0	0	0	0	0	0	0	0	11	11	0	0	0	0	1	0	0	24	159	1	0	0.04	0.04	0	0	0	0	normal.	1
0	tcp	http	SF	256	597	0	0	0	0	0	1	0	0	0	0	0	0	0	0	0	0	12	12	0	0	0	0	1	0	0	25	160	1	0	0.04	0.04	0	0	0	0	normal.	1
0	tcp	http	SF	257	818	0	0	0	0	0	1	0	0	0	0	0	0	0	0	0	0	13	13	0	0	0	0	1	0	0	26	161	1	0	0.04	0.04	0	0	0	0	normal.	1
0	tcp	http	SF	254	1564	0	0	0	0	0	1	0	0	0	0	0	0	0	0	0	0	14	14	0	0	0	0	1	0	0	27	162	1	0	0.04	0.04	0	0	0	0	normal.	1
0	tcp	http	SF	256	1169	0	0	0	0	0	1	0	0	0	0	0	0	0	0	0	0	15	15	0	0	0	0	1	0	0	28	163	1	0	0.04	0.04	0	0	0	0	normal.	1
0	tcp	http	SF	226	352	0	0	0	0	0	1	0	0	0	0	0	0	0	0	0	0	16	16	0	0	0	0	1	0	0	29	164	1	0	0.03	0.04	0	0	0	0	normal.	1
0	tcp	http	SF	185	10820	0	0	0	0	0	1	0	0	0	0	0	0	0	0	0	0	17	17	0	0	0	0	1	0	0	30	165	1	0	0.03	0.04	0	0	0	0	normal.	1
0	tcp	http	SF	255	962	0	0	0	0	0	1	0	0	0	0	0	0	0	0	0	0	18	18	0	0	0	0	1	0	0	31	166	1	0	0.03	0.04	0	0	0	0	normal.	1
0	tcp	http	SF	253	426	0	0	0	0	0	1	0	0	0	0	0	0	0	0	0	0	19	19	0	0	0	0	1	0	0	32	167	1	0	0.03	0.04	0	0	0	0	normal.	1
0	tcp	http	SF	254	849	0	0	0	0	0	1	0	0	0	0	0	0	0	0	0	0	1	1	0	0	0	0	1	0	0	33	168	1	0	0.03	0.04	0	0	0	0	normal.	1
0	tcp	http	SF	241	261	0	0	0	0	0	1	0	0	0	0	0	0	0	0	0	0	2	2	0	0	0	0	1	0	0	34	169	1	0	0.03	0.04	0	0	0	0	normal.	1
0	tcp	http	SF	254	555	0	0	0	0	0	1	0	0	0	0	0	0	0	0	0	0	3	3	0	0	0	0	1	0	0	35	170	1	0	0.03	0.04	0	0	0	0	normal.	1
0	tcp	http	SF	241	259	0	0	0	0	0	1	0	0	0	0	0	0	0	0	0	0	4	4	0	0	0	0	1	0	0	36	171	1	0	0.03	0.04	0	0	0	0	normal.	1
0	tcp	http	SF	241	261	0	0	0	0	0	1	0	0	0	0	0	0	0	0	0	0	5	5	0	0	0	0	1	0	0	37	172	1	0	0.03	0.03	0	0	0	0	normal.	1
0	tcp	http	SF	243	2728	0	0	0	0	0	1	0	0	0	0	0	0	0	0	0	0	6	6	0	0	0	0	1	0	0	38	173	1	0	0.03	0.03	0	0	0	0	normal.	1
0	tcp	http	SF	255	962	0	0	0	0	0	1	0	0	0	0	0	0	0	0	0	0	7	7	0	0	0	0	1	0	0	39	174	1	0	0.03	0.03	0	0	0	0	normal.	1
0	tcp	http	SF	256	2595	0	0	0	0	0	1	0	0	0	0	0	0	0	0	0	0	8	8	0	0	0	0	1	0	0	40	175	1	0	0.03	0.03	0	0	0	0	normal.	1
0	tcp	http	SF	240	255	0	0	0	0	0	1	0	0	0	0	0	0	0	0	0	0	9	9	0	0	0	0	1	0	0	41	176	1	0	0.02	0.03	0	0	0	0	normal.	1
0	tcp	http	SF	260	1837	0	0	0	0	0	1	0	0	0	0	0	0	0	0	0	0	10	10	0	0	0	0	1	0	0	42	177	1	0	0.02	0.03	0	0	0	0	normal.	1
0	tcp	http	SF	256	597	0	0	0	0	0	1	0	0	0	0	0	0	0	0	0	0	11	11	0	0	0	0	1	0	0	43	178	1	0	0.02	0.03	0	0	0	0	normal.	1
0	tcp	http	SF	257	818	0	0	0	0	0	1	0	0	0	0	0	0	0	0	0	0	12	12	0	0	0	0	1	0	0	44	179	1	0	0.02	0.03	0	0	0	0	normal.	1
0	tcp	http	SF	254	1564	0	0	0	0	0	1	0	0	0	0	0	0	0	0	0	0	13	13	0	0	0	0	1	0	0	45	180	1	0	0.02	0.03	0	0	0	0	normal.	1
0	tcp	http	SF	256	1169	0	0	0	0	0	1	0	0	0	0	0	0	0	0	0	0	14	14	0	0	0	0	1	0	0	46	181	1	0	0.02	0.03	0	0	0	0	normal.	1
0	tcp	http	SF	185	10820	0	0	0	0	0	1	0	0	0	0	0	0	0	0	0	0	15	15	0	0	0	0	1	0	0	47	182	1	0	0.02	0.03	0	0	0	0	normal.	1
0	tcp	http	SF	175	352	0	0	0	0	0	1	0	0	0	0	0	0	0	0	0	0	16	16	0	0	0	0	1	0	0	48	183	1	0	0.02	0.03	0	0	0	0	normal.	1
0	tcp	http	SF	225	332	0	0	0	0	0	1	0	0	0	0	0	0	0	0	0	0	17	17	0	0	0	0	1	0	0	49	184	1	0	0.02	0.03	0	0	0	0	normal.	1
0	tcp	http	SF	253	426	0	0	0	0	0	1	0	0	0	0	0	0	0	0	0	0	18	18	0	0	0	0	1	0	0	50	185	1	0	0.02	0.03	0	0	0	0	normal.	1
0	tcp	http	SF	253	1906	0	0	0	0	0	1	0	0	0	0	0	0	0	0	0	0	19	19	0	0	0	0	1	0	0	51	186	1	0	0.02	0.03	0	0	0	0	normal.	1
0	tcp	http	SF	241	261	0	0	0	0	0	1	0	0	0	0	0	0	0	0	0	0	20	20	0	0	0	0	1	0	0	52	187	1	0	0.02	0.03	0	0	0	0	normal.	1
0	tcp	http	SF	229	2611	0	0	0	0	0	1	0	0	0	0	0	0	0	0	0	0	1	7	0	0	0	0	1	0	0.29	53	188	1	0	0.02	0.03	0	0	0	0	normal.	1
0	tcp	http	SF	233	255	0	0	0	0	0	1	0	0	0	0	0	0	0	0	0	0	2	8	0	0	0	0	1	0	0.25	54	189	1	0	0.02	0.03	0	0	0	0	normal.	1
0	tcp	http	SF	234	259	0	0	0	0	0	1	0	0	0	0	0	0	0	0	0	0	3	9	0	0	0	0	1	0	0.22	55	190	1	0	0.02	0.03	0	0	0	0	normal.	1
0	tcp	http	SF	234	261	0	0	0	0	0	1	0	0	0	0	0	0	0	0	0	0	4	10	0	0	0	0	1	0	0.2	56	191	1	0	0.02	0.03	0	0	0	0	normal.	1
0	tcp	http	SF	236	2728	0	0	0	0	0	1	0	0	0	0	0	0	0	0	0	0	5	11	0	0	0	0	1	0	0.18	57	192	1	0	0.02	0.03	0	0	0	0	normal.	1
0	tcp	http	SF	178	11078	0	0	0	0	0	1	0	0	0	0	0	0	0	0	0	0	1	1	0	0	0	0	1	0	0	58	193	1	0	0.02	0.03	0	0	0	0	normal.	1
0	tcp	http	SF	260	16811	0	0	0	0	0	1	0	0	0	0	0	0	0	0	0	0	2	2	0	0	0	0	1	0	0	59	194	1	0	0.02	0.03	0	0	0	0	normal.	1
0	tcp	http	SF	233	4937	0	0	0	0	0	1	0	0	0	0	0	0	0	0	0	0	3	3	0	0	0	0	1	0	0	60	195	1	0	0.02	0.03	0	0	0	0	normal.	1
0	tcp	http	SF	233	4419	0	0	0	0	0	1	0	0	0	0	0	0	0	0	0	0	4	4	0	0	0	0	1	0	0	61	196	1	0	0.02	0.03	0	0	0	0	normal.	1
0	tcp	http	SF	233	11499	0	0	0	0	0	1	0	0	0	0	0	0	0	0	0	0	5	5	0	0	0	0	1	0	0	62	197	1	0	0.02	0.03	0	0	0	0	normal.	1
0	tcp	http	SF	230	562	0	0	0	0	0	1	0	0	0	0	0	0	0	0	0	0	6	6	0	0	0	0	1	0	0	63	198	1	0	0.02	0.03	0	0	0	0	normal.	1
0	tcp	http	SF	233	504	0	0	0	0	0	1	0	0	0	0	0	0	0	0	0	0	7	7	0	0	0	0	1	0	0	64	199	1	0	0.02	0.03	0	0	0	0	normal.	1
0	tcp	http	SF	232	1661	0	0	0	0	0	1	0	0	0	0	0	0	0	0	0	0	8	8	0	0	0	0	1	0	0	65	200	1	0	0.02	0.03	0	0	0	0	normal.	1
0	tcp	http	SF	230	497	0	0	0	0	0	1	0	0	0	0	0	0	0	0	0	0	9	9	0	0	0	0	1	0	0	66	201	1	0	0.02	0.03	0	0	0	0	normal.	1
0	tcp	http	SF	240	647	0	0	0	0	0	1	0	0	0	0	0	0	0	0	0	0	10	10	0	0	0	0	1	0	0	67	202	1	0	0.01	0.03	0	0	0	0	normal.	1
0	tcp	http	SF	233	1588	0	0	0	0	0	1	0	0	0	0	0	0	0	0	0	0	11	11	0	0	0	0	1	0	0	68	203	1	0	0.01	0.03	0	0	0	0	normal.	1
0	tcp	http	SF	230	490	0	0	0	0	0	1	0	0	0	0	0	0	0	0	0	0	12	12	0	0	0	0	1	0	0	69	204	1	0	0.01	0.03	0	0	0	0	normal.	1
0	tcp	http	SF	230	561	0	0	0	0	0	1	0	0	0	0	0	0	0	0	0	0	13	13	0	0	0	0	1	0	0	70	205	1	0	0.01	0.03	0	0	0	0	normal.	1
0	tcp	http	SF	159	338	0	0	0	0	0	1	0	0	0	0	0	0	0	0	0	0	14	14	0	0	0	0	1	0	0	71	206	1	0	0.01	0.03	0	0	0	0	normal.	1
0	tcp	http	SF	230	646	0	0	0	0	0	1	0	0	0	0	0	0	0	0	0	0	15	15	0	0	0	0	1	0	0	72	207	1	0	0.01	0.03	0	0	0	0	normal.	1
0	tcp	http	SF	232	268	0	0	0	0	0	1	0	0	0	0	0	0	0	0	0	0	16	16	0	0	0	0	1	0	0	73	208	1	0	0.01	0.03	0	0	0	0	normal.	1
0	tcp	http	SF	256	1273	0	0	0	0	0	1	0	0	0	0	0	0	0	0	0	0	17	17	0	0	0	0	1	0	0	74	209	1	0	0.01	0.03	0	0	0	0	normal.	1
0	tcp	http	SF	230	643	0	0	0	0	0	1	0	0	0	0	0	0	0	0	0	0	18	18	0	0	0	0	1	0	0	75	210	1	0	0.01	0.03	0	0	0	0	normal.	1
0	tcp	http	SF	235	9437	0	0	0	0	0	1	0	0	0	0	0	0	0	0	0	0	19	19	0	0	0	0	1	0	0	76	211	1	0	0.01	0.03	0	0	0	0	normal.	1
0	tcp	http	SF	230	506	0	0	0	0	0	1	0	0	0	0	0	0	0	0	0	0	20	20	0	0	0	0	1	0	0	77	212	1	0	0.01	0.03	0	0	0	0	normal.	1
0	tcp	http	SF	230	591	0	0	0	0	0	1	0	0	0	0	0	0	0	0	0	0	21	21	0	0	0	0	1	0	0	78	213	1	0	0.01	0.03	0	0	0	0	normal.	1
0	tcp	http	SF	230	795	0	0	0	0	0	1	0	0	0	0	0	0	0	0	0	0	22	22	0	0	0	0	1	0	0	79	214	1	0	0.01	0.03	0	0	0	0	normal.	1
0	tcp	http	SF	225	3565	0	0	0	0	0	1	0	0	0	0	0	0	0	0	0	0	1	1	0	0	0	0	1	0	0	80	215	1	0	0.01	0.03	0	0	0	0	normal.	1
0	tcp	http	SF	235	259	0	0	0	0	0	1	0	0	0	0	0	0	0	0	0	0	2	2	0	0	0	0	1	0	0	81	216	1	0	0.01	0.03	0	0	0	0	normal.	1
0	tcp	http	SF	235	261	0	0	0	0	0	1	0	0	0	0	0	0	0	0	0	0	3	3	0	0	0	0	1	0	0	82	217	1	0	0.01	0.03	0	0	0	0	normal.	1
0	tcp	http	SF	237	2728	0	0	0	0	0	1	0	0	0	0	0	0	0	0	0	0	4	4	0	0	0	0	1	0	0	83	218	1	0	0.01	0.03	0	0	0	0	normal.	1
0	tcp	http	SF	234	255	0	0	0	0	0	1	0	0	0	0	0	0	0	0	0	0	5	5	0	0	0	0	1	0	0	84	219	1	0	0.01	0.03	0	0	0	0	normal.	1
0	tcp	http	SF	234	261	0	0	0	0	0	1	0	0	0	0	0	0	0	0	0	0	1	1	0	0	0	0	1	0	0	85	220	1	0	0.01	0.03	0	0	0	0	normal.	1
0	tcp	http	SF	236	2728	0	0	0	0	0	1	0	0	0	0	0	0	0	0	0	0	2	2	0	0	0	0	1	0	0	86	221	1	0	0.01	0.03	0	0	0	0	normal.	1
0	tcp	http	SF	233	255	0	0	0	0	0	1	0	0	0	0	0	0	0	0	0	0	3	3	0	0	0	0	1	0	0	87	222	1	0	0.01	0.03	0	0	0	0	normal.	1
0	tcp	http	SF	229	4287	0	0	0	0	0	1	0	0	0	0	0	0	0	0	0	0	4	4	0	0	0	0	1	0	0	88	223	1	0	0.01	0.03	0	0	0	0	normal.	1
0	tcp	http	SF	238	1110	0	0	0	0	0	1	0	0	0	0	0	0	0	0	0	0	5	5	0	0	0	0	1	0	0	89	224	1	0	0.01	0.03	0	0	0	0	normal.	1
0	tcp	http	SF	234	259	0	0	0	0	0	1	0	0	0	0	0	0	0	0	0	0	6	6	0	0	0	0	1	0	0	90	225	1	0	0.01	0.03	0	0	0	0	normal.	1
0	tcp	http	SF	243	2728	0	0	0	0	0	1	0	0	0	0	0	0	0	0	0	0	9	9	0	0	0	0	1	0	0	91	226	1	0	0.01	0.03	0	0	0	0	normal.	1
0	tcp	http	SF	255	962	0	0	0	0	0	1	0	0	0	0	0	0	0	0	0	0	10	10	0	0	0	0	1	0	0	92	227	1	0	0.01	0.03	0	0	0	0	normal.	1
0	tcp	http	SF	253	426	0	0	0	0	0	1	0	0	0	0	0	0	0	0	0	0	11	11	0	0	0	0	1	0	0	93	228	1	0	0.01	0.03	0	0	0	0	normal.	1
0	tcp	http	SF	241	259	0	0	0	0	0	1	0	0	0	0	0	0	0	0	0	0	12	12	0	0	0	0	1	0	0	94	229	1	0	0.01	0.03	0	0	0	0	normal.	1
0	tcp	http	SF	254	849	0	0	0	0	0	1	0	0	0	0	0	0	0	0	0	0	13	13	0	0	0	0	1	0	0	95	230	1	0	0.01	0.03	0	0	0	0	normal.	1
0	tcp	http	SF	241	261	0	0	0	0	0	1	0	0	0	0	0	0	0	0	0	0	14	14	0	0	0	0	1	0	0	96	231	1	0	0.01	0.03	0	0	0	0	normal.	1
0	tcp	http	SF	225	352	0	0	0	0	0	1	0	0	0	0	0	0	0	0	0	0	15	15	0	0	0	0	1	0	0	97	232	1	0	0.01	0.03	0	0	0	0	normal.	1
0	tcp	http	SF	241	261	0	0	0	0	0	1	0	0	0	0	0	0	0	0	0	0	16	16	0	0	0	0	1	0	0	98	233	1	0	0.01	0.03	0	0	0	0	normal.	1
0	tcp	http	SF	241	261	0	0	0	0	0	1	0	0	0	0	0	0	0	0	0	0	17	17	0	0	0	0	1	0	0	99	234	1	0	0.01	0.03	0	0	0	0	normal.	1
0	tcp	http	SF	240	255	0	0	0	0	0	1	0	0	0	0	0	0	0	0	0	0	18	18	0	0	0	0	1	0	0	100	235	1	0	0.01	0.03	0	0	0	0	normal.	1
0	tcp	http	SF	260	1837	0	0	0	0	0	1	0	0	0	0	0	0	0	0	0	0	19	19	0	0	0	0	1	0	0	101	236	1	0	0.01	0.03	0	0	0	0	normal.	1
0	tcp	http	SF	246	1962	0	0	0	0	0	1	0	0	0	0	0	0	0	0	0	0	1	1	0	0	0	0	1	0	0	1	237	1	0	1	0.03	0	0	0	0	normal.	1
0	tcp	http	SF	246	2050	0	0	0	0	0	1	0	0	0	0	0	0	0	0	0	0	2	2	0	0	0	0	1	0	0	2	238	1	0	0.5	0.03	0	0	0	0	normal.	1
0	tcp	http	SF	239	968	0	0	0	0	0	1	0	0	0	0	0	0	0	0	0	0	3	3	0	0	0	0	1	0	0	3	239	1	0	0.33	0.03	0	0	0	0	normal.	1
0	tcp	http	SF	245	2823	0	0	0	0	0	1	0	0	0	0	0	0	0	0	0	0	4	4	0	0	0	0	1	0	0	4	240	1	0	0.25	0.03	0	0	0	0	normal.	1
0	tcp	http	SF	245	1920	0	0	0	0	0	1	0	0	0	0	0	0	0	0	0	0	5	5	0	0	0	0	1	0	0	5	241	1	0	0.2	0.03	0	0	0	0	normal.	1
0	tcp	http	SF	242	1744	0	0	0	0	0	1	0	0	0	0	0	0	0	0	0	0	6	6	0	0	0	0	1	0	0	6	242	1	0	0.17	0.03	0	0	0	0	normal.	1
0	tcp	http	SF	165	3600	0	0	0	0	0	1	0	0	0	0	0	0	0	0	0	0	7	7	0	0	0	0	1	0	0	7	243	1	0	0.14	0.03	0	0	0	0	normal.	1
0	tcp	http	SF	245	3630	0	0	0	0	0	1	0	0	0	0	0	0	0	0	0	0	8	8	0	0	0	0	1	0	0	8	244	1	0	0.12	0.03	0	0	0	0	normal.	1
0	tcp	http	SF	174	1841	0	0	0	0	0	1	0	0	0	0	0	0	0	0	0	0	9	9	0	0	0	0	1	0	0	9	245	1	0	0.11	0.03	0	0	0	0	normal.	1
0	tcp	http	SF	286	550	0	0	0	0	0	1	0	0	0	0	0	0	0	0	0	0	10	10	0	0	0	0	1	0	0	10	246	1	0	0.1	0.03	0	0	0	0	normal.	1
0	tcp	http	SF	214	1271	0	0	0	0	0	1	0	0	0	0	0	0	0	0	0	0	11	11	0	0	0	0	1	0	0	11	247	1	0	0.09	0.03	0	0	0	0	normal.	1
0	tcp	http	SF	243	1855	0	0	0	0	0	1	0	0	0	0	0	0	1	0	0	0	12	12	0	0	0	0	1	0	0	12	248	1	0	0.08	0.03	0	0	0	0	normal.	1
0	tcp	http	SF	245	1919	0	0	0	0	0	1	0	0	0	0	0	0	0	0	0	0	13	13	0	0	0	0	1	0	0	13	249	1	0	0.08	0.03	0	0	0	0	normal.	1
0	tcp	http	SF	224	61552	0	0	0	0	0	1	0	0	0	0	0	0	0	0	0	0	14	14	0	0	0	0	1	0	0	14	250	1	0	0.07	0.03	0	0	0	0	normal.	1
0	tcp	http	SF	251	294	0	0	0	0	0	1	0	0	0	0	0	0	0	0	0	0	15	15	0	0	0	0	1	0	0	15	251	1	0	0.07	0.03	0	0	0	0	normal.	1
0	tcp	http	SF	174	618	0	0	0	0	0	1	0	0	0	0	0	0	0	0	0	0	16	16	0	0	0	0	1	0	0	16	252	1	0	0.06	0.03	0	0	0	0	normal.	1
0	tcp	http	SF	239	968	0	0	0	0	0	1	0	0	0	0	0	0	0	0	0	0	17	17	0	0	0	0	1	0	0	17	253	1	0	0.06	0.03	0	0	0	0	normal.	1
0	tcp	http	SF	179	861	0	0	0	0	0	1	0	0	0	0	0	0	0	0	0	0	18	18	0	0	0	0	1	0	0	18	254	1	0	0.06	0.03	0	0	0	0	normal.	1
0	tcp	http	SF	244	968	0	0	0	0	0	1	0	0	0	0	0	0	0	0	0	0	19	19	0	0	0	0	1	0	0	19	255	1	0	0.05	0.03	0	0	0	0	normal.	1
0	tcp	http	SF	279	550	0	0	0	0	0	1	0	0	0	0	0	0	0	0	0	0	20	20	0	0	0	0	1	0	0	20	255	1	0	0.05	0.03	0	0	0	0	normal.	1
0	tcp	http	SF	233	61552	0	0	0	0	0	1	0	0	0	0	0	0	0	0	0	0	21	21	0	0	0	0	1	0	0	21	255	1	0	0.05	0.03	0	0	0	0	normal.	1
0	tcp	http	SF	174	1588	0	0	0	0	0	1	0	0	0	0	0	0	0	0	0	0	22	22	0	0	0	0	1	0	0	22	255	1	0	0.05	0.03	0	0	0	0	normal.	1
0	tcp	http	SF	248	2129	0	0	0	0	0	1	0	0	0	0	0	0	0	0	0	0	23	23	0	0	0	0	1	0	0	23	255	1	0	0.04	0.03	0	0	0	0	normal.	1
0	tcp	http	SF	223	1271	0	0	0	0	0	1	0	0	0	0	0	0	0	0	0	0	24	24	0	0	0	0	1	0	0	24	255	1	0	0.04	0.03	0	0	0	0	normal.	1
0	tcp	http	SF	245	2047	0	0	0	0	0	1	0	0	0	0	0	0	0	0	0	0	25	25	0	0	0	0	1	0	0	25	255	1	0	0.04	0.03	0	0	0	0	normal.	1
0	tcp	http	SF	243	3174	0	0	0	0	0	1	0	0	0	0	0	0	0	0	0	0	26	26	0	0	0	0	1	0	0	26	255	1	0	0.04	0.03	0	0	0	0	normal.	1
0	tcp	http	SF	161	7714	0	0	0	0	0	1	0	0	0	0	0	0	0	0	0	0	1	1	0	0	0	0	1	0	0	1	255	1	0	1	0.03	0	0	0	0	normal.	1
0	tcp	http	SF	262	7714	0	0	0	0	0	1	0	0	0	0	0	0	0	0	0	0	1	4	0	0	0	0	1	0	0.5	2	255	1	0	0.5	0.03	0	0	0	0	normal.	1
0	tcp	http	SF	221	2025	0	0	0	0	0	1	0	0	0	0	0	0	0	0	0	0	1	1	0	0	0	0	1	0	0	1	255	1	0	1	0.04	0	0	0	0	normal.	1
0	tcp	http	SF	217	63479	0	0	0	0	0	1	0	0	0	0	0	0	0	0	0	0	2	2	0	0	0	0	1	0	0	2	255	1	0	0.5	0.04	0	0	0	0	normal.	1
0	tcp	http	SF	253	1752	0	0	0	0	0	1	0	0	0	0	0	0	0	0	0	0	3	3	0	0	0	0	1	0	0	3	255	1	0	0.33	0.04	0	0	0	0	normal.	1
0	tcp	http	SF	318	63479	0	0	0	0	0	1	0	0	0	0	0	0	0	0	0	0	1	1	0	0	0	0	1	0	0	4	255	1	0	0.25	0.04	0	0	0	0	normal.	1
0	tcp	http	SF	354	1752	0	0	0	0	0	1	0	0	0	0	0	0	0	0	0	0	2	2	0	0	0	0	1	0	0	5	255	1	0	0.2	0.04	0	0	0	0	normal.	1
0	tcp	http	SF	322	2025	0	0	0	0	0	1	0	0	0	0	0	0	0	0	0	0	3	3	0	0	0	0	1	0	0	6	255	1	0	0.17	0.04	0	0	0	0	normal.	1
0	tcp	http	SF	167	350	0	0	0	0	0	1	0	0	0	0	0	0	0	0	0	0	1	1	0	0	0	0	1	0	0	1	255	1	0	1	0.04	0	0	0	0	normal.	1
0	tcp	http	SF	207	621	0	0	0	0	0	1	0	0	0	0	0	0	0	0	0	0	1	1	0	0	0	0	1	0	0	1	255	1	0	1	0.04	0	0	0	0	normal.	1
0	tcp	http	SF	206	9150	0	0	0	0	0	1	0	0	0	0	0	0	0	0	0	0	2	2	0	0	0	0	1	0	0	2	255	1	0	0.5	0.04	0	0	0	0	normal.	1
0	tcp	http	SF	207	8690	0	0	0	0	0	1	0	0	0	0	0	0	0	0	0	0	3	3	0	0	0	0	1	0	0	3	255	1	0	0.33	0.04	0	0	0	0	normal.	1
0	tcp	http	SF	208	4106	0	0	0	0	0	1	0	0	0	0	0	0	0	0	0	0	4	4	0	0	0	0	1	0	0	4	255	1	0	0.25	0.04	0	0	0	0	normal.	1
0	tcp	http	SF	206	16224	0	0	0	0	0	1	0	0	0	0	0	0	0	0	0	0	5	5	0	0	0	0	1	0	0	5	255	1	0	0.2	0.04	0	0	0	0	normal.	1
0	tcp	http	SF	163	4192	0	0	0	0	0	1	0	0	0	0	0	0	0	0	0	0	6	6	0	0	0	0	1	0	0	6	255	1	0	0.17	0.04	0	0	0	0	normal.	1
0	tcp	http	SF	266	5060	0	0	0	0	0	1	0	0	0	0	0	0	0	0	0	0	1	3	0	0	0	0	1	0	0.67	1	255	1	0	1	0.05	0	0	0	0	normal.	1
0	tcp	http	SF	193	3991	0	0	0	0	0	1	0	0	0	0	0	0	0	0	0	0	1	1	0	0	0	0	1	0	0	1	255	1	0	1	0.05	0	0	0	0	normal.	1
0	tcp	http	SF	202	38467	0	0	0	0	0	1	0	0	0	0	0	0	0	0	0	0	2	2	0	0	0	0	1	0	0	2	255	1	0	0.5	0.05	0	0	0	0	normal.	1
0	tcp	http	SF	202	4422	0	0	0	0	0	1	0	0	0	0	0	0	0	0	0	0	1	1	0	0	0	0	1	0	0	3	255	1	0	0.33	0.05	0	0	0	0	normal.	1
0	tcp	http	SF	200	1061	0	0	0	0	0	1	0	0	0	0	0	0	0	0	0	0	2	3	0	0	0	0	1	0	0.67	4	255	1	0	0.25	0.05	0	0	0	0	normal.	1
0	tcp	http	SF	202	48657	0	0	0	0	0	1	0	0	0	0	0	0	0	0	0	0	3	4	0	0	0	0	1	0	0.5	5	255	1	0	0.2	0.05	0	0	0	0	normal.	1
0	tcp	http	SF	203	1626	0	0	0	0	0	1	0	0	0	0	0	0	0	0	0	0	1	12	0	0	0	0	1	0	0.25	6	255	1	0	0.17	0.05	0	0	0	0	normal.	1
0	tcp	http	SF	212	460	0	0	0	0	0	1	0	0	0	0	0	0	0	0	0	0	2	13	0	0	0	0	1	0	0.23	7	255	1	0	0.14	0.05	0	0	0	0	normal.	1
0	tcp	http	SF	212	1309	0	0	0	0	0	1	0	0	0	0	0	0	0	0	0	0	3	14	0	0	0	0	1	0	0.21	8	255	1	0	0.12	0.05	0	0	0	0	normal.	1
0	tcp	http	SF	211	1260	0	0	0	0	0	1	0	0	0	0	0	0	0	0	0	0	4	4	0	0	0	0	1	0	0	9	255	1	0	0.11	0.05	0	0	0	0	normal.	1
0	tcp	http	SF	211	1269	0	0	0	0	0	1	0	0	0	0	0	0	0	0	0	0	5	5	0	0	0	0	1	0	0	10	255	1	0	0.1	0.05	0	0	0	0	normal.	1
0	tcp	http	SF	214	14959	0	0	0	0	0	1	0	0	0	0	0	0	0	0	0	0	6	6	0	0	0	0	1	0	0	11	255	1	0	0.09	0.05	0	0	0	0	normal.	1
0	tcp	http	SF	213	1387	0	0	0	0	0	1	0	0	0	0	0	0	0	0	0	0	7	7	0	0	0	0	1	0	0	12	255	1	0	0.08	0.05	0	0	0	0	normal.	1
0	tcp	http	SF	213	1226	0	0	0	0	0	1	0	0	0	0	0	0	0	0	0	0	8	8	0	0	0	0	1	0	0	13	255	1	0	0.08	0.05	0	0	0	0	normal.	1
0	tcp	http	SF	215	4422	0	0	0	0	0	1	0	0	0	0	0	0	0	0	0	0	9	9	0	0	0	0	1	0	0	14	255	1	0	0.07	0.05	0	0	0	0	normal.	1
0	tcp	http	SF	159	3991	0	0	0	0	0	1	0	0	0	0	0	0	0	0	0	0	1	15	0	0	0	0	1	0	0.13	15	255	1	0	0.07	0.05	0	0	0	0	normal.	1
0	tcp	http	SF	202	38467	0	0	0	0	0	1	0	0	0	0	0	0	0	0	0	0	2	17	0	0	0	0	1	0	0.12	16	255	1	0	0.06	0.05	0	0	0	0	normal.	1
0	tcp	http	SF	200	1061	0	0	0	0	0	1	0	0	0	0	0	0	0	0	0	0	3	22	0	0	0	0	1	0	0.14	17	255	1	0	0.06	0.05	0	0	0	0	normal.	1
0	tcp	http	SF	202	48657	0	0	0	0	0	1	0	0	0	0	0	0	0	0	0	0	4	23	0	0	0	0	1	0	0.13	18	255	1	0	0.06	0.05	0	0	0	0	normal.	1
0	tcp	http	SF	202	4422	0	0	0	0	0	1	0	0	0	0	0	0	0	0	0	0	5	24	0	0	0	0	1	0	0.12	19	255	1	0	0.05	0.05	0	0	0	0	normal.	1
0	tcp	http	SF	212	460	0	0	0	0	0	1	0	0	0	0	0	0	0	0	0	0	1	9	0	0	0	0	1	0	0.22	20	255	1	0	0.05	0.05	0	0	0	0	normal.	1
0	tcp	http	SF	212	1309	0	0	0	0	0	1	0	0	0	0	0	0	0	0	0	0	2	10	0	0	0	0	1	0	0.2	21	255	1	0	0.05	0.05	0	0	0	0	normal.	1
0	tcp	http	SF	211	1260	0	0	0	0	0	1	0	0	0	0	0	0	0	0	0	0	3	11	0	0	0	0	1	0	0.18	22	255	1	0	0.05	0.05	0	0	0	0	normal.	1
0	tcp	http	SF	211	1269	0	0	0	0	0	1	0	0	0	0	0	0	0	0	0	0	4	12	0	0	0	0	1	0	0.17	23	255	1	0	0.04	0.05	0	0	0	0	normal.	1
0	tcp	http	SF	214	14959	0	0	0	0	0	1	0	0	0	0	0	0	0	0	0	0	5	13	0	0	0	0	1	0	0.15	24	255	1	0	0.04	0.05	0	0	0	0	normal.	1
0	tcp	http	SF	213	1387	0	0	0	0	0	1	0	0	0	0	0	0	0	0	0	0	6	14	0	0	0	0	1	0	0.14	25	255	1	0	0.04	0.05	0	0	0	0	normal.	1
0	tcp	http	SF	213	1226	0	0	0	0	0	1	0	0	0	0	0	0	0	0	0	0	7	15	0	0	0	0	1	0	0.13	26	255	1	0	0.04	0.05	0	0	0	0	normal.	1
0	tcp	http	SF	215	4422	0	0	0	0	0	1	0	0	0	0	0	0	0	0	0	0	8	16	0	0	0	0	1	0	0.12	27	255	1	0	0.04	0.05	0	0	0	0	normal.	1
0	tcp	http	SF	203	1626	0	0	0	0	0	1	0	0	0	0	0	0	0	0	0	0	9	17	0	0	0	0	1	0	0.12	28	255	1	0	0.04	0.05	0	0	0	0	normal.	1
0	tcp	http	SF	211	358	0	0	0	0	0	1	0	0	0	0	0	0	0	0	0	0	1	1	0	0	0	0	1	0	0	29	255	1	0	0.03	0.05	0	0	0	0	normal.	1
0	tcp	http	SF	217	18434	0	0	0	0	0	1	0	0	0	0	0	0	0	0	0	0	2	2	0	0	0	0	1	0	0	30	255	1	0	0.03	0.05	0	0	0	0	normal.	1
0	tcp	http	SF	215	3670	0	0	0	0	0	1	0	0	0	0	0	0	0	0	0	0	3	3	0	0	0	0	1	0	0	31	255	1	0	0.03	0.05	0	0	0	0	normal.	1
0	tcp	http	SF	219	45884	0	0	0	0	0	1	0	0	0	0	0	0	0	0	0	0	4	4	0	0	0	0	1	0	0	32	255	1	0	0.03	0.05	0	0	0	0	normal.	1
0	tcp	http	SF	168	4789	0	0	0	0	0	1	0	0	0	0	0	0	0	0	0	0	5	5	0	0	0	0	1	0	0	33	255	1	0	0.03	0.05	0	0	0	0	normal.	1
0	tcp	http	SF	213	30725	0	0	0	0	0	1	0	0	0	0	0	0	0	0	0	0	6	6	0	0	0	0	1	0	0	34	255	1	0	0.03	0.05	0	0	0	0	normal.	1
0	tcp	http	SF	218	362	0	0	0	0	0	1	0	0	0	0	0	0	0	0	0	0	7	7	0	0	0	0	1	0	0	35	255	1	0	0.03	0.05	0	0	0	0	normal.	1
0	tcp	http	SF	219	17540	0	0	0	0	0	1	0	0	0	0	0	0	0	0	0	0	8	8	0	0	0	0	1	0	0	36	255	1	0	0.03	0.05	0	0	0	0	normal.	1
0	tcp	http	SF	180	559	0	0	0	0	0	1	0	0	0	0	0	0	0	0	0	0	1	1	0	0	0	0	1	0	0	37	255	1	0	0.03	0.05	0	0	0	0	normal.	1
0	tcp	http	SF	227	238768	0	0	0	0	0	1	0	0	0	0	0	0	0	0	0	0	2	2	0	0	0	0	1	0	0	38	255	1	0	0.03	0.05	0	0	0	0	normal.	1
0	tcp	http	SF	228	191273	0	0	0	0	0	1	0	0	0	0	0	0	0	0	0	0	3	3	0	0	0	0	1	0	0	39	255	1	0	0.03	0.05	0	0	0	0	normal.	1
0	tcp	http	SF	168	4789	0	0	0	0	0	1	0	0	0	0	0	0	0	0	0	0	1	1	0	0	0	0	1	0	0	40	255	1	0	0.03	0.05	0	0	0	0	normal.	1
0	tcp	http	SF	217	18434	0	0	0	0	0	1	0	0	0	0	0	0	0	0	0	0	2	2	0	0	0	0	1	0	0	41	255	1	0	0.02	0.05	0	0	0	0	normal.	1
0	tcp	http	SF	215	3670	0	0	0	0	0	1	0	0	0	0	0	0	0	0	0	0	3	3	0	0	0	0	1	0	0	42	255	1	0	0.02	0.05	0	0	0	0	normal.	1
0	tcp	http	SF	219	45884	0	0	0	0	0	1	0	0	0	0	0	0	0	0	0	0	4	4	0	0	0	0	1	0	0	43	255	1	0	0.02	0.05	0	0	0	0	normal.	1
0	tcp	http	SF	213	30725	0	0	0	0	0	1	0	0	0	0	0	0	0	0	0	0	5	5	0	0	0	0	1	0	0	44	255	1	0	0.02	0.05	0	0	0	0	normal.	1
0	tcp	http	SF	218	362	0	0	0	0	0	1	0	0	0	0	0	0	0	0	0	0	6	6	0	0	0	0	1	0	0	45	255	1	0	0.02	0.04	0	0	0	0	normal.	1
0	tcp	http	SF	219	17540	0	0	0	0	0	1	0	0	0	0	0	0	0	0	0	0	7	7	0	0	0	0	1	0	0	46	255	1	0	0.02	0.04	0	0	0	0	normal.	1
0	tcp	http	SF	162	682	0	0	0	0	0	1	0	0	0	0	0	0	0	0	0	0	1	1	0	0	0	0	1	0	0	1	255	1	0	1	0.05	0	0	0	0	normal.	1
0	tcp	http	SF	223	21476	0	0	0	0	0	1	0	0	0	0	0	0	0	0	0	0	1	1	0	0	0	0	1	0	0	1	255	1	0	1	0.05	0	0	0	0	normal.	1
0	tcp	http	SF	340	21476	0	0	0	0	0	1	0	0	0	0	0	0	0	0	0	0	1	1	0	0	0	0	1	0	0	2	255	1	0	0.5	0.05	0	0	0	0	normal.	1
0	tcp	http	SF	142	3917	0	0	0	0	0	1	0	0	0	0	0	0	0	0	0	0	1	24	0	0	0	0	1	0	0.12	1	255	1	0	1	0.05	0	0	0	0	normal.	1
0	tcp	http	SF	205	424	0	0	0	0	0	1	0	0	0	0	0	0	0	0	0	0	2	25	0	0	0	0	1	0	0.12	2	255	1	0	0.5	0.05	0	0	0	0	normal.	1
0	tcp	http	SF	182	424	0	0	0	0	0	1	0	0	0	0	0	0	0	0	0	0	3	26	0	0	0	0	1	0	0.12	3	255	1	0	0.33	0.05	0	0	0	0	normal.	1
0	tcp	http	SF	202	424	0	0	0	0	0	1	0	0	0	0	0	0	0	0	0	0	4	27	0	0	0	0	1	0	0.11	4	255	1	0	0.25	0.05	0	0	0	0	normal.	1
0	tcp	http	SF	201	424	0	0	0	0	0	1	0	0	0	0	0	0	0	0	0	0	5	28	0	0	0	0	1	0	0.11	5	255	1	0	0.2	0.05	0	0	0	0	normal.	1
0	tcp	http	SF	202	424	0	0	0	0	0	1	0	0	0	0	0	0	0	0	0	0	6	29	0	0	0	0	1	0	0.1	6	255	1	0	0.17	0.05	0	0	0	0	normal.	1
0	tcp	http	SF	202	424	0	0	0	0	0	1	0	0	0	0	0	0	0	0	0	0	7	30	0	0	0	0	1	0	0.1	7	255	1	0	0.14	0.05	0	0	0	0	normal.	1
0	tcp	http	SF	208	424	0	0	0	0	0	1	0	0	0	0	0	0	0	0	0	0	8	31	0	0	0	0	1	0	0.1	8	255	1	0	0.12	0.05	0	0	0	0	normal.	1
22	tcp	http	SF	204	424	0	0	0	0	0	1	0	0	0	0	0	0	0	0	0	0	9	32	0	0	0	0	1	0	0.09	9	255	1	0	0.11	0.05	0	0	0	0	normal.	1
0	tcp	http	SF	184	2653	0	0	0	0	0	1	0	0	0	0	0	0	0	0	0	0	1	11	0	0	0	0	1	0	0.18	10	255	1	0	0.1	0.05	0	0	0	0	normal.	1
0	tcp	http	SF	253	520	0	0	0	0	0	1	0	0	0	0	0	0	0	0	0	0	2	12	0	0	0	0	1	0	0.17	11	255	1	0	0.09	0.05	0	0	0	0	normal.	1
0	tcp	http	SF	155	424	0	0	0	0	0	1	0	0	0	0	0	0	0	0	0	0	3	13	0	0	0	0	1	0	0.15	12	255	1	0	0.08	0.05	0	0	0	0	normal.	1
0	tcp	http	SF	184	2653	0	0	0	0	0	1	0	0	0	0	0	0	0	0	0	0	1	11	0	0	0	0	1	0	0.18	13	255	1	0	0.08	0.05	0	0	0	0	normal.	1
0	tcp	http	SF	253	520	0	0	0	0	0	1	0	0	0	0	0	0	0	0	0	0	2	12	0	0	0	0	1	0	0.17	14	255	1	0	0.07	0.05	0	0	0	0	normal.	1
0	tcp	http	SF	170	424	0	0	0	0	0	1	0	0	0	0	0	0	0	0	0	0	3	13	0	0	0	0	1	0	0.15	15	255	1	0	0.07	0.05	0	0	0	0	normal.	1
0	tcp	http	SF	184	2653	0	0	0	0	0	1	0	0	0	0	0	0	0	0	0	0	1	1	0	0	0	0	1	0	0	16	255	1	0	0.06	0.05	0	0	0	0	normal.	1
0	tcp	http	SF	253	520	0	0	0	0	0	1	0	0	0	0	0	0	0	0	0	0	2	2	0	0	0	0	1	0	0	17	255	1	0	0.06	0.05	0	0	0	0	normal.	1
0	tcp	http	SF	170	424	0	0	0	0	0	1	0	0	0	0	0	0	0	0	0	0	3	3	0	0	0	0	1	0	0	18	255	1	0	0.06	0.05	0	0	0	0	normal.	1
0	tcp	http	SF	219	520	0	0	0	0	0	1	0	0	0	0	0	0	0	0	0	0	1	2	0	0	0	0	1	0	1	19	255	1	0	0.05	0.05	0	0	0	0	normal.	1
0	tcp	http	SF	201	424	0	0	0	0	0	1	0	0	0	0	0	0	0	0	0	0	1	1	0	0	0	0	1	0	0	20	255	1	0	0.05	0.05	0	0	0	0	normal.	1
0	tcp	http	SF	182	424	0	0	0	0	0	1	0	0	0	0	0	0	0	0	0	0	2	2	0	0	0	0	1	0	0	21	255	1	0	0.05	0.05	0	0	0	0	normal.	1
0	tcp	http	SF	202	424	0	0	0	0	0	1	0	0	0	0	0	0	0	0	0	0	3	3	0	0	0	0	1	0	0	22	255	1	0	0.05	0.05	0	0	0	0	normal.	1
60	tcp	http	SF	204	424	0	0	0	0	0	1	0	0	0	0	0	0	0	0	0	0	4	4	0	0	0	0	1	0	0	23	255	1	0	0.04	0.05	0	0	0	0	normal.	1
0	tcp	http	SF	208	424	0	0	0	0	0	1	0	0	0	0	0	0	0	0	0	0	5	5	0	0	0	0	1	0	0	24	255	1	0	0.04	0.05	0	0	0	0	normal.	1
0	tcp	http	SF	142	3917	0	0	0	0	0	1	0	0	0	0	0	0	0	0	0	0	6	6	0	0	0	0	1	0	0	25	255	1	0	0.04	0.05	0	0	0	0	normal.	1
0	tcp	http	SF	205	424	0	0	0	0	0	1	0	0	0	0	0	0	0	0	0	0	7	7	0	0	0	0	1	0	0	26	255	1	0	0.04	0.05	0	0	0	0	normal.	1
0	tcp	http	SF	202	424	0	0	0	0	0	1	0	0	0	0	0	0	0	0	0	0	8	8	0	0	0	0	1	0	0	27	255	1	0	0.04	0.05	0	0	0	0	normal.	1
0	tcp	http	SF	202	424	0	0	0	0	0	1	0	0	0	0	0	0	0	0	0	0	9	9	0	0	0	0	1	0	0	28	255	1	0	0.04	0.05	0	0	0	0	normal.	1
0	tcp	http	SF	165	424	0	0	0	0	0	1	0	0	0	0	0	0	0	0	0	0	1	1	0	0	0	0	1	0	0	29	255	1	0	0.03	0.05	0	0	0	0	normal.	1
0	tcp	http	SF	184	2653	0	0	0	0	0	1	0	0	0	0	0	0	0	0	0	0	2	2	0	0	0	0	1	0	0	30	255	1	0	0.03	0.05	0	0	0	0	normal.	1
0	tcp	http	SF	253	520	0	0	0	0	0	1	0	0	0	0	0	0	0	0	0	0	3	3	0	0	0	0	1	0	0	31	255	1	0	0.03	0.05	0	0	0	0	normal.	1
0	tcp	http	SF	235	6627	0	0	0	0	0	1	0	0	0	0	0	0	0	0	0	0	1	1	0	0	0	0	1	0	0	32	255	1	0	0.03	0.05	0	0	0	0	normal.	1
0	tcp	http	SF	253	520	0	0	0	0	0	1	0	0	0	0	0	0	0	0	0	0	1	1	0	0	0	0	1	0	0	33	255	1	0	0.03	0.05	0	0	0	0	normal.	1
0	tcp	http	SF	184	2653	0	0	0	0	0	1	0	0	0	0	0	0	0	0	0	0	2	2	0	0	0	0	1	0	0	34	255	1	0	0.03	0.05	0	0	0	0	normal.	1
0	tcp	http	SF	179	424	0	0	0	0	0	1	0	0	0	0	0	0	0	0	0	0	3	3	0	0	0	0	1	0	0	35	255	1	0	0.03	0.05	0	0	0	0	normal.	1
0	tcp	http	SF	184	2653	0	0	0	0	0	1	0	0	0	0	0	0	0	0	0	0	1	1	0	0	0	0	1	0	0	36	255	1	0	0.03	0.05	0	0	0	0	normal.	1
0	tcp	http	SF	253	520	0	0	0	0	0	1	0	0	0	0	0	0	0	0	0	0	2	2	0	0	0	0	1	0	0	37	255	1	0	0.03	0.05	0	0	0	0	normal.	1
0	tcp	http	SF	235	6627	0	0	0	0	0	1	0	0	0	0	0	0	0	0	0	0	1	1	0	0	0	0	1	0	0	38	255	1	0	0.03	0.05	0	0	0	0	normal.	1
0	tcp	http	SF	184	2653	0	0	0	0	0	1	0	0	0	0	0	0	0	0	0	0	1	1	0	0	0	0	1	0	0	39	255	1	0	0.03	0.05	0	0	0	0	normal.	1
0	tcp	http	SF	253	520	0	0	0	0	0	1	0	0	0	0	0	0	0	0	0	0	2	2	0	0	0	0	1	0	0	40	255	1	0	0.03	0.05	0	0	0	0	normal.	1
0	tcp	http	SF	179	424	0	0	0	0	0	1	0	0	0	0	0	0	0	0	0	0	3	3	0	0	0	0	1	0	0	41	255	1	0	0.02	0.05	0	0	0	0	normal.	1
0	tcp	http	SF	259	3917	0	0	0	0	0	1	0	0	0	0	0	0	0	0	0	0	1	1	0	0	0	0	1	0	0	42	255	1	0	0.02	0.05	0	0	0	0	normal.	1
0	tcp	http	SF	322	424	0	0	0	0	0	1	0	0	0	0	0	0	0	0	0	0	2	2	0	0	0	0	1	0	0	43	255	1	0	0.02	0.05	0	0	0	0	normal.	1
0	tcp	http	SF	299	424	0	0	0	0	0	1	0	0	0	0	0	0	0	0	0	0	3	3	0	0	0	0	1	0	0	44	255	1	0	0.02	0.05	0	0	0	0	normal.	1
0	tcp	http	SF	319	424	0	0	0	0	0	1	0	0	0	0	0	0	0	0	0	0	4	4	0	0	0	0	1	0	0	45	255	1	0	0.02	0.05	0	0	0	0	normal.	1
0	tcp	http	SF	318	424	0	0	0	0	0	1	0	0	0	0	0	0	0	0	0	0	5	5	0	0	0	0	1	0	0	46	255	1	0	0.02	0.05	0	0	0	0	normal.	1
0	tcp	http	SF	319	424	0	0	0	0	0	1	0	0	0	0	0	0	0	0	0	0	6	6	0	0	0	0	1	0	0	47	255	1	0	0.02	0.05	0	0	0	0	normal.	1
0	tcp	http	SF	319	424	0	0	0	0	0	1	0	0	0	0	0	0	0	0	0	0	7	7	0	0	0	0	1	0	0	48	255	1	0	0.02	0.05	0	0	0	0	normal.	1
0	tcp	http	SF	325	424	0	0	0	0	0	1	0	0	0	0	0	0	0	0	0	0	8	8	0	0	0	0	1	0	0	49	255	1	0	0.02	0.05	0	0	0	0	normal.	1
78	tcp	http	SF	321	424	0	0	0	0	0	1	0	0	0	0	0	0	0	0	0	0	9	9	0	0	0	0	1	0	0	50	255	1	0	0.02	0.05	0	0	0	0	normal.	1
0	tcp	http	SF	272	424	0	0	0	0	0	1	0	0	0	0	0	0	0	0	0	0	1	1	0	0	0	0	1	0	0	51	255	1	0	0.02	0.05	0	0	0	0	normal.	1
0	tcp	http	SF	301	2653	0	0	0	0	0	1	0	0	0	0	0	0	0	0	0	0	2	2	0	0	0	0	1	0	0	52	255	1	0	0.02	0.05	0	0	0	0	normal.	1
0	tcp	http	SF	370	520	0	0	0	0	0	1	0	0	0	0	0	0	0	0	0	0	3	3	0	0	0	0	1	0	0	53	255	1	0	0.02	0.05	0	0	0	0	normal.	1
0	tcp	http	SF	287	424	0	0	0	0	0	1	0	0	0	0	0	0	0	0	0	0	1	1	0	0	0	0	1	0	0	54	255	1	0	0.02	0.05	0	0	0	0	normal.	1
0	tcp	http	SF	301	2653	0	0	0	0	0	1	0	0	0	0	0	0	0	0	0	0	2	2	0	0	0	0	1	0	0	55	255	1	0	0.02	0.05	0	0	0	0	normal.	1
0	tcp	http	SF	370	520	0	0	0	0	0	1	0	0	0	0	0	0	0	0	0	0	3	3	0	0	0	0	1	0	0	56	255	1	0	0.02	0.05	0	0	0	0	normal.	1
0	tcp	http	SF	287	424	0	0	0	0	0	1	0	0	0	0	0	0	0	0	0	0	1	1	0	0	0	0	1	0	0	57	255	1	0	0.02	0.05	0	0	0	0	normal.	1
0	tcp	http	SF	301	2653	0	0	0	0	0	1	0	0	0	0	0	0	0	0	0	0	2	2	0	0	0	0	1	0	0	58	255	1	0	0.02	0.05	0	0	0	0	normal.	1
0	tcp	http	SF	370	520	0	0	0	0	0	1	0	0	0	0	0	0	0	0	0	0	3	3	0	0	0	0	1	0	0	59	255	1	0	0.02	0.05	0	0	0	0	normal.	1
0	icmp	ecr_i	SF	1032	0	0	0	0	0	0	0	0	0	0	0	0	0	0	0	0	0	1	1	0	0	0	0	1	0	0	146	1	0.01	0.02	0.01	0	0	0	0	0	smurf.	2
0	icmp	ecr_i	SF	1032	0	0	0	0	0	0	0	0	0	0	0	0	0	0	0	0	0	315	315	0	0	0	0	1	0	0	147	2	0.01	0.02	0.01	0	0	0	0	0	smurf.	2
0	icmp	ecr_i	SF	1032	0	0	0	0	0	0	0	0	0	0	0	0	0	0	0	0	0	316	316	0	0	0	0	1	0	0	148	3	0.02	0.02	0.02	0	0	0	0	0	smurf.	2
0	icmp	ecr_i	SF	1032	0	0	0	0	0	0	0	0	0	0	0	0	0	0	0	0	0	511	511	0	0	0	0	1	0	0	149	4	0.03	0.02	0.03	0	0	0	0	0	smurf.	2
0	icmp	ecr_i	SF	1032	0	0	0	0	0	0	0	0	0	0	0	0	0	0	0	0	0	511	511	0	0	0	0	1	0	0	150	5	0.03	0.02	0.03	0	0	0	0	0	smurf.	2
0	icmp	ecr_i	SF	1032	0	0	0	0	0	0	0	0	0	0	0	0	0	0	0	0	0	511	511	0	0	0	0	1	0	0	151	6	0.04	0.02	0.04	0	0	0	0	0	smurf.	2
0	icmp	ecr_i	SF	1032	0	0	0	0	0	0	0	0	0	0	0	0	0	0	0	0	0	511	511	0	0	0	0	1	0	0	152	7	0.05	0.02	0.05	0	0	0	0	0	smurf.	2
0	icmp	ecr_i	SF	1032	0	0	0	0	0	0	0	0	0	0	0	0	0	0	0	0	0	511	511	0	0	0	0	1	0	0	153	8	0.05	0.02	0.05	0	0	0	0	0	smurf.	2
0	icmp	ecr_i	SF	1032	0	0	0	0	0	0	0	0	0	0	0	0	0	0	0	0	0	511	511	0	0	0	0	1	0	0	154	9	0.06	0.02	0.06	0	0	0	0	0	smurf.	2
0	icmp	ecr_i	SF	1032	0	0	0	0	0	0	0	0	0	0	0	0	0	0	0	0	0	511	511	0	0	0	0	1	0	0	155	10	0.06	0.02	0.06	0	0	0	0	0	smurf.	2
0	icmp	ecr_i	SF	1032	0	0	0	0	0	0	0	0	0	0	0	0	0	0	0	0	0	511	511	0	0	0	0	1	0	0	156	11	0.07	0.02	0.07	0	0	0	0	0	smurf.	2
0	icmp	ecr_i	SF	1032	0	0	0	0	0	0	0	0	0	0	0	0	0	0	0	0	0	511	511	0	0	0	0	1	0	0	157	12	0.08	0.02	0.08	0	0	0	0	0	smurf.	2
0	icmp	ecr_i	SF	1032	0	0	0	0	0	0	0	0	0	0	0	0	0	0	0	0	0	511	511	0	0	0	0	1	0	0	158	13	0.08	0.02	0.08	0	0	0	0	0	smurf.	2
0	icmp	ecr_i	SF	1032	0	0	0	0	0	0	0	0	0	0	0	0	0	0	0	0	0	511	511	0	0	0	0	1	0	0	159	14	0.09	0.02	0.09	0	0	0	0	0	smurf.	2
0	icmp	ecr_i	SF	1032	0	0	0	0	0	0	0	0	0	0	0	0	0	0	0	0	0	510	510	0	0	0	0	1	0	0	160	15	0.09	0.02	0.09	0	0	0	0	0	smurf.	2
0	icmp	ecr_i	SF	1032	0	0	0	0	0	0	0	0	0	0	0	0	0	0	0	0	0	510	510	0	0	0	0	1	0	0	161	16	0.1	0.02	0.1	0	0	0	0	0	smurf.	2
0	icmp	ecr_i	SF	1032	0	0	0	0	0	0	0	0	0	0	0	0	0	0	0	0	0	511	511	0	0	0	0	1	0	0	162	17	0.1	0.02	0.1	0	0	0	0	0	smurf.	2
0	icmp	ecr_i	SF	1032	0	0	0	0	0	0	0	0	0	0	0	0	0	0	0	0	0	511	511	0	0	0	0	1	0	0	163	18	0.11	0.02	0.11	0	0	0	0	0	smurf.	2
0	icmp	ecr_i	SF	1032	0	0	0	0	0	0	0	0	0	0	0	0	0	0	0	0	0	511	511	0	0	0	0	1	0	0	164	19	0.12	0.02	0.12	0	0	0	0	0	smurf.	2
0	icmp	ecr_i	SF	1032	0	0	0	0	0	0	0	0	0	0	0	0	0	0	0	0	0	511	511	0	0	0	0	1	0	0	165	20	0.12	0.02	0.12	0	0	0	0	0	smurf.	2
0	icmp	ecr_i	SF	1032	0	0	0	0	0	0	0	0	0	0	0	0	0	0	0	0	0	511	511	0	0	0	0	1	0	0	166	21	0.13	0.02	0.13	0	0	0	0	0	smurf.	2
0	icmp	ecr_i	SF	1032	0	0	0	0	0	0	0	0	0	0	0	0	0	0	0	0	0	511	511	0	0	0	0	1	0	0	167	22	0.13	0.02	0.13	0	0	0	0	0	smurf.	2
0	icmp	ecr_i	SF	1032	0	0	0	0	0	0	0	0	0	0	0	0	0	0	0	0	0	511	511	0	0	0	0	1	0	0	168	23	0.14	0.02	0.14	0	0	0	0	0	smurf.	2
0	icmp	ecr_i	SF	1032	0	0	0	0	0	0	0	0	0	0	0	0	0	0	0	0	0	511	511	0	0	0	0	1	0	0	169	24	0.14	0.02	0.14	0	0	0	0	0	smurf.	2
0	icmp	ecr_i	SF	1032	0	0	0	0	0	0	0	0	0	0	0	0	0	0	0	0	0	511	511	0	0	0	0	1	0	0	170	25	0.15	0.02	0.15	0	0	0	0	0	smurf.	2
0	icmp	ecr_i	SF	1032	0	0	0	0	0	0	0	0	0	0	0	0	0	0	0	0	0	511	511	0	0	0	0	1	0	0	171	26	0.15	0.02	0.15	0	0	0	0	0	smurf.	2
0	icmp	ecr_i	SF	1032	0	0	0	0	0	0	0	0	0	0	0	0	0	0	0	0	0	511	511	0	0	0	0	1	0	0	172	27	0.16	0.02	0.16	0	0	0	0	0	smurf.	2
0	icmp	ecr_i	SF	1032	0	0	0	0	0	0	0	0	0	0	0	0	0	0	0	0	0	511	511	0	0	0	0	1	0	0	173	28	0.16	0.02	0.16	0	0	0	0	0	smurf.	2
0	icmp	ecr_i	SF	1032	0	0	0	0	0	0	0	0	0	0	0	0	0	0	0	0	0	511	511	0	0	0	0	1	0	0	174	29	0.17	0.02	0.17	0	0	0	0	0	smurf.	2
0	icmp	ecr_i	SF	1032	0	0	0	0	0	0	0	0	0	0	0	0	0	0	0	0	0	511	511	0	0	0	0	1	0	0	175	30	0.17	0.02	0.17	0	0	0	0	0	smurf.	2
0	icmp	ecr_i	SF	1032	0	0	0	0	0	0	0	0	0	0	0	0	0	0	0	0	0	511	511	0	0	0	0	1	0	0	176	31	0.18	0.02	0.18	0	0	0	0	0	smurf.	2
0	icmp	ecr_i	SF	1032	0	0	0	0	0	0	0	0	0	0	0	0	0	0	0	0	0	511	511	0	0	0	0	1	0	0	177	32	0.18	0.02	0.18	0	0	0	0	0	smurf.	2
0	icmp	ecr_i	SF	1032	0	0	0	0	0	0	0	0	0	0	0	0	0	0	0	0	0	510	510	0	0	0	0	1	0	0	178	33	0.19	0.02	0.19	0	0	0	0	0	smurf.	2
0	icmp	ecr_i	SF	1032	0	0	0	0	0	0	0	0	0	0	0	0	0	0	0	0	0	510	510	0	0	0	0	1	0	0	179	34	0.19	0.02	0.19	0	0	0	0	0	smurf.	2
0	icmp	ecr_i	SF	1032	0	0	0	0	0	0	0	0	0	0	0	0	0	0	0	0	0	510	510	0	0	0	0	1	0	0	180	35	0.19	0.02	0.19	0	0	0	0	0	smurf.	2
0	icmp	ecr_i	SF	1032	0	0	0	0	0	0	0	0	0	0	0	0	0	0	0	0	0	511	511	0	0	0	0	1	0	0	181	36	0.2	0.02	0.2	0	0	0	0	0	smurf.	2
0	icmp	ecr_i	SF	1032	0	0	0	0	0	0	0	0	0	0	0	0	0	0	0	0	0	511	511	0	0	0	0	1	0	0	182	37	0.2	0.02	0.2	0	0	0	0	0	smurf.	2
0	icmp	ecr_i	SF	1032	0	0	0	0	0	0	0	0	0	0	0	0	0	0	0	0	0	511	511	0	0	0	0	1	0	0	183	38	0.21	0.02	0.21	0	0	0	0	0	smurf.	2
0	icmp	ecr_i	SF	1032	0	0	0	0	0	0	0	0	0	0	0	0	0	0	0	0	0	511	511	0	0	0	0	1	0	0	184	39	0.21	0.02	0.21	0	0	0	0	0	smurf.	2
0	icmp	ecr_i	SF	1032	0	0	0	0	0	0	0	0	0	0	0	0	0	0	0	0	0	511	511	0	0	0	0	1	0	0	185	40	0.22	0.02	0.22	0	0	0	0	0	smurf.	2
0	icmp	ecr_i	SF	1032	0	0	0	0	0	0	0	0	0	0	0	0	0	0	0	0	0	511	511	0	0	0	0	1	0	0	186	41	0.22	0.02	0.22	0	0	0	0	0	smurf.	2
0	icmp	ecr_i	SF	1032	0	0	0	0	0	0	0	0	0	0	0	0	0	0	0	0	0	509	509	0	0	0	0	1	0	0	187	42	0.22	0.02	0.22	0	0	0	0	0	smurf.	2
0	icmp	ecr_i	SF	1032	0	0	0	0	0	0	0	0	0	0	0	0	0	0	0	0	0	509	509	0	0	0	0	1	0	0	188	43	0.23	0.02	0.23	0	0	0	0	0	smurf.	2
0	icmp	ecr_i	SF	1032	0	0	0	0	0	0	0	0	0	0	0	0	0	0	0	0	0	511	511	0	0	0	0	1	0	0	189	44	0.23	0.02	0.23	0	0	0	0	0	smurf.	2
0	icmp	ecr_i	SF	1032	0	0	0	0	0	0	0	0	0	0	0	0	0	0	0	0	0	511	511	0	0	0	0	1	0	0	190	45	0.24	0.02	0.24	0	0	0	0	0	smurf.	2
0	icmp	ecr_i	SF	1032	0	0	0	0	0	0	0	0	0	0	0	0	0	0	0	0	0	511	511	0	0	0	0	1	0	0	191	46	0.24	0.02	0.24	0	0	0	0	0	smurf.	2
0	icmp	ecr_i	SF	1032	0	0	0	0	0	0	0	0	0	0	0	0	0	0	0	0	0	511	511	0	0	0	0	1	0	0	192	47	0.24	0.02	0.24	0	0	0	0	0	smurf.	2
0	icmp	ecr_i	SF	1032	0	0	0	0	0	0	0	0	0	0	0	0	0	0	0	0	0	511	511	0	0	0	0	1	0	0	193	48	0.25	0.02	0.25	0	0	0	0	0	smurf.	2
0	icmp	ecr_i	SF	1032	0	0	0	0	0	0	0	0	0	0	0	0	0	0	0	0	0	511	511	0	0	0	0	1	0	0	194	49	0.25	0.02	0.25	0	0	0	0	0	smurf.	2
0	icmp	ecr_i	SF	1032	0	0	0	0	0	0	0	0	0	0	0	0	0	0	0	0	0	511	511	0	0	0	0	1	0	0	195	50	0.26	0.02	0.26	0	0	0	0	0	smurf.	2
0	icmp	ecr_i	SF	1032	0	0	0	0	0	0	0	0	0	0	0	0	0	0	0	0	0	511	511	0	0	0	0	1	0	0	196	51	0.26	0.02	0.26	0	0	0	0	0	smurf.	2
0	icmp	ecr_i	SF	1032	0	0	0	0	0	0	0	0	0	0	0	0	0	0	0	0	0	511	511	0	0	0	0	1	0	0	197	52	0.26	0.02	0.26	0	0	0	0	0	smurf.	2
0	icmp	ecr_i	SF	1032	0	0	0	0	0	0	0	0	0	0	0	0	0	0	0	0	0	511	511	0	0	0	0	1	0	0	198	53	0.27	0.02	0.27	0	0	0	0	0	smurf.	2
0	icmp	ecr_i	SF	1032	0	0	0	0	0	0	0	0	0	0	0	0	0	0	0	0	0	511	511	0	0	0	0	1	0	0	199	54	0.27	0.02	0.27	0	0	0	0	0	smurf.	2
0	icmp	ecr_i	SF	1032	0	0	0	0	0	0	0	0	0	0	0	0	0	0	0	0	0	511	511	0	0	0	0	1	0	0	200	55	0.28	0.01	0.28	0	0	0	0	0	smurf.	2
0	icmp	ecr_i	SF	1032	0	0	0	0	0	0	0	0	0	0	0	0	0	0	0	0	0	511	511	0	0	0	0	1	0	0	201	56	0.28	0.01	0.28	0	0	0	0	0	smurf.	2
0	icmp	ecr_i	SF	1032	0	0	0	0	0	0	0	0	0	0	0	0	0	0	0	0	0	511	511	0	0	0	0	1	0	0	202	57	0.28	0.01	0.28	0	0	0	0	0	smurf.	2
0	icmp	ecr_i	SF	1032	0	0	0	0	0	0	0	0	0	0	0	0	0	0	0	0	0	511	511	0	0	0	0	1	0	0	203	58	0.29	0.01	0.29	0	0	0	0	0	smurf.	2
0	icmp	ecr_i	SF	1032	0	0	0	0	0	0	0	0	0	0	0	0	0	0	0	0	0	511	511	0	0	0	0	1	0	0	204	59	0.29	0.01	0.29	0	0	0	0	0	smurf.	2
0	icmp	ecr_i	SF	1032	0	0	0	0	0	0	0	0	0	0	0	0	0	0	0	0	0	511	511	0	0	0	0	1	0	0	205	60	0.29	0.01	0.29	0	0	0	0	0	smurf.	2
0	icmp	ecr_i	SF	1032	0	0	0	0	0	0	0	0	0	0	0	0	0	0	0	0	0	511	511	0	0	0	0	1	0	0	206	61	0.3	0.01	0.3	0	0	0	0	0	smurf.	2
0	icmp	ecr_i	SF	1032	0	0	0	0	0	0	0	0	0	0	0	0	0	0	0	0	0	511	511	0	0	0	0	1	0	0	207	62	0.3	0.01	0.3	0	0	0	0	0	smurf.	2
0	icmp	ecr_i	SF	1032	0	0	0	0	0	0	0	0	0	0	0	0	0	0	0	0	0	511	511	0	0	0	0	1	0	0	208	63	0.3	0.01	0.3	0	0	0	0	0	smurf.	2
0	icmp	ecr_i	SF	1032	0	0	0	0	0	0	0	0	0	0	0	0	0	0	0	0	0	511	511	0	0	0	0	1	0	0	209	64	0.31	0.01	0.31	0	0	0	0	0	smurf.	2
0	icmp	ecr_i	SF	1032	0	0	0	0	0	0	0	0	0	0	0	0	0	0	0	0	0	511	511	0	0	0	0	1	0	0	210	65	0.31	0.01	0.31	0	0	0	0	0	smurf.	2
0	icmp	ecr_i	SF	1032	0	0	0	0	0	0	0	0	0	0	0	0	0	0	0	0	0	511	511	0	0	0	0	1	0	0	211	66	0.31	0.01	0.31	0	0	0	0	0	smurf.	2
0	icmp	ecr_i	SF	1032	0	0	0	0	0	0	0	0	0	0	0	0	0	0	0	0	0	511	511	0	0	0	0	1	0	0	212	67	0.32	0.01	0.32	0	0	0	0	0	smurf.	2
0	icmp	ecr_i	SF	1032	0	0	0	0	0	0	0	0	0	0	0	0	0	0	0	0	0	511	511	0	0	0	0	1	0	0	213	68	0.32	0.01	0.32	0	0	0	0	0	smurf.	2
0	icmp	ecr_i	SF	1032	0	0	0	0	0	0	0	0	0	0	0	0	0	0	0	0	0	511	511	0	0	0	0	1	0	0	214	69	0.32	0.01	0.32	0	0	0	0	0	smurf.	2
0	icmp	ecr_i	SF	1032	0	0	0	0	0	0	0	0	0	0	0	0	0	0	0	0	0	511	511	0	0	0	0	1	0	0	215	70	0.33	0.01	0.33	0	0	0	0	0	smurf.	2
0	icmp	ecr_i	SF	1032	0	0	0	0	0	0	0	0	0	0	0	0	0	0	0	0	0	511	511	0	0	0	0	1	0	0	216	71	0.33	0.01	0.33	0	0	0	0	0	smurf.	2
0	icmp	ecr_i	SF	1032	0	0	0	0	0	0	0	0	0	0	0	0	0	0	0	0	0	511	511	0	0	0	0	1	0	0	217	72	0.33	0.01	0.33	0	0	0	0	0	smurf.	2
0	icmp	ecr_i	SF	1032	0	0	0	0	0	0	0	0	0	0	0	0	0	0	0	0	0	509	509	0	0	0	0	1	0	0	218	73	0.33	0.01	0.33	0	0	0	0	0	smurf.	2
0	icmp	ecr_i	SF	1032	0	0	0	0	0	0	0	0	0	0	0	0	0	0	0	0	0	2	2	0	0	0	0	1	0	0	219	74	0.34	0.01	0.34	0	0	0	0	0	smurf.	2
0	icmp	ecr_i	SF	1032	0	0	0	0	0	0	0	0	0	0	0	0	0	0	0	0	0	317	317	0	0	0	0	1	0	0	220	75	0.34	0.01	0.34	0	0	0	0	0	smurf.	2
0	icmp	ecr_i	SF	1032	0	0	0	0	0	0	0	0	0	0	0	0	0	0	0	0	0	318	318	0	0	0	0	1	0	0	221	76	0.34	0.01	0.34	0	0	0	0	0	smurf.	2
0	icmp	ecr_i	SF	1032	0	0	0	0	0	0	0	0	0	0	0	0	0	0	0	0	0	511	511	0	0	0	0	1	0	0	222	77	0.35	0.01	0.35	0	0	0	0	0	smurf.	2
0	icmp	ecr_i	SF	1032	0	0	0	0	0	0	0	0	0	0	0	0	0	0	0	0	0	511	511	0	0	0	0	1	0	0	223	78	0.35	0.01	0.35	0	0	0	0	0	smurf.	2
0	icmp	ecr_i	SF	1032	0	0	0	0	0	0	0	0	0	0	0	0	0	0	0	0	0	511	511	0	0	0	0	1	0	0	224	79	0.35	0.01	0.35	0	0	0	0	0	smurf.	2
0	icmp	ecr_i	SF	1032	0	0	0	0	0	0	0	0	0	0	0	0	0	0	0	0	0	511	511	0	0	0	0	1	0	0	225	80	0.36	0.01	0.36	0	0	0	0	0	smurf.	2
0	icmp	ecr_i	SF	1032	0	0	0	0	0	0	0	0	0	0	0	0	0	0	0	0	0	511	511	0	0	0	0	1	0	0	226	81	0.36	0.01	0.36	0	0	0	0	0	smurf.	2
0	icmp	ecr_i	SF	1032	0	0	0	0	0	0	0	0	0	0	0	0	0	0	0	0	0	511	511	0	0	0	0	1	0	0	227	82	0.36	0.01	0.36	0	0	0	0	0	smurf.	2
0	icmp	ecr_i	SF	1032	0	0	0	0	0	0	0	0	0	0	0	0	0	0	0	0	0	511	511	0	0	0	0	1	0	0	228	83	0.36	0.01	0.36	0	0	0	0	0	smurf.	2
0	icmp	ecr_i	SF	1032	0	0	0	0	0	0	0	0	0	0	0	0	0	0	0	0	0	511	511	0	0	0	0	1	0	0	229	84	0.37	0.01	0.37	0	0	0	0	0	smurf.	2
0	icmp	ecr_i	SF	1032	0	0	0	0	0	0	0	0	0	0	0	0	0	0	0	0	0	511	511	0	0	0	0	1	0	0	230	85	0.37	0.01	0.37	0	0	0	0	0	smurf.	2
0	icmp	ecr_i	SF	1032	0	0	0	0	0	0	0	0	0	0	0	0	0	0	0	0	0	511	511	0	0	0	0	1	0	0	231	86	0.37	0.01	0.37	0	0	0	0	0	smurf.	2
0	icmp	ecr_i	SF	1032	0	0	0	0	0	0	0	0	0	0	0	0	0	0	0	0	0	510	510	0	0	0	0	1	0	0	232	87	0.38	0.01	0.38	0	0	0	0	0	smurf.	2
0	icmp	ecr_i	SF	1032	0	0	0	0	0	0	0	0	0	0	0	0	0	0	0	0	0	510	510	0	0	0	0	1	0	0	233	88	0.38	0.01	0.38	0	0	0	0	0	smurf.	2
0	icmp	ecr_i	SF	1032	0	0	0	0	0	0	0	0	0	0	0	0	0	0	0	0	0	510	510	0	0	0	0	1	0	0	234	89	0.38	0.01	0.38	0	0	0	0	0	smurf.	2
0	icmp	ecr_i	SF	1032	0	0	0	0	0	0	0	0	0	0	0	0	0	0	0	0	0	511	511	0	0	0	0	1	0	0	235	90	0.38	0.01	0.38	0	0	0	0	0	smurf.	2
0	icmp	ecr_i	SF	1032	0	0	0	0	0	0	0	0	0	0	0	0	0	0	0	0	0	511	511	0	0	0	0	1	0	0	236	91	0.39	0.01	0.39	0	0	0	0	0	smurf.	2
0	icmp	ecr_i	SF	1032	0	0	0	0	0	0	0	0	0	0	0	0	0	0	0	0	0	511	511	0	0	0	0	1	0	0	237	92	0.39	0.01	0.39	0	0	0	0	0	smurf.	2
0	icmp	ecr_i	SF	1032	0	0	0	0	0	0	0	0	0	0	0	0	0	0	0	0	0	511	511	0	0	0	0	1	0	0	238	93	0.39	0.01	0.39	0	0	0	0	0	smurf.	2
0	icmp	ecr_i	SF	1032	0	0	0	0	0	0	0	0	0	0	0	0	0	0	0	0	0	511	511	0	0	0	0	1	0	0	239	94	0.39	0.01	0.39	0	0	0	0	0	smurf.	2
0	icmp	ecr_i	SF	1032	0	0	0	0	0	0	0	0	0	0	0	0	0	0	0	0	0	511	511	0	0	0	0	1	0	0	240	95	0.4	0.01	0.4	0	0	0	0	0	smurf.	2
0	icmp	ecr_i	SF	1032	0	0	0	0	0	0	0	0	0	0	0	0	0	0	0	0	0	511	511	0	0	0	0	1	0	0	241	96	0.4	0.01	0.4	0	0	0	0	0	smurf.	2
0	icmp	ecr_i	SF	1032	0	0	0	0	0	0	0	0	0	0	0	0	0	0	0	0	0	511	511	0	0	0	0	1	0	0	242	97	0.4	0.01	0.4	0	0	0	0	0	smurf.	2
0	icmp	ecr_i	SF	1032	0	0	0	0	0	0	0	0	0	0	0	0	0	0	0	0	0	511	511	0	0	0	0	1	0	0	243	98	0.4	0.01	0.4	0	0	0	0	0	smurf.	2
0	icmp	ecr_i	SF	1032	0	0	0	0	0	0	0	0	0	0	0	0	0	0	0	0	0	511	511	0	0	0	0	1	0	0	244	99	0.41	0.01	0.41	0	0	0	0	0	smurf.	2
0	icmp	ecr_i	SF	1032	0	0	0	0	0	0	0	0	0	0	0	0	0	0	0	0	0	511	511	0	0	0	0	1	0	0	245	100	0.41	0.01	0.41	0	0	0	0	0	smurf.	2
0	icmp	ecr_i	SF	1032	0	0	0	0	0	0	0	0	0	0	0	0	0	0	0	0	0	511	511	0	0	0	0	1	0	0	246	101	0.41	0.01	0.41	0	0	0	0	0	smurf.	2
0	icmp	ecr_i	SF	1032	0	0	0	0	0	0	0	0	0	0	0	0	0	0	0	0	0	511	511	0	0	0	0	1	0	0	247	102	0.41	0.01	0.41	0	0	0	0	0	smurf.	2
0	icmp	ecr_i	SF	1032	0	0	0	0	0	0	0	0	0	0	0	0	0	0	0	0	0	511	511	0	0	0	0	1	0	0	248	103	0.42	0.01	0.42	0	0	0	0	0	smurf.	2
0	icmp	ecr_i	SF	1032	0	0	0	0	0	0	0	0	0	0	0	0	0	0	0	0	0	511	511	0	0	0	0	1	0	0	249	104	0.42	0.01	0.42	0	0	0	0	0	smurf.	2
0	icmp	ecr_i	SF	1032	0	0	0	0	0	0	0	0	0	0	0	0	0	0	0	0	0	511	511	0	0	0	0	1	0	0	250	105	0.42	0.01	0.42	0	0	0	0	0	smurf.	2
0	icmp	ecr_i	SF	1032	0	0	0	0	0	0	0	0	0	0	0	0	0	0	0	0	0	511	511	0	0	0	0	1	0	0	251	106	0.42	0.01	0.42	0	0	0	0	0	smurf.	2
0	icmp	ecr_i	SF	1032	0	0	0	0	0	0	0	0	0	0	0	0	0	0	0	0	0	510	510	0	0	0	0	1	0	0	252	107	0.42	0.01	0.42	0	0	0	0	0	smurf.	2
0	icmp	ecr_i	SF	1032	0	0	0	0	0	0	0	0	0	0	0	0	0	0	0	0	0	510	510	0	0	0	0	1	0	0	253	108	0.43	0.01	0.43	0	0	0	0	0	smurf.	2
0	icmp	ecr_i	SF	1032	0	0	0	0	0	0	0	0	0	0	0	0	0	0	0	0	0	511	511	0	0	0	0	1	0	0	254	109	0.43	0.01	0.43	0	0	0	0	0	smurf.	2
0	icmp	ecr_i	SF	1032	0	0	0	0	0	0	0	0	0	0	0	0	0	0	0	0	0	511	511	0	0	0	0	1	0	0	255	110	0.43	0.01	0.43	0	0	0	0	0	smurf.	2
0	icmp	ecr_i	SF	1032	0	0	0	0	0	0	0	0	0	0	0	0	0	0	0	0	0	511	511	0	0	0	0	1	0	0	255	111	0.44	0.01	0.44	0	0	0	0	0	smurf.	2
0	icmp	ecr_i	SF	1032	0	0	0	0	0	0	0	0	0	0	0	0	0	0	0	0	0	511	511	0	0	0	0	1	0	0	255	112	0.44	0.01	0.44	0	0	0	0	0	smurf.	2
0	icmp	ecr_i	SF	1032	0	0	0	0	0	0	0	0	0	0	0	0	0	0	0	0	0	511	511	0	0	0	0	1	0	0	255	113	0.44	0.01	0.44	0	0	0	0	0	smurf.	2
0	icmp	ecr_i	SF	1032	0	0	0	0	0	0	0	0	0	0	0	0	0	0	0	0	0	509	509	0	0	0	0	1	0	0	255	114	0.45	0.01	0.45	0	0	0	0	0	smurf.	2
0	icmp	ecr_i	SF	1032	0	0	0	0	0	0	0	0	0	0	0	0	0	0	0	0	0	509	509	0	0	0	0	1	0	0	255	115	0.45	0.01	0.45	0	0	0	0	0	smurf.	2
0	icmp	ecr_i	SF	1032	0	0	0	0	0	0	0	0	0	0	0	0	0	0	0	0	0	509	509	0	0	0	0	1	0	0	255	116	0.45	0.01	0.45	0	0	0	0	0	smurf.	2
0	icmp	ecr_i	SF	1032	0	0	0	0	0	0	0	0	0	0	0	0	0	0	0	0	0	511	511	0	0	0	0	1	0	0	255	117	0.46	0.01	0.46	0	0	0	0	0	smurf.	2
0	icmp	ecr_i	SF	1032	0	0	0	0	0	0	0	0	0	0	0	0	0	0	0	0	0	511	511	0	0	0	0	1	0	0	255	118	0.46	0.01	0.46	0	0	0	0	0	smurf.	2
0	icmp	ecr_i	SF	1032	0	0	0	0	0	0	0	0	0	0	0	0	0	0	0	0	0	511	511	0	0	0	0	1	0	0	255	119	0.47	0.01	0.47	0	0	0	0	0	smurf.	2
0	icmp	ecr_i	SF	1032	0	0	0	0	0	0	0	0	0	0	0	0	0	0	0	0	0	511	511	0	0	0	0	1	0	0	255	120	0.47	0.01	0.47	0	0	0	0	0	smurf.	2
0	icmp	ecr_i	SF	1032	0	0	0	0	0	0	0	0	0	0	0	0	0	0	0	0	0	511	511	0	0	0	0	1	0	0	255	121	0.47	0.01	0.47	0	0	0	0	0	smurf.	2
0	icmp	ecr_i	SF	1032	0	0	0	0	0	0	0	0	0	0	0	0	0	0	0	0	0	511	511	0	0	0	0	1	0	0	255	122	0.48	0.01	0.48	0	0	0	0	0	smurf.	2
0	icmp	ecr_i	SF	1032	0	0	0	0	0	0	0	0	0	0	0	0	0	0	0	0	0	511	511	0	0	0	0	1	0	0	255	123	0.48	0.01	0.48	0	0	0	0	0	smurf.	2
0	icmp	ecr_i	SF	1032	0	0	0	0	0	0	0	0	0	0	0	0	0	0	0	0	0	511	511	0	0	0	0	1	0	0	255	124	0.49	0.01	0.49	0	0	0	0	0	smurf.	2
0	icmp	ecr_i	SF	1032	0	0	0	0	0	0	0	0	0	0	0	0	0	0	0	0	0	511	511	0	0	0	0	1	0	0	255	125	0.49	0.01	0.49	0	0	0	0	0	smurf.	2
0	icmp	ecr_i	SF	1032	0	0	0	0	0	0	0	0	0	0	0	0	0	0	0	0	0	511	511	0	0	0	0	1	0	0	255	126	0.49	0.01	0.49	0	0	0	0	0	smurf.	2
0	icmp	ecr_i	SF	1032	0	0	0	0	0	0	0	0	0	0	0	0	0	0	0	0	0	511	511	0	0	0	0	1	0	0	255	127	0.5	0.01	0.5	0	0	0	0	0	smurf.	2
0	icmp	ecr_i	SF	1032	0	0	0	0	0	0	0	0	0	0	0	0	0	0	0	0	0	511	511	0	0	0	0	1	0	0	255	128	0.5	0.01	0.5	0	0	0	0	0	smurf.	2
0	icmp	ecr_i	SF	1032	0	0	0	0	0	0	0	0	0	0	0	0	0	0	0	0	0	511	511	0	0	0	0	1	0	0	255	129	0.51	0.01	0.51	0	0	0	0	0	smurf.	2
0	icmp	ecr_i	SF	1032	0	0	0	0	0	0	0	0	0	0	0	0	0	0	0	0	0	511	511	0	0	0	0	1	0	0	255	130	0.51	0.01	0.51	0	0	0	0	0	smurf.	2
0	icmp	ecr_i	SF	1032	0	0	0	0	0	0	0	0	0	0	0	0	0	0	0	0	0	511	511	0	0	0	0	1	0	0	255	131	0.51	0.01	0.51	0	0	0	0	0	smurf.	2
0	icmp	ecr_i	SF	1032	0	0	0	0	0	0	0	0	0	0	0	0	0	0	0	0	0	511	511	0	0	0	0	1	0	0	255	132	0.52	0.01	0.52	0	0	0	0	0	smurf.	2
0	icmp	ecr_i	SF	1032	0	0	0	0	0	0	0	0	0	0	0	0	0	0	0	0	0	511	511	0	0	0	0	1	0	0	255	133	0.52	0.01	0.52	0	0	0	0	0	smurf.	2
0	icmp	ecr_i	SF	1032	0	0	0	0	0	0	0	0	0	0	0	0	0	0	0	0	0	511	511	0	0	0	0	1	0	0	255	134	0.53	0.01	0.53	0	0	0	0	0	smurf.	2
0	icmp	ecr_i	SF	1032	0	0	0	0	0	0	0	0	0	0	0	0	0	0	0	0	0	511	511	0	0	0	0	1	0	0	255	135	0.53	0.01	0.53	0	0	0	0	0	smurf.	2
0	icmp	ecr_i	SF	1032	0	0	0	0	0	0	0	0	0	0	0	0	0	0	0	0	0	511	511	0	0	0	0	1	0	0	255	136	0.53	0.01	0.53	0	0	0	0	0	smurf.	2
0	icmp	ecr_i	SF	1032	0	0	0	0	0	0	0	0	0	0	0	0	0	0	0	0	0	511	511	0	0	0	0	1	0	0	255	137	0.54	0.01	0.54	0	0	0	0	0	smurf.	2
0	icmp	ecr_i	SF	1032	0	0	0	0	0	0	0	0	0	0	0	0	0	0	0	0	0	511	511	0	0	0	0	1	0	0	255	138	0.54	0.01	0.54	0	0	0	0	0	smurf.	2
0	icmp	ecr_i	SF	1032	0	0	0	0	0	0	0	0	0	0	0	0	0	0	0	0	0	511	511	0	0	0	0	1	0	0	255	139	0.55	0.01	0.55	0	0	0	0	0	smurf.	2
0	icmp	ecr_i	SF	1032	0	0	0	0	0	0	0	0	0	0	0	0	0	0	0	0	0	511	511	0	0	0	0	1	0	0	255	140	0.55	0.01	0.55	0	0	0	0	0	smurf.	2
0	icmp	ecr_i	SF	1032	0	0	0	0	0	0	0	0	0	0	0	0	0	0	0	0	0	511	511	0	0	0	0	1	0	0	255	141	0.55	0.01	0.55	0	0	0	0	0	smurf.	2
0	icmp	ecr_i	SF	1032	0	0	0	0	0	0	0	0	0	0	0	0	0	0	0	0	0	511	511	0	0	0	0	1	0	0	255	142	0.56	0.01	0.56	0	0	0	0	0	smurf.	2
0	icmp	ecr_i	SF	1032	0	0	0	0	0	0	0	0	0	0	0	0	0	0	0	0	0	511	511	0	0	0	0	1	0	0	255	143	0.56	0.01	0.56	0	0	0	0	0	smurf.	2
0	icmp	ecr_i	SF	1032	0	0	0	0	0	0	0	0	0	0	0	0	0	0	0	0	0	511	511	0	0	0	0	1	0	0	255	144	0.56	0.01	0.56	0	0	0	0	0	smurf.	2
0	icmp	ecr_i	SF	1032	0	0	0	0	0	0	0	0	0	0	0	0	0	0	0	0	0	509	509	0	0	0	0	1	0	0	255	145	0.57	0.01	0.57	0	0	0	0	0	smurf.	2
0	icmp	ecr_i	SF	1032	0	0	0	0	0	0	0	0	0	0	0	0	0	0	0	0	0	3	3	0	0	0	0	1	0	0	255	146	0.57	0.01	0.57	0	0	0	0	0	smurf.	2
0	icmp	ecr_i	SF	1032	0	0	0	0	0	0	0	0	0	0	0	0	0	0	0	0	0	319	319	0	0	0	0	1	0	0	255	147	0.58	0.01	0.58	0	0	0	0	0	smurf.	2
0	icmp	ecr_i	SF	1032	0	0	0	0	0	0	0	0	0	0	0	0	0	0	0	0	0	320	320	0	0	0	0	1	0	0	255	148	0.58	0.01	0.58	0	0	0	0	0	smurf.	2
0	icmp	ecr_i	SF	1032	0	0	0	0	0	0	0	0	0	0	0	0	0	0	0	0	0	511	511	0	0	0	0	1	0	0	255	149	0.58	0.01	0.58	0	0	0	0	0	smurf.	2
0	icmp	ecr_i	SF	1032	0	0	0	0	0	0	0	0	0	0	0	0	0	0	0	0	0	511	511	0	0	0	0	1	0	0	255	150	0.59	0.01	0.59	0	0	0	0	0	smurf.	2
0	icmp	ecr_i	SF	1032	0	0	0	0	0	0	0	0	0	0	0	0	0	0	0	0	0	511	511	0	0	0	0	1	0	0	255	151	0.59	0.01	0.59	0	0	0	0	0	smurf.	2
0	icmp	ecr_i	SF	1032	0	0	0	0	0	0	0	0	0	0	0	0	0	0	0	0	0	511	511	0	0	0	0	1	0	0	255	152	0.6	0.01	0.6	0	0	0	0	0	smurf.	2
0	icmp	ecr_i	SF	1032	0	0	0	0	0	0	0	0	0	0	0	0	0	0	0	0	0	511	511	0	0	0	0	1	0	0	255	153	0.6	0.01	0.6	0	0	0	0	0	smurf.	2
0	icmp	ecr_i	SF	1032	0	0	0	0	0	0	0	0	0	0	0	0	0	0	0	0	0	511	511	0	0	0	0	1	0	0	255	154	0.6	0.01	0.6	0	0	0	0	0	smurf.	2
0	icmp	ecr_i	SF	1032	0	0	0	0	0	0	0	0	0	0	0	0	0	0	0	0	0	511	511	0	0	0	0	1	0	0	255	155	0.61	0.01	0.61	0	0	0	0	0	smurf.	2
0	icmp	ecr_i	SF	1032	0	0	0	0	0	0	0	0	0	0	0	0	0	0	0	0	0	511	511	0	0	0	0	1	0	0	255	156	0.61	0.01	0.61	0	0	0	0	0	smurf.	2
0	icmp	ecr_i	SF	1032	0	0	0	0	0	0	0	0	0	0	0	0	0	0	0	0	0	510	510	0	0	0	0	1	0	0	255	157	0.62	0.01	0.62	0	0	0	0	0	smurf.	2
0	icmp	ecr_i	SF	1032	0	0	0	0	0	0	0	0	0	0	0	0	0	0	0	0	0	510	510	0	0	0	0	1	0	0	255	158	0.62	0.01	0.62	0	0	0	0	0	smurf.	2
0	icmp	ecr_i	SF	1032	0	0	0	0	0	0	0	0	0	0	0	0	0	0	0	0	0	510	510	0	0	0	0	1	0	0	255	159	0.62	0.01	0.62	0	0	0	0	0	smurf.	2
0	icmp	ecr_i	SF	1032	0	0	0	0	0	0	0	0	0	0	0	0	0	0	0	0	0	511	511	0	0	0	0	1	0	0	255	160	0.63	0.01	0.63	0	0	0	0	0	smurf.	2
0	icmp	ecr_i	SF	1032	0	0	0	0	0	0	0	0	0	0	0	0	0	0	0	0	0	511	511	0	0	0	0	1	0	0	255	161	0.63	0.01	0.63	0	0	0	0	0	smurf.	2
0	icmp	ecr_i	SF	1032	0	0	0	0	0	0	0	0	0	0	0	0	0	0	0	0	0	511	511	0	0	0	0	1	0	0	255	162	0.64	0.01	0.64	0	0	0	0	0	smurf.	2
0	icmp	ecr_i	SF	1032	0	0	0	0	0	0	0	0	0	0	0	0	0	0	0	0	0	511	511	0	0	0	0	1	0	0	255	163	0.64	0.01	0.64	0	0	0	0	0	smurf.	2
0	icmp	ecr_i	SF	1032	0	0	0	0	0	0	0	0	0	0	0	0	0	0	0	0	0	511	511	0	0	0	0	1	0	0	255	164	0.64	0.01	0.64	0	0	0	0	0	smurf.	2
0	icmp	ecr_i	SF	1032	0	0	0	0	0	0	0	0	0	0	0	0	0	0	0	0	0	511	511	0	0	0	0	1	0	0	255	165	0.65	0.01	0.65	0	0	0	0	0	smurf.	2
0	icmp	ecr_i	SF	1032	0	0	0	0	0	0	0	0	0	0	0	0	0	0	0	0	0	511	511	0	0	0	0	1	0	0	255	166	0.65	0.01	0.65	0	0	0	0	0	smurf.	2
0	icmp	ecr_i	SF	1032	0	0	0	0	0	0	0	0	0	0	0	0	0	0	0	0	0	511	511	0	0	0	0	1	0	0	255	167	0.65	0.01	0.65	0	0	0	0	0	smurf.	2
0	icmp	ecr_i	SF	1032	0	0	0	0	0	0	0	0	0	0	0	0	0	0	0	0	0	511	511	0	0	0	0	1	0	0	255	168	0.66	0.01	0.66	0	0	0	0	0	smurf.	2
0	icmp	ecr_i	SF	1032	0	0	0	0	0	0	0	0	0	0	0	0	0	0	0	0	0	511	511	0	0	0	0	1	0	0	255	169	0.66	0.01	0.66	0	0	0	0	0	smurf.	2
0	icmp	ecr_i	SF	1032	0	0	0	0	0	0	0	0	0	0	0	0	0	0	0	0	0	511	511	0	0	0	0	1	0	0	255	170	0.67	0.01	0.67	0	0	0	0	0	smurf.	2
0	icmp	ecr_i	SF	1032	0	0	0	0	0	0	0	0	0	0	0	0	0	0	0	0	0	511	511	0	0	0	0	1	0	0	255	171	0.67	0.01	0.67	0	0	0	0	0	smurf.	2
0	icmp	ecr_i	SF	1032	0	0	0	0	0	0	0	0	0	0	0	0	0	0	0	0	0	511	511	0	0	0	0	1	0	0	255	172	0.67	0.01	0.67	0	0	0	0	0	smurf.	2
0	icmp	ecr_i	SF	1032	0	0	0	0	0	0	0	0	0	0	0	0	0	0	0	0	0	511	511	0	0	0	0	1	0	0	255	173	0.68	0.01	0.68	0	0	0	0	0	smurf.	2
0	icmp	ecr_i	SF	1032	0	0	0	0	0	0	0	0	0	0	0	0	0	0	0	0	0	511	511	0	0	0	0	1	0	0	255	174	0.68	0.01	0.68	0	0	0	0	0	smurf.	2
0	icmp	ecr_i	SF	1032	0	0	0	0	0	0	0	0	0	0	0	0	0	0	0	0	0	510	510	0	0	0	0	1	0	0	255	175	0.69	0.01	0.69	0	0	0	0	0	smurf.	2
0	icmp	ecr_i	SF	1032	0	0	0	0	0	0	0	0	0	0	0	0	0	0	0	0	0	510	510	0	0	0	0	1	0	0	255	176	0.69	0.01	0.69	0	0	0	0	0	smurf.	2
0	icmp	ecr_i	SF	1032	0	0	0	0	0	0	0	0	0	0	0	0	0	0	0	0	0	511	511	0	0	0	0	1	0	0	255	177	0.69	0.01	0.69	0	0	0	0	0	smurf.	2
0	icmp	ecr_i	SF	1032	0	0	0	0	0	0	0	0	0	0	0	0	0	0	0	0	0	511	511	0	0	0	0	1	0	0	255	178	0.7	0.01	0.7	0	0	0	0	0	smurf.	2
0	icmp	ecr_i	SF	1032	0	0	0	0	0	0	0	0	0	0	0	0	0	0	0	0	0	511	511	0	0	0	0	1	0	0	255	179	0.7	0.01	0.7	0	0	0	0	0	smurf.	2
0	icmp	ecr_i	SF	1032	0	0	0	0	0	0	0	0	0	0	0	0	0	0	0	0	0	511	511	0	0	0	0	1	0	0	255	180	0.71	0.01	0.71	0	0	0	0	0	smurf.	2
0	icmp	ecr_i	SF	1032	0	0	0	0	0	0	0	0	0	0	0	0	0	0	0	0	0	511	511	0	0	0	0	1	0	0	255	181	0.71	0.01	0.71	0	0	0	0	0	smurf.	2
0	icmp	ecr_i	SF	1032	0	0	0	0	0	0	0	0	0	0	0	0	0	0	0	0	0	511	511	0	0	0	0	1	0	0	255	182	0.71	0.01	0.71	0	0	0	0	0	smurf.	2
0	icmp	ecr_i	SF	1032	0	0	0	0	0	0	0	0	0	0	0	0	0	0	0	0	0	511	511	0	0	0	0	1	0	0	255	183	0.72	0.01	0.72	0	0	0	0	0	smurf.	2
0	icmp	ecr_i	SF	1032	0	0	0	0	0	0	0	0	0	0	0	0	0	0	0	0	0	509	509	0	0	0	0	1	0	0	255	184	0.72	0.01	0.72	0	0	0	0	0	smurf.	2
0	icmp	ecr_i	SF	1032	0	0	0	0	0	0	0	0	0	0	0	0	0	0	0	0	0	511	511	0	0	0	0	1	0	0	255	185	0.73	0.01	0.73	0	0	0	0	0	smurf.	2
0	icmp	ecr_i	SF	1032	0	0	0	0	0	0	0	0	0	0	0	0	0	0	0	0	0	511	511	0	0	0	0	1	0	0	255	186	0.73	0.01	0.73	0	0	0	0	0	smurf.	2
0	icmp	ecr_i	SF	1032	0	0	0	0	0	0	0	0	0	0	0	0	0	0	0	0	0	511	511	0	0	0	0	1	0	0	255	187	0.73	0.01	0.73	0	0	0	0	0	smurf.	2
0	icmp	ecr_i	SF	1032	0	0	0	0	0	0	0	0	0	0	0	0	0	0	0	0	0	511	511	0	0	0	0	1	0	0	255	188	0.74	0.01	0.74	0	0	0	0	0	smurf.	2
0	icmp	ecr_i	SF	1032	0	0	0	0	0	0	0	0	0	0	0	0	0	0	0	0	0	511	511	0	0	0	0	1	0	0	255	189	0.74	0.01	0.74	0	0	0	0	0	smurf.	2
0	icmp	ecr_i	SF	1032	0	0	0	0	0	0	0	0	0	0	0	0	0	0	0	0	0	511	511	0	0	0	0	1	0	0	255	190	0.75	0.01	0.75	0	0	0	0	0	smurf.	2
0	icmp	ecr_i	SF	1032	0	0	0	0	0	0	0	0	0	0	0	0	0	0	0	0	0	511	511	0	0	0	0	1	0	0	255	191	0.75	0.01	0.75	0	0	0	0	0	smurf.	2
0	icmp	ecr_i	SF	1032	0	0	0	0	0	0	0	0	0	0	0	0	0	0	0	0	0	511	511	0	0	0	0	1	0	0	255	192	0.75	0.01	0.75	0	0	0	0	0	smurf.	2
0	icmp	ecr_i	SF	1032	0	0	0	0	0	0	0	0	0	0	0	0	0	0	0	0	0	511	511	0	0	0	0	1	0	0	255	193	0.76	0.01	0.76	0	0	0	0	0	smurf.	2
0	icmp	ecr_i	SF	1032	0	0	0	0	0	0	0	0	0	0	0	0	0	0	0	0	0	511	511	0	0	0	0	1	0	0	255	194	0.76	0.01	0.76	0	0	0	0	0	smurf.	2
0	icmp	ecr_i	SF	1032	0	0	0	0	0	0	0	0	0	0	0	0	0	0	0	0	0	511	511	0	0	0	0	1	0	0	255	195	0.76	0.01	0.76	0	0	0	0	0	smurf.	2
0	icmp	ecr_i	SF	1032	0	0	0	0	0	0	0	0	0	0	0	0	0	0	0	0	0	511	511	0	0	0	0	1	0	0	255	196	0.77	0.01	0.77	0	0	0	0	0	smurf.	2
0	icmp	ecr_i	SF	1032	0	0	0	0	0	0	0	0	0	0	0	0	0	0	0	0	0	511	511	0	0	0	0	1	0	0	255	197	0.77	0.01	0.77	0	0	0	0	0	smurf.	2
0	icmp	ecr_i	SF	1032	0	0	0	0	0	0	0	0	0	0	0	0	0	0	0	0	0	511	511	0	0	0	0	1	0	0	255	198	0.78	0.01	0.78	0	0	0	0	0	smurf.	2
0	icmp	ecr_i	SF	1032	0	0	0	0	0	0	0	0	0	0	0	0	0	0	0	0	0	511	511	0	0	0	0	1	0	0	255	199	0.78	0.01	0.78	0	0	0	0	0	smurf.	2
0	icmp	ecr_i	SF	1032	0	0	0	0	0	0	0	0	0	0	0	0	0	0	0	0	0	511	511	0	0	0	0	1	0	0	255	200	0.78	0.01	0.78	0	0	0	0	0	smurf.	2
0	icmp	ecr_i	SF	1032	0	0	0	0	0	0	0	0	0	0	0	0	0	0	0	0	0	511	511	0	0	0	0	1	0	0	255	201	0.79	0.01	0.79	0	0	0	0	0	smurf.	2
0	icmp	ecr_i	SF	1032	0	0	0	0	0	0	0	0	0	0	0	0	0	0	0	0	0	511	511	0	0	0	0	1	0	0	255	202	0.79	0.01	0.79	0	0	0	0	0	smurf.	2
0	icmp	ecr_i	SF	1032	0	0	0	0	0	0	0	0	0	0	0	0	0	0	0	0	0	511	511	0	0	0	0	1	0	0	255	203	0.8	0.01	0.8	0	0	0	0	0	smurf.	2
0	icmp	ecr_i	SF	1032	0	0	0	0	0	0	0	0	0	0	0	0	0	0	0	0	0	511	511	0	0	0	0	1	0	0	255	204	0.8	0.01	0.8	0	0	0	0	0	smurf.	2
0	icmp	ecr_i	SF	1032	0	0	0	0	0	0	0	0	0	0	0	0	0	0	0	0	0	511	511	0	0	0	0	1	0	0	255	205	0.8	0.01	0.8	0	0	0	0	0	smurf.	2
0	icmp	ecr_i	SF	1032	0	0	0	0	0	0	0	0	0	0	0	0	0	0	0	0	0	511	511	0	0	0	0	1	0	0	255	206	0.81	0.01	0.81	0	0	0	0	0	smurf.	2
0	icmp	ecr_i	SF	1032	0	0	0	0	0	0	0	0	0	0	0	0	0	0	0	0	0	511	511	0	0	0	0	1	0	0	255	207	0.81	0.01	0.81	0	0	0	0	0	smurf.	2
0	icmp	ecr_i	SF	1032	0	0	0	0	0	0	0	0	0	0	0	0	0	0	0	0	0	511	511	0	0	0	0	1	0	0	255	208	0.82	0.01	0.82	0	0	0	0	0	smurf.	2
0	icmp	ecr_i	SF	1032	0	0	0	0	0	0	0	0	0	0	0	0	0	0	0	0	0	511	511	0	0	0	0	1	0	0	255	209	0.82	0.01	0.82	0	0	0	0	0	smurf.	2
0	icmp	ecr_i	SF	1032	0	0	0	0	0	0	0	0	0	0	0	0	0	0	0	0	0	511	511	0	0	0	0	1	0	0	255	210	0.82	0.01	0.82	0	0	0	0	0	smurf.	2
0	icmp	ecr_i	SF	1032	0	0	0	0	0	0	0	0	0	0	0	0	0	0	0	0	0	511	511	0	0	0	0	1	0	0	255	211	0.83	0.01	0.83	0	0	0	0	0	smurf.	2
0	icmp	ecr_i	SF	1032	0	0	0	0	0	0	0	0	0	0	0	0	0	0	0	0	0	511	511	0	0	0	0	1	0	0	255	212	0.83	0.01	0.83	0	0	0	0	0	smurf.	2
0	icmp	ecr_i	SF	1032	0	0	0	0	0	0	0	0	0	0	0	0	0	0	0	0	0	511	511	0	0	0	0	1	0	0	255	213	0.84	0.01	0.84	0	0	0	0	0	smurf.	2
0	icmp	ecr_i	SF	1032	0	0	0	0	0	0	0	0	0	0	0	0	0	0	0	0	0	511	511	0	0	0	0	1	0	0	255	214	0.84	0.01	0.84	0	0	0	0	0	smurf.	2
0	icmp	ecr_i	SF	1032	0	0	0	0	0	0	0	0	0	0	0	0	0	0	0	0	0	511	511	0	0	0	0	1	0	0	255	215	0.84	0.01	0.84	0	0	0	0	0	smurf.	2
0	icmp	ecr_i	SF	1032	0	0	0	0	0	0	0	0	0	0	0	0	0	0	0	0	0	509	509	0	0	0	0	1	0	0	255	216	0.85	0.01	0.85	0	0	0	0	0	smurf.	2
0	icmp	ecr_i	SF	1032	0	0	0	0	0	0	0	0	0	0	0	0	0	0	0	0	0	4	4	0	0	0	0	1	0	0	255	217	0.85	0.01	0.85	0	0	0	0	0	smurf.	2
0	icmp	ecr_i	SF	1032	0	0	0	0	0	0	0	0	0	0	0	0	0	0	0	0	0	321	321	0	0	0	0	1	0	0	255	218	0.85	0.01	0.85	0	0	0	0	0	smurf.	2
0	icmp	ecr_i	SF	1032	0	0	0	0	0	0	0	0	0	0	0	0	0	0	0	0	0	322	322	0	0	0	0	1	0	0	255	219	0.86	0.01	0.86	0	0	0	0	0	smurf.	2
0	icmp	ecr_i	SF	1032	0	0	0	0	0	0	0	0	0	0	0	0	0	0	0	0	0	511	511	0	0	0	0	1	0	0	255	220	0.86	0.01	0.86	0	0	0	0	0	smurf.	2
0	icmp	ecr_i	SF	1032	0	0	0	0	0	0	0	0	0	0	0	0	0	0	0	0	0	511	511	0	0	0	0	1	0	0	255	221	0.87	0.01	0.87	0	0	0	0	0	smurf.	2
0	icmp	ecr_i	SF	1032	0	0	0	0	0	0	0	0	0	0	0	0	0	0	0	0	0	511	511	0	0	0	0	1	0	0	255	222	0.87	0.01	0.87	0	0	0	0	0	smurf.	2
0	icmp	ecr_i	SF	1032	0	0	0	0	0	0	0	0	0	0	0	0	0	0	0	0	0	511	511	0	0	0	0	1	0	0	255	223	0.87	0.01	0.87	0	0	0	0	0	smurf.	2
0	icmp	ecr_i	SF	1032	0	0	0	0	0	0	0	0	0	0	0	0	0	0	0	0	0	511	511	0	0	0	0	1	0	0	255	224	0.88	0.01	0.88	0	0	0	0	0	smurf.	2
0	icmp	ecr_i	SF	1032	0	0	0	0	0	0	0	0	0	0	0	0	0	0	0	0	0	511	511	0	0	0	0	1	0	0	255	225	0.88	0.01	0.88	0	0	0	0	0	smurf.	2
0	icmp	ecr_i	SF	1032	0	0	0	0	0	0	0	0	0	0	0	0	0	0	0	0	0	511	511	0	0	0	0	1	0	0	255	226	0.89	0.01	0.89	0	0	0	0	0	smurf.	2
0	icmp	ecr_i	SF	1032	0	0	0	0	0	0	0	0	0	0	0	0	0	0	0	0	0	511	511	0	0	0	0	1	0	0	255	227	0.89	0.01	0.89	0	0	0	0	0	smurf.	2
0	icmp	ecr_i	SF	1032	0	0	0	0	0	0	0	0	0	0	0	0	0	0	0	0	0	511	511	0	0	0	0	1	0	0	255	228	0.89	0.01	0.89	0	0	0	0	0	smurf.	2
0	icmp	ecr_i	SF	1032	0	0	0	0	0	0	0	0	0	0	0	0	0	0	0	0	0	511	511	0	0	0	0	1	0	0	255	229	0.9	0.01	0.9	0	0	0	0	0	smurf.	2
0	icmp	ecr_i	SF	1032	0	0	0	0	0	0	0	0	0	0	0	0	0	0	0	0	0	511	511	0	0	0	0	1	0	0	255	230	0.9	0.01	0.9	0	0	0	0	0	smurf.	2
0	icmp	ecr_i	SF	1032	0	0	0	0	0	0	0	0	0	0	0	0	0	0	0	0	0	510	510	0	0	0	0	1	0	0	255	231	0.91	0.01	0.91	0	0	0	0	0	smurf.	2
0	icmp	ecr_i	SF	1032	0	0	0	0	0	0	0	0	0	0	0	0	0	0	0	0	0	510	510	0	0	0	0	1	0	0	255	232	0.91	0.01	0.91	0	0	0	0	0	smurf.	2
0	icmp	ecr_i	SF	1032	0	0	0	0	0	0	0	0	0	0	0	0	0	0	0	0	0	511	511	0	0	0	0	1	0	0	255	233	0.91	0.01	0.91	0	0	0	0	0	smurf.	2
0	icmp	ecr_i	SF	1032	0	0	0	0	0	0	0	0	0	0	0	0	0	0	0	0	0	511	511	0	0	0	0	1	0	0	255	234	0.92	0.01	0.92	0	0	0	0	0	smurf.	2
0	icmp	ecr_i	SF	1032	0	0	0	0	0	0	0	0	0	0	0	0	0	0	0	0	0	511	511	0	0	0	0	1	0	0	255	235	0.92	0.01	0.92	0	0	0	0	0	smurf.	2
0	icmp	ecr_i	SF	1032	0	0	0	0	0	0	0	0	0	0	0	0	0	0	0	0	0	511	511	0	0	0	0	1	0	0	255	236	0.93	0.01	0.93	0	0	0	0	0	smurf.	2
0	icmp	ecr_i	SF	1032	0	0	0	0	0	0	0	0	0	0	0	0	0	0	0	0	0	511	511	0	0	0	0	1	0	0	255	237	0.93	0.01	0.93	0	0	0	0	0	smurf.	2
0	icmp	ecr_i	SF	1032	0	0	0	0	0	0	0	0	0	0	0	0	0	0	0	0	0	511	511	0	0	0	0	1	0	0	255	238	0.93	0.01	0.93	0	0	0	0	0	smurf.	2
0	icmp	ecr_i	SF	1032	0	0	0	0	0	0	0	0	0	0	0	0	0	0	0	0	0	511	511	0	0	0	0	1	0	0	255	239	0.94	0.01	0.94	0	0	0	0	0	smurf.	2
0	icmp	ecr_i	SF	1032	0	0	0	0	0	0	0	0	0	0	0	0	0	0	0	0	0	511	511	0	0	0	0	1	0	0	255	240	0.94	0.01	0.94	0	0	0	0	0	smurf.	2
0	icmp	ecr_i	SF	1032	0	0	0	0	0	0	0	0	0	0	0	0	0	0	0	0	0	511	511	0	0	0	0	1	0	0	255	241	0.95	0.01	0.95	0	0	0	0	0	smurf.	2
0	icmp	ecr_i	SF	1032	0	0	0	0	0	0	0	0	0	0	0	0	0	0	0	0	0	511	511	0	0	0	0	1	0	0	255	242	0.95	0.01	0.95	0	0	0	0	0	smurf.	2
0	icmp	ecr_i	SF	1032	0	0	0	0	0	0	0	0	0	0	0	0	0	0	0	0	0	511	511	0	0	0	0	1	0	0	255	243	0.95	0.01	0.95	0	0	0	0	0	smurf.	2
0	icmp	ecr_i	SF	1032	0	0	0	0	0	0	0	0	0	0	0	0	0	0	0	0	0	511	511	0	0	0	0	1	0	0	255	244	0.96	0.01	0.96	0	0	0	0	0	smurf.	2
0	icmp	ecr_i	SF	1032	0	0	0	0	0	0	0	0	0	0	0	0	0	0	0	0	0	511	511	0	0	0	0	1	0	0	255	245	0.96	0.01	0.96	0	0	0	0	0	smurf.	2
0	icmp	ecr_i	SF	1032	0	0	0	0	0	0	0	0	0	0	0	0	0	0	0	0	0	511	511	0	0	0	0	1	0	0	255	246	0.96	0.01	0.96	0	0	0	0	0	smurf.	2
0	icmp	ecr_i	SF	1032	0	0	0	0	0	0	0	0	0	0	0	0	0	0	0	0	0	511	511	0	0	0	0	1	0	0	255	247	0.97	0.01	0.97	0	0	0	0	0	smurf.	2
0	icmp	ecr_i	SF	1032	0	0	0	0	0	0	0	0	0	0	0	0	0	0	0	0	0	511	511	0	0	0	0	1	0	0	255	248	0.97	0.01	0.97	0	0	0	0	0	smurf.	2
0	icmp	ecr_i	SF	1032	0	0	0	0	0	0	0	0	0	0	0	0	0	0	0	0	0	511	511	0	0	0	0	1	0	0	255	249	0.98	0.01	0.98	0	0	0	0	0	smurf.	2
0	icmp	ecr_i	SF	1032	0	0	0	0	0	0	0	0	0	0	0	0	0	0	0	0	0	510	510	0	0	0	0	1	0	0	255	250	0.98	0.01	0.98	0	0	0	0	0	smurf.	2
0	icmp	ecr_i	SF	1032	0	0	0	0	0	0	0	0	0	0	0	0	0	0	0	0	0	510	510	0	0	0	0	1	0	0	255	251	0.98	0.01	0.98	0	0	0	0	0	smurf.	2
0	icmp	ecr_i	SF	1032	0	0	0	0	0	0	0	0	0	0	0	0	0	0	0	0	0	510	510	0	0	0	0	1	0	0	255	252	0.99	0.01	0.99	0	0	0	0	0	smurf.	2
0	icmp	ecr_i	SF	1032	0	0	0	0	0	0	0	0	0	0	0	0	0	0	0	0	0	511	511	0	0	0	0	1	0	0	255	253	0.99	0.01	0.99	0	0	0	0	0	smurf.	2
0	icmp	ecr_i	SF	1032	0	0	0	0	0	0	0	0	0	0	0	0	0	0	0	0	0	511	511	0	0	0	0	1	0	0	255	254	1	0.01	1	0	0	0	0	0	smurf.	2
0	icmp	ecr_i	SF	1032	0	0	0	0	0	0	0	0	0	0	0	0	0	0	0	0	0	511	511	0	0	0	0	1	0	0	255	255	1	0	1	0	0	0	0	0	smurf.	2
0	icmp	ecr_i	SF	1032	0	0	0	0	0	0	0	0	0	0	0	0	0	0	0	0	0	511	511	0	0	0	0	1	0	0	255	255	1	0	1	0	0	0	0	0	smurf.	2
0	icmp	ecr_i	SF	1032	0	0	0	0	0	0	0	0	0	0	0	0	0	0	0	0	0	511	511	0	0	0	0	1	0	0	255	255	1	0	1	0	0	0	0	0	smurf.	2
0	icmp	ecr_i	SF	1032	0	0	0	0	0	0	0	0	0	0	0	0	0	0	0	0	0	511	511	0	0	0	0	1	0	0	255	255	1	0	1	0	0	0	0	0	smurf.	2
0	icmp	ecr_i	SF	1032	0	0	0	0	0	0	0	0	0	0	0	0	0	0	0	0	0	509	509	0	0	0	0	1	0	0	255	255	1	0	1	0	0	0	0	0	smurf.	2
0	icmp	ecr_i	SF	1032	0	0	0	0	0	0	0	0	0	0	0	0	0	0	0	0	0	511	511	0	0	0	0	1	0	0	255	255	1	0	1	0	0	0	0	0	smurf.	2
0	icmp	ecr_i	SF	1032	0	0	0	0	0	0	0	0	0	0	0	0	0	0	0	0	0	511	511	0	0	0	0	1	0	0	255	255	1	0	1	0	0	0	0	0	smurf.	2
0	icmp	ecr_i	SF	1032	0	0	0	0	0	0	0	0	0	0	0	0	0	0	0	0	0	511	511	0	0	0	0	1	0	0	255	255	1	0	1	0	0	0	0	0	smurf.	2
0	icmp	ecr_i	SF	1032	0	0	0	0	0	0	0	0	0	0	0	0	0	0	0	0	0	511	511	0	0	0	0	1	0	0	255	255	1	0	1	0	0	0	0	0	smurf.	2
0	icmp	ecr_i	SF	1032	0	0	0	0	0	0	0	0	0	0	0	0	0	0	0	0	0	511	511	0	0	0	0	1	0	0	255	255	1	0	1	0	0	0	0	0	smurf.	2
0	icmp	ecr_i	SF	1032	0	0	0	0	0	0	0	0	0	0	0	0	0	0	0	0	0	511	511	0	0	0	0	1	0	0	255	255	1	0	1	0	0	0	0	0	smurf.	2
0	icmp	ecr_i	SF	1032	0	0	0	0	0	0	0	0	0	0	0	0	0	0	0	0	0	511	511	0	0	0	0	1	0	0	255	255	1	0	1	0	0	0	0	0	smurf.	2
0	icmp	ecr_i	SF	1032	0	0	0	0	0	0	0	0	0	0	0	0	0	0	0	0	0	511	511	0	0	0	0	1	0	0	255	255	1	0	1	0	0	0	0	0	smurf.	2
0	icmp	ecr_i	SF	1032	0	0	0	0	0	0	0	0	0	0	0	0	0	0	0	0	0	511	511	0	0	0	0	1	0	0	255	255	1	0	1	0	0	0	0	0	smurf.	2
0	icmp	ecr_i	SF	1032	0	0	0	0	0	0	0	0	0	0	0	0	0	0	0	0	0	511	511	0	0	0	0	1	0	0	255	255	1	0	1	0	0	0	0	0	smurf.	2
0	icmp	ecr_i	SF	1032	0	0	0	0	0	0	0	0	0	0	0	0	0	0	0	0	0	511	511	0	0	0	0	1	0	0	255	255	1	0	1	0	0	0	0	0	smurf.	2
0	icmp	ecr_i	SF	1032	0	0	0	0	0	0	0	0	0	0	0	0	0	0	0	0	0	511	511	0	0	0	0	1	0	0	255	255	1	0	1	0	0	0	0	0	smurf.	2
0	icmp	ecr_i	SF	1032	0	0	0	0	0	0	0	0	0	0	0	0	0	0	0	0	0	511	511	0	0	0	0	1	0	0	255	255	1	0	1	0	0	0	0	0	smurf.	2
0	icmp	ecr_i	SF	1032	0	0	0	0	0	0	0	0	0	0	0	0	0	0	0	0	0	511	511	0	0	0	0	1	0	0	255	255	1	0	1	0	0	0	0	0	smurf.	2
0	icmp	ecr_i	SF	1032	0	0	0	0	0	0	0	0	0	0	0	0	0	0	0	0	0	511	511	0	0	0	0	1	0	0	255	255	1	0	1	0	0	0	0	0	smurf.	2
0	icmp	ecr_i	SF	1032	0	0	0	0	0	0	0	0	0	0	0	0	0	0	0	0	0	511	511	0	0	0	0	1	0	0	255	255	1	0	1	0	0	0	0	0	smurf.	2
0	icmp	ecr_i	SF	1032	0	0	0	0	0	0	0	0	0	0	0	0	0	0	0	0	0	511	511	0	0	0	0	1	0	0	255	255	1	0	1	0	0	0	0	0	smurf.	2
0	icmp	ecr_i	SF	1032	0	0	0	0	0	0	0	0	0	0	0	0	0	0	0	0	0	511	511	0	0	0	0	1	0	0	255	255	1	0	1	0	0	0	0	0	smurf.	2
0	icmp	ecr_i	SF	1032	0	0	0	0	0	0	0	0	0	0	0	0	0	0	0	0	0	511	511	0	0	0	0	1	0	0	255	255	1	0	1	0	0	0	0	0	smurf.	2
0	icmp	ecr_i	SF	1032	0	0	0	0	0	0	0	0	0	0	0	0	0	0	0	0	0	511	511	0	0	0	0	1	0	0	255	255	1	0	1	0	0	0	0	0	smurf.	2
0	icmp	ecr_i	SF	1032	0	0	0	0	0	0	0	0	0	0	0	0	0	0	0	0	0	511	511	0	0	0	0	1	0	0	255	255	1	0	1	0	0	0	0	0	smurf.	2
0	icmp	ecr_i	SF	1032	0	0	0	0	0	0	0	0	0	0	0	0	0	0	0	0	0	511	511	0	0	0	0	1	0	0	255	255	1	0	1	0	0	0	0	0	smurf.	2
0	icmp	ecr_i	SF	1032	0	0	0	0	0	0	0	0	0	0	0	0	0	0	0	0	0	511	511	0	0	0	0	1	0	0	255	255	1	0	1	0	0	0	0	0	smurf.	2
0	icmp	ecr_i	SF	1032	0	0	0	0	0	0	0	0	0	0	0	0	0	0	0	0	0	511	511	0	0	0	0	1	0	0	255	255	1	0	1	0	0	0	0	0	smurf.	2
0	icmp	ecr_i	SF	1032	0	0	0	0	0	0	0	0	0	0	0	0	0	0	0	0	0	511	511	0	0	0	0	1	0	0	255	255	1	0	1	0	0	0	0	0	smurf.	2
0	icmp	ecr_i	SF	1032	0	0	0	0	0	0	0	0	0	0	0	0	0	0	0	0	0	511	511	0	0	0	0	1	0	0	255	255	1	0	1	0	0	0	0	0	smurf.	2
0	icmp	ecr_i	SF	1032	0	0	0	0	0	0	0	0	0	0	0	0	0	0	0	0	0	511	511	0	0	0	0	1	0	0	255	255	1	0	1	0	0	0	0	0	smurf.	2
0	icmp	ecr_i	SF	1032	0	0	0	0	0	0	0	0	0	0	0	0	0	0	0	0	0	509	509	0	0	0	0	1	0	0	255	255	1	0	1	0	0	0	0	0	smurf.	2
0	icmp	ecr_i	SF	1032	0	0	0	0	0	0	0	0	0	0	0	0	0	0	0	0	0	5	5	0	0	0	0	1	0	0	255	255	1	0	1	0	0	0	0	0	smurf.	2
0	icmp	ecr_i	SF	1032	0	0	0	0	0	0	0	0	0	0	0	0	0	0	0	0	0	323	323	0	0	0	0	1	0	0	255	255	1	0	1	0	0	0	0	0	smurf.	2
0	icmp	ecr_i	SF	1032	0	0	0	0	0	0	0	0	0	0	0	0	0	0	0	0	0	324	324	0	0	0	0	1	0	0	255	255	1	0	1	0	0	0	0	0	smurf.	2
0	icmp	ecr_i	SF	1032	0	0	0	0	0	0	0	0	0	0	0	0	0	0	0	0	0	511	511	0	0	0	0	1	0	0	255	255	1	0	1	0	0	0	0	0	smurf.	2
0	icmp	ecr_i	SF	1032	0	0	0	0	0	0	0	0	0	0	0	0	0	0	0	0	0	511	511	0	0	0	0	1	0	0	255	255	1	0	1	0	0	0	0	0	smurf.	2
0	icmp	ecr_i	SF	1032	0	0	0	0	0	0	0	0	0	0	0	0	0	0	0	0	0	511	511	0	0	0	0	1	0	0	255	255	1	0	1	0	0	0	0	0	smurf.	2
0	icmp	ecr_i	SF	1032	0	0	0	0	0	0	0	0	0	0	0	0	0	0	0	0	0	511	511	0	0	0	0	1	0	0	255	255	1	0	1	0	0	0	0	0	smurf.	2
0	icmp	ecr_i	SF	1032	0	0	0	0	0	0	0	0	0	0	0	0	0	0	0	0	0	511	511	0	0	0	0	1	0	0	255	255	1	0	1	0	0	0	0	0	smurf.	2
0	icmp	ecr_i	SF	1032	0	0	0	0	0	0	0	0	0	0	0	0	0	0	0	0	0	511	511	0	0	0	0	1	0	0	255	255	1	0	1	0	0	0	0	0	smurf.	2
0	icmp	ecr_i	SF	1032	0	0	0	0	0	0	0	0	0	0	0	0	0	0	0	0	0	511	511	0	0	0	0	1	0	0	255	255	1	0	1	0	0	0	0	0	smurf.	2
0	icmp	ecr_i	SF	1032	0	0	0	0	0	0	0	0	0	0	0	0	0	0	0	0	0	511	511	0	0	0	0	1	0	0	255	255	1	0	1	0	0	0	0	0	smurf.	2
0	icmp	ecr_i	SF	1032	0	0	0	0	0	0	0	0	0	0	0	0	0	0	0	0	0	511	511	0	0	0	0	1	0	0	255	255	1	0	1	0	0	0	0	0	smurf.	2
0	icmp	ecr_i	SF	1032	0	0	0	0	0	0	0	0	0	0	0	0	0	0	0	0	0	511	511	0	0	0	0	1	0	0	255	255	1	0	1	0	0	0	0	0	smurf.	2
0	icmp	ecr_i	SF	1032	0	0	0	0	0	0	0	0	0	0	0	0	0	0	0	0	0	510	510	0	0	0	0	1	0	0	255	255	1	0	1	0	0	0	0	0	smurf.	2
0	icmp	ecr_i	SF	1032	0	0	0	0	0	0	0	0	0	0	0	0	0	0	0	0	0	510	510	0	0	0	0	1	0	0	255	255	1	0	1	0	0	0	0	0	smurf.	2
0	icmp	ecr_i	SF	1032	0	0	0	0	0	0	0	0	0	0	0	0	0	0	0	0	0	511	511	0	0	0	0	1	0	0	255	255	1	0	1	0	0	0	0	0	smurf.	2
0	icmp	ecr_i	SF	1032	0	0	0	0	0	0	0	0	0	0	0	0	0	0	0	0	0	511	511	0	0	0	0	1	0	0	255	255	1	0	1	0	0	0	0	0	smurf.	2
0	icmp	ecr_i	SF	1032	0	0	0	0	0	0	0	0	0	0	0	0	0	0	0	0	0	511	511	0	0	0	0	1	0	0	255	255	1	0	1	0	0	0	0	0	smurf.	2
0	icmp	ecr_i	SF	1032	0	0	0	0	0	0	0	0	0	0	0	0	0	0	0	0	0	511	511	0	0	0	0	1	0	0	255	255	1	0	1	0	0	0	0	0	smurf.	2
0	icmp	ecr_i	SF	1032	0	0	0	0	0	0	0	0	0	0	0	0	0	0	0	0	0	511	511	0	0	0	0	1	0	0	255	255	1	0	1	0	0	0	0	0	smurf.	2
0	icmp	ecr_i	SF	1032	0	0	0	0	0	0	0	0	0	0	0	0	0	0	0	0	0	511	511	0	0	0	0	1	0	0	255	255	1	0	1	0	0	0	0	0	smurf.	2
0	icmp	ecr_i	SF	1032	0	0	0	0	0	0	0	0	0	0	0	0	0	0	0	0	0	511	511	0	0	0	0	1	0	0	255	255	1	0	1	0	0	0	0	0	smurf.	2
0	icmp	ecr_i	SF	1032	0	0	0	0	0	0	0	0	0	0	0	0	0	0	0	0	0	511	511	0	0	0	0	1	0	0	255	255	1	0	1	0	0	0	0	0	smurf.	2
0	icmp	ecr_i	SF	1032	0	0	0	0	0	0	0	0	0	0	0	0	0	0	0	0	0	511	511	0	0	0	0	1	0	0	255	255	1	0	1	0	0	0	0	0	smurf.	2
0	icmp	ecr_i	SF	1032	0	0	0	0	0	0	0	0	0	0	0	0	0	0	0	0	0	511	511	0	0	0	0	1	0	0	255	255	1	0	1	0	0	0	0	0	smurf.	2
0	icmp	ecr_i	SF	1032	0	0	0	0	0	0	0	0	0	0	0	0	0	0	0	0	0	511	511	0	0	0	0	1	0	0	255	255	1	0	1	0	0	0	0	0	smurf.	2
0	icmp	ecr_i	SF	1032	0	0	0	0	0	0	0	0	0	0	0	0	0	0	0	0	0	511	511	0	0	0	0	1	0	0	255	255	1	0	1	0	0	0	0	0	smurf.	2
0	icmp	ecr_i	SF	1032	0	0	0	0	0	0	0	0	0	0	0	0	0	0	0	0	0	511	511	0	0	0	0	1	0	0	255	255	1	0	1	0	0	0	0	0	smurf.	2
0	icmp	ecr_i	SF	1032	0	0	0	0	0	0	0	0	0	0	0	0	0	0	0	0	0	511	511	0	0	0	0	1	0	0	255	255	1	0	1	0	0	0	0	0	smurf.	2
0	icmp	ecr_i	SF	1032	0	0	0	0	0	0	0	0	0	0	0	0	0	0	0	0	0	510	510	0	0	0	0	1	0	0	255	255	1	0	1	0	0	0	0	0	smurf.	2
0	icmp	ecr_i	SF	1032	0	0	0	0	0	0	0	0	0	0	0	0	0	0	0	0	0	510	510	0	0	0	0	1	0	0	255	255	1	0	1	0	0	0	0	0	smurf.	2
0	icmp	ecr_i	SF	1032	0	0	0	0	0	0	0	0	0	0	0	0	0	0	0	0	0	510	510	0	0	0	0	1	0	0	255	255	1	0	1	0	0	0	0	0	smurf.	2
0	icmp	ecr_i	SF	1032	0	0	0	0	0	0	0	0	0	0	0	0	0	0	0	0	0	511	511	0	0	0	0	1	0	0	255	255	1	0	1	0	0	0	0	0	smurf.	2
0	icmp	ecr_i	SF	1032	0	0	0	0	0	0	0	0	0	0	0	0	0	0	0	0	0	511	511	0	0	0	0	1	0	0	255	255	1	0	1	0	0	0	0	0	smurf.	2
0	icmp	ecr_i	SF	1032	0	0	0	0	0	0	0	0	0	0	0	0	0	0	0	0	0	511	511	0	0	0	0	1	0	0	255	255	1	0	1	0	0	0	0	0	smurf.	2
0	icmp	ecr_i	SF	1032	0	0	0	0	0	0	0	0	0	0	0	0	0	0	0	0	0	511	511	0	0	0	0	1	0	0	255	255	1	0	1	0	0	0	0	0	smurf.	2
0	icmp	ecr_i	SF	1032	0	0	0	0	0	0	0	0	0	0	0	0	0	0	0	0	0	511	511	0	0	0	0	1	0	0	255	255	1	0	1	0	0	0	0	0	smurf.	2
0	icmp	ecr_i	SF	1032	0	0	0	0	0	0	0	0	0	0	0	0	0	0	0	0	0	509	509	0	0	0	0	1	0	0	255	255	1	0	1	0	0	0	0	0	smurf.	2
0	icmp	ecr_i	SF	1032	0	0	0	0	0	0	0	0	0	0	0	0	0	0	0	0	0	509	509	0	0	0	0	1	0	0	255	255	1	0	1	0	0	0	0	0	smurf.	2
0	icmp	ecr_i	SF	1032	0	0	0	0	0	0	0	0	0	0	0	0	0	0	0	0	0	511	511	0	0	0	0	1	0	0	255	255	1	0	1	0	0	0	0	0	smurf.	2
0	icmp	ecr_i	SF	1032	0	0	0	0	0	0	0	0	0	0	0	0	0	0	0	0	0	511	511	0	0	0	0	1	0	0	255	255	1	0	1	0	0	0	0	0	smurf.	2
0	icmp	ecr_i	SF	1032	0	0	0	0	0	0	0	0	0	0	0	0	0	0	0	0	0	511	511	0	0	0	0	1	0	0	255	255	1	0	1	0	0	0	0	0	smurf.	2
0	icmp	ecr_i	SF	1032	0	0	0	0	0	0	0	0	0	0	0	0	0	0	0	0	0	511	511	0	0	0	0	1	0	0	255	255	1	0	1	0	0	0	0	0	smurf.	2
0	icmp	ecr_i	SF	1032	0	0	0	0	0	0	0	0	0	0	0	0	0	0	0	0	0	511	511	0	0	0	0	1	0	0	255	255	1	0	1	0	0	0	0	0	smurf.	2
0	icmp	ecr_i	SF	1032	0	0	0	0	0	0	0	0	0	0	0	0	0	0	0	0	0	511	511	0	0	0	0	1	0	0	255	255	1	0	1	0	0	0	0	0	smurf.	2
0	icmp	ecr_i	SF	1032	0	0	0	0	0	0	0	0	0	0	0	0	0	0	0	0	0	511	511	0	0	0	0	1	0	0	255	255	1	0	1	0	0	0	0	0	smurf.	2
0	icmp	ecr_i	SF	1032	0	0	0	0	0	0	0	0	0	0	0	0	0	0	0	0	0	511	511	0	0	0	0	1	0	0	255	255	1	0	1	0	0	0	0	0	smurf.	2
0	icmp	ecr_i	SF	1032	0	0	0	0	0	0	0	0	0	0	0	0	0	0	0	0	0	511	511	0	0	0	0	1	0	0	255	255	1	0	1	0	0	0	0	0	smurf.	2
0	icmp	ecr_i	SF	1032	0	0	0	0	0	0	0	0	0	0	0	0	0	0	0	0	0	511	511	0	0	0	0	1	0	0	255	255	1	0	1	0	0	0	0	0	smurf.	2
0	icmp	ecr_i	SF	1032	0	0	0	0	0	0	0	0	0	0	0	0	0	0	0	0	0	511	511	0	0	0	0	1	0	0	255	255	1	0	1	0	0	0	0	0	smurf.	2
0	icmp	ecr_i	SF	1032	0	0	0	0	0	0	0	0	0	0	0	0	0	0	0	0	0	511	511	0	0	0	0	1	0	0	255	255	1	0	1	0	0	0	0	0	smurf.	2
0	icmp	ecr_i	SF	1032	0	0	0	0	0	0	0	0	0	0	0	0	0	0	0	0	0	511	511	0	0	0	0	1	0	0	255	255	1	0	1	0	0	0	0	0	smurf.	2
0	icmp	ecr_i	SF	1032	0	0	0	0	0	0	0	0	0	0	0	0	0	0	0	0	0	511	511	0	0	0	0	1	0	0	255	255	1	0	1	0	0	0	0	0	smurf.	2
0	icmp	ecr_i	SF	1032	0	0	0	0	0	0	0	0	0	0	0	0	0	0	0	0	0	511	511	0	0	0	0	1	0	0	255	255	1	0	1	0	0	0	0	0	smurf.	2
0	icmp	ecr_i	SF	1032	0	0	0	0	0	0	0	0	0	0	0	0	0	0	0	0	0	511	511	0	0	0	0	1	0	0	255	255	1	0	1	0	0	0	0	0	smurf.	2
0	icmp	ecr_i	SF	1032	0	0	0	0	0	0	0	0	0	0	0	0	0	0	0	0	0	511	511	0	0	0	0	1	0	0	255	255	1	0	1	0	0	0	0	0	smurf.	2
0	icmp	ecr_i	SF	1032	0	0	0	0	0	0	0	0	0	0	0	0	0	0	0	0	0	511	511	0	0	0	0	1	0	0	255	255	1	0	1	0	0	0	0	0	smurf.	2
0	icmp	ecr_i	SF	1032	0	0	0	0	0	0	0	0	0	0	0	0	0	0	0	0	0	511	511	0	0	0	0	1	0	0	255	255	1	0	1	0	0	0	0	0	smurf.	2
0	icmp	ecr_i	SF	1032	0	0	0	0	0	0	0	0	0	0	0	0	0	0	0	0	0	511	511	0	0	0	0	1	0	0	255	255	1	0	1	0	0	0	0	0	smurf.	2
0	icmp	ecr_i	SF	1032	0	0	0	0	0	0	0	0	0	0	0	0	0	0	0	0	0	511	511	0	0	0	0	1	0	0	255	255	1	0	1	0	0	0	0	0	smurf.	2
0	icmp	ecr_i	SF	1032	0	0	0	0	0	0	0	0	0	0	0	0	0	0	0	0	0	511	511	0	0	0	0	1	0	0	255	255	1	0	1	0	0	0	0	0	smurf.	2
0	icmp	ecr_i	SF	1032	0	0	0	0	0	0	0	0	0	0	0	0	0	0	0	0	0	511	511	0	0	0	0	1	0	0	255	255	1	0	1	0	0	0	0	0	smurf.	2
0	icmp	ecr_i	SF	1032	0	0	0	0	0	0	0	0	0	0	0	0	0	0	0	0	0	511	511	0	0	0	0	1	0	0	255	255	1	0	1	0	0	0	0	0	smurf.	2
0	icmp	ecr_i	SF	1032	0	0	0	0	0	0	0	0	0	0	0	0	0	0	0	0	0	511	511	0	0	0	0	1	0	0	255	255	1	0	1	0	0	0	0	0	smurf.	2
0	icmp	ecr_i	SF	1032	0	0	0	0	0	0	0	0	0	0	0	0	0	0	0	0	0	511	511	0	0	0	0	1	0	0	255	255	1	0	1	0	0	0	0	0	smurf.	2
0	icmp	ecr_i	SF	1032	0	0	0	0	0	0	0	0	0	0	0	0	0	0	0	0	0	511	511	0	0	0	0	1	0	0	255	255	1	0	1	0	0	0	0	0	smurf.	2
0	icmp	ecr_i	SF	1032	0	0	0	0	0	0	0	0	0	0	0	0	0	0	0	0	0	511	511	0	0	0	0	1	0	0	255	255	1	0	1	0	0	0	0	0	smurf.	2
0	icmp	ecr_i	SF	1032	0	0	0	0	0	0	0	0	0	0	0	0	0	0	0	0	0	511	511	0	0	0	0	1	0	0	255	255	1	0	1	0	0	0	0	0	smurf.	2
0	icmp	ecr_i	SF	1032	0	0	0	0	0	0	0	0	0	0	0	0	0	0	0	0	0	509	509	0	0	0	0	1	0	0	255	255	1	0	1	0	0	0	0	0	smurf.	2
0	icmp	ecr_i	SF	1032	0	0	0	0	0	0	0	0	0	0	0	0	0	0	0	0	0	509	509	0	0	0	0	1	0	0	255	255	1	0	1	0	0	0	0	0	smurf.	2
0	icmp	ecr_i	SF	1032	0	0	0	0	0	0	0	0	0	0	0	0	0	0	0	0	0	6	6	0	0	0	0	1	0	0	255	255	1	0	1	0	0	0	0	0	smurf.	2
0	icmp	ecr_i	SF	1032	0	0	0	0	0	0	0	0	0	0	0	0	0	0	0	0	0	325	325	0	0	0	0	1	0	0	255	255	1	0	1	0	0	0	0	0	smurf.	2
0	icmp	ecr_i	SF	1032	0	0	0	0	0	0	0	0	0	0	0	0	0	0	0	0	0	326	326	0	0	0	0	1	0	0	255	255	1	0	1	0	0	0	0	0	smurf.	2
0	icmp	ecr_i	SF	1032	0	0	0	0	0	0	0	0	0	0	0	0	0	0	0	0	0	511	511	0	0	0	0	1	0	0	255	255	1	0	1	0	0	0	0	0	smurf.	2
0	icmp	ecr_i	SF	1032	0	0	0	0	0	0	0	0	0	0	0	0	0	0	0	0	0	511	511	0	0	0	0	1	0	0	255	255	1	0	1	0	0	0	0	0	smurf.	2
0	icmp	ecr_i	SF	1032	0	0	0	0	0	0	0	0	0	0	0	0	0	0	0	0	0	511	511	0	0	0	0	1	0	0	255	255	1	0	1	0	0	0	0	0	smurf.	2
0	icmp	ecr_i	SF	1032	0	0	0	0	0	0	0	0	0	0	0	0	0	0	0	0	0	511	511	0	0	0	0	1	0	0	255	255	1	0	1	0	0	0	0	0	smurf.	2
0	icmp	ecr_i	SF	1032	0	0	0	0	0	0	0	0	0	0	0	0	0	0	0	0	0	511	511	0	0	0	0	1	0	0	255	255	1	0	1	0	0	0	0	0	smurf.	2
0	icmp	ecr_i	SF	1032	0	0	0	0	0	0	0	0	0	0	0	0	0	0	0	0	0	511	511	0	0	0	0	1	0	0	255	255	1	0	1	0	0	0	0	0	smurf.	2
0	icmp	ecr_i	SF	1032	0	0	0	0	0	0	0	0	0	0	0	0	0	0	0	0	0	511	511	0	0	0	0	1	0	0	255	255	1	0	1	0	0	0	0	0	smurf.	2
0	icmp	ecr_i	SF	1032	0	0	0	0	0	0	0	0	0	0	0	0	0	0	0	0	0	511	511	0	0	0	0	1	0	0	255	255	1	0	1	0	0	0	0	0	smurf.	2
0	icmp	ecr_i	SF	1032	0	0	0	0	0	0	0	0	0	0	0	0	0	0	0	0	0	511	511	0	0	0	0	1	0	0	255	255	1	0	1	0	0	0	0	0	smurf.	2
0	icmp	ecr_i	SF	1032	0	0	0	0	0	0	0	0	0	0	0	0	0	0	0	0	0	511	511	0	0	0	0	1	0	0	255	255	1	0	1	0	0	0	0	0	smurf.	2
0	icmp	ecr_i	SF	1032	0	0	0	0	0	0	0	0	0	0	0	0	0	0	0	0	0	510	510	0	0	0	0	1	0	0	255	255	1	0	1	0	0	0	0	0	smurf.	2
0	icmp	ecr_i	SF	1032	0	0	0	0	0	0	0	0	0	0	0	0	0	0	0	0	0	510	510	0	0	0	0	1	0	0	255	255	1	0	1	0	0	0	0	0	smurf.	2
0	icmp	ecr_i	SF	1032	0	0	0	0	0	0	0	0	0	0	0	0	0	0	0	0	0	511	511	0	0	0	0	1	0	0	255	255	1	0	1	0	0	0	0	0	smurf.	2
0	icmp	ecr_i	SF	1032	0	0	0	0	0	0	0	0	0	0	0	0	0	0	0	0	0	511	511	0	0	0	0	1	0	0	255	255	1	0	1	0	0	0	0	0	smurf.	2
0	icmp	ecr_i	SF	1032	0	0	0	0	0	0	0	0	0	0	0	0	0	0	0	0	0	511	511	0	0	0	0	1	0	0	255	255	1	0	1	0	0	0	0	0	smurf.	2
0	icmp	ecr_i	SF	1032	0	0	0	0	0	0	0	0	0	0	0	0	0	0	0	0	0	511	511	0	0	0	0	1	0	0	255	255	1	0	1	0	0	0	0	0	smurf.	2
0	icmp	ecr_i	SF	1032	0	0	0	0	0	0	0	0	0	0	0	0	0	0	0	0	0	511	511	0	0	0	0	1	0	0	255	255	1	0	1	0	0	0	0	0	smurf.	2
0	icmp	ecr_i	SF	1032	0	0	0	0	0	0	0	0	0	0	0	0	0	0	0	0	0	511	511	0	0	0	0	1	0	0	255	255	1	0	1	0	0	0	0	0	smurf.	2
0	icmp	ecr_i	SF	1032	0	0	0	0	0	0	0	0	0	0	0	0	0	0	0	0	0	511	511	0	0	0	0	1	0	0	255	255	1	0	1	0	0	0	0	0	smurf.	2
0	icmp	ecr_i	SF	1032	0	0	0	0	0	0	0	0	0	0	0	0	0	0	0	0	0	511	511	0	0	0	0	1	0	0	255	255	1	0	1	0	0	0	0	0	smurf.	2
0	icmp	ecr_i	SF	1032	0	0	0	0	0	0	0	0	0	0	0	0	0	0	0	0	0	511	511	0	0	0	0	1	0	0	255	255	1	0	1	0	0	0	0	0	smurf.	2
0	icmp	ecr_i	SF	1032	0	0	0	0	0	0	0	0	0	0	0	0	0	0	0	0	0	511	511	0	0	0	0	1	0	0	255	255	1	0	1	0	0	0	0	0	smurf.	2
0	icmp	ecr_i	SF	1032	0	0	0	0	0	0	0	0	0	0	0	0	0	0	0	0	0	511	511	0	0	0	0	1	0	0	255	255	1	0	1	0	0	0	0	0	smurf.	2
0	icmp	ecr_i	SF	1032	0	0	0	0	0	0	0	0	0	0	0	0	0	0	0	0	0	511	511	0	0	0	0	1	0	0	255	255	1	0	1	0	0	0	0	0	smurf.	2
0	icmp	ecr_i	SF	1032	0	0	0	0	0	0	0	0	0	0	0	0	0	0	0	0	0	511	511	0	0	0	0	1	0	0	255	255	1	0	1	0	0	0	0	0	smurf.	2
0	icmp	ecr_i	SF	1032	0	0	0	0	0	0	0	0	0	0	0	0	0	0	0	0	0	511	511	0	0	0	0	1	0	0	255	255	1	0	1	0	0	0	0	0	smurf.	2
0	icmp	ecr_i	SF	1032	0	0	0	0	0	0	0	0	0	0	0	0	0	0	0	0	0	511	511	0	0	0	0	1	0	0	255	255	1	0	1	0	0	0	0	0	smurf.	2
0	icmp	ecr_i	SF	1032	0	0	0	0	0	0	0	0	0	0	0	0	0	0	0	0	0	511	511	0	0	0	0	1	0	0	255	255	1	0	1	0	0	0	0	0	smurf.	2
0	icmp	ecr_i	SF	1032	0	0	0	0	0	0	0	0	0	0	0	0	0	0	0	0	0	510	510	0	0	0	0	1	0	0	255	255	1	0	1	0	0	0	0	0	smurf.	2
0	icmp	ecr_i	SF	1032	0	0	0	0	0	0	0	0	0	0	0	0	0	0	0	0	0	510	510	0	0	0	0	1	0	0	255	255	1	0	1	0	0	0	0	0	smurf.	2
0	icmp	ecr_i	SF	1032	0	0	0	0	0	0	0	0	0	0	0	0	0	0	0	0	0	511	511	0	0	0	0	1	0	0	255	255	1	0	1	0	0	0	0	0	smurf.	2
0	icmp	ecr_i	SF	1032	0	0	0	0	0	0	0	0	0	0	0	0	0	0	0	0	0	511	511	0	0	0	0	1	0	0	255	255	1	0	1	0	0	0	0	0	smurf.	2
0	icmp	ecr_i	SF	1032	0	0	0	0	0	0	0	0	0	0	0	0	0	0	0	0	0	511	511	0	0	0	0	1	0	0	255	255	1	0	1	0	0	0	0	0	smurf.	2
0	icmp	ecr_i	SF	1032	0	0	0	0	0	0	0	0	0	0	0	0	0	0	0	0	0	511	511	0	0	0	0	1	0	0	255	255	1	0	1	0	0	0	0	0	smurf.	2
0	icmp	ecr_i	SF	1032	0	0	0	0	0	0	0	0	0	0	0	0	0	0	0	0	0	509	509	0	0	0	0	1	0	0	255	255	1	0	1	0	0	0	0	0	smurf.	2
0	icmp	ecr_i	SF	1032	0	0	0	0	0	0	0	0	0	0	0	0	0	0	0	0	0	511	511	0	0	0	0	1	0	0	255	255	1	0	1	0	0	0	0	0	smurf.	2
0	icmp	ecr_i	SF	1032	0	0	0	0	0	0	0	0	0	0	0	0	0	0	0	0	0	511	511	0	0	0	0	1	0	0	255	255	1	0	1	0	0	0	0	0	smurf.	2
0	icmp	ecr_i	SF	1032	0	0	0	0	0	0	0	0	0	0	0	0	0	0	0	0	0	511	511	0	0	0	0	1	0	0	255	255	1	0	1	0	0	0	0	0	smurf.	2
0	icmp	ecr_i	SF	1032	0	0	0	0	0	0	0	0	0	0	0	0	0	0	0	0	0	511	511	0	0	0	0	1	0	0	255	255	1	0	1	0	0	0	0	0	smurf.	2
0	icmp	ecr_i	SF	1032	0	0	0	0	0	0	0	0	0	0	0	0	0	0	0	0	0	511	511	0	0	0	0	1	0	0	255	255	1	0	1	0	0	0	0	0	smurf.	2
0	icmp	ecr_i	SF	1032	0	0	0	0	0	0	0	0	0	0	0	0	0	0	0	0	0	511	511	0	0	0	0	1	0	0	255	255	1	0	1	0	0	0	0	0	smurf.	2
0	icmp	ecr_i	SF	1032	0	0	0	0	0	0	0	0	0	0	0	0	0	0	0	0	0	511	511	0	0	0	0	1	0	0	255	255	1	0	1	0	0	0	0	0	smurf.	2
0	icmp	ecr_i	SF	1032	0	0	0	0	0	0	0	0	0	0	0	0	0	0	0	0	0	511	511	0	0	0	0	1	0	0	255	255	1	0	1	0	0	0	0	0	smurf.	2
0	icmp	ecr_i	SF	1032	0	0	0	0	0	0	0	0	0	0	0	0	0	0	0	0	0	511	511	0	0	0	0	1	0	0	255	255	1	0	1	0	0	0	0	0	smurf.	2
0	icmp	ecr_i	SF	1032	0	0	0	0	0	0	0	0	0	0	0	0	0	0	0	0	0	511	511	0	0	0	0	1	0	0	255	255	1	0	1	0	0	0	0	0	smurf.	2
0	icmp	ecr_i	SF	1032	0	0	0	0	0	0	0	0	0	0	0	0	0	0	0	0	0	511	511	0	0	0	0	1	0	0	255	255	1	0	1	0	0	0	0	0	smurf.	2
0	icmp	ecr_i	SF	1032	0	0	0	0	0	0	0	0	0	0	0	0	0	0	0	0	0	511	511	0	0	0	0	1	0	0	255	255	1	0	1	0	0	0	0	0	smurf.	2
0	icmp	ecr_i	SF	1032	0	0	0	0	0	0	0	0	0	0	0	0	0	0	0	0	0	511	511	0	0	0	0	1	0	0	255	255	1	0	1	0	0	0	0	0	smurf.	2
0	icmp	ecr_i	SF	1032	0	0	0	0	0	0	0	0	0	0	0	0	0	0	0	0	0	511	511	0	0	0	0	1	0	0	255	255	1	0	1	0	0	0	0	0	smurf.	2
0	icmp	ecr_i	SF	1032	0	0	0	0	0	0	0	0	0	0	0	0	0	0	0	0	0	511	511	0	0	0	0	1	0	0	255	255	1	0	1	0	0	0	0	0	smurf.	2
0	icmp	ecr_i	SF	1032	0	0	0	0	0	0	0	0	0	0	0	0	0	0	0	0	0	511	511	0	0	0	0	1	0	0	255	255	1	0	1	0	0	0	0	0	smurf.	2
0	icmp	ecr_i	SF	1032	0	0	0	0	0	0	0	0	0	0	0	0	0	0	0	0	0	511	511	0	0	0	0	1	0	0	255	255	1	0	1	0	0	0	0	0	smurf.	2
0	icmp	ecr_i	SF	1032	0	0	0	0	0	0	0	0	0	0	0	0	0	0	0	0	0	511	511	0	0	0	0	1	0	0	255	255	1	0	1	0	0	0	0	0	smurf.	2
0	icmp	ecr_i	SF	1032	0	0	0	0	0	0	0	0	0	0	0	0	0	0	0	0	0	511	511	0	0	0	0	1	0	0	255	255	1	0	1	0	0	0	0	0	smurf.	2
0	icmp	ecr_i	SF	1032	0	0	0	0	0	0	0	0	0	0	0	0	0	0	0	0	0	511	511	0	0	0	0	1	0	0	255	255	1	0	1	0	0	0	0	0	smurf.	2
0	icmp	ecr_i	SF	1032	0	0	0	0	0	0	0	0	0	0	0	0	0	0	0	0	0	511	511	0	0	0	0	1	0	0	255	255	1	0	1	0	0	0	0	0	smurf.	2
0	icmp	ecr_i	SF	1032	0	0	0	0	0	0	0	0	0	0	0	0	0	0	0	0	0	511	511	0	0	0	0	1	0	0	255	255	1	0	1	0	0	0	0	0	smurf.	2
0	icmp	ecr_i	SF	1032	0	0	0	0	0	0	0	0	0	0	0	0	0	0	0	0	0	511	511	0	0	0	0	1	0	0	255	255	1	0	1	0	0	0	0	0	smurf.	2
0	icmp	ecr_i	SF	1032	0	0	0	0	0	0	0	0	0	0	0	0	0	0	0	0	0	511	511	0	0	0	0	1	0	0	255	255	1	0	1	0	0	0	0	0	smurf.	2
0	icmp	ecr_i	SF	1032	0	0	0	0	0	0	0	0	0	0	0	0	0	0	0	0	0	511	511	0	0	0	0	1	0	0	255	255	1	0	1	0	0	0	0	0	smurf.	2
0	icmp	ecr_i	SF	1032	0	0	0	0	0	0	0	0	0	0	0	0	0	0	0	0	0	511	511	0	0	0	0	1	0	0	255	255	1	0	1	0	0	0	0	0	smurf.	2
0	icmp	ecr_i	SF	1032	0	0	0	0	0	0	0	0	0	0	0	0	0	0	0	0	0	509	509	0	0	0	0	1	0	0	255	255	1	0	1	0	0	0	0	0	smurf.	2
0	icmp	ecr_i	SF	1032	0	0	0	0	0	0	0	0	0	0	0	0	0	0	0	0	0	509	509	0	0	0	0	1	0	0	255	255	1	0	1	0	0	0	0	0	smurf.	2
0	icmp	ecr_i	SF	1032	0	0	0	0	0	0	0	0	0	0	0	0	0	0	0	0	0	7	7	0	0	0	0	1	0	0	255	255	1	0	1	0	0	0	0	0	smurf.	2
0	icmp	ecr_i	SF	1032	0	0	0	0	0	0	0	0	0	0	0	0	0	0	0	0	0	327	327	0	0	0	0	1	0	0	255	255	1	0	1	0	0	0	0	0	smurf.	2
0	icmp	ecr_i	SF	1032	0	0	0	0	0	0	0	0	0	0	0	0	0	0	0	0	0	328	328	0	0	0	0	1	0	0	255	255	1	0	1	0	0	0	0	0	smurf.	2
0	icmp	ecr_i	SF	1032	0	0	0	0	0	0	0	0	0	0	0	0	0	0	0	0	0	511	511	0	0	0	0	1	0	0	255	255	1	0	1	0	0	0	0	0	smurf.	2
0	icmp	ecr_i	SF	1032	0	0	0	0	0	0	0	0	0	0	0	0	0	0	0	0	0	511	511	0	0	0	0	1	0	0	255	255	1	0	1	0	0	0	0	0	smurf.	2
0	icmp	ecr_i	SF	1032	0	0	0	0	0	0	0	0	0	0	0	0	0	0	0	0	0	511	511	0	0	0	0	1	0	0	255	255	1	0	1	0	0	0	0	0	smurf.	2
0	icmp	ecr_i	SF	1032	0	0	0	0	0	0	0	0	0	0	0	0	0	0	0	0	0	511	511	0	0	0	0	1	0	0	255	255	1	0	1	0	0	0	0	0	smurf.	2
0	icmp	ecr_i	SF	1032	0	0	0	0	0	0	0	0	0	0	0	0	0	0	0	0	0	511	511	0	0	0	0	1	0	0	255	255	1	0	1	0	0	0	0	0	smurf.	2
0	icmp	ecr_i	SF	1032	0	0	0	0	0	0	0	0	0	0	0	0	0	0	0	0	0	511	511	0	0	0	0	1	0	0	255	255	1	0	1	0	0	0	0	0	smurf.	2
0	icmp	ecr_i	SF	1032	0	0	0	0	0	0	0	0	0	0	0	0	0	0	0	0	0	511	511	0	0	0	0	1	0	0	255	255	1	0	1	0	0	0	0	0	smurf.	2
0	icmp	ecr_i	SF	1032	0	0	0	0	0	0	0	0	0	0	0	0	0	0	0	0	0	511	511	0	0	0	0	1	0	0	255	255	1	0	1	0	0	0	0	0	smurf.	2
0	icmp	ecr_i	SF	1032	0	0	0	0	0	0	0	0	0	0	0	0	0	0	0	0	0	511	511	0	0	0	0	1	0	0	255	255	1	0	1	0	0	0	0	0	smurf.	2
0	icmp	ecr_i	SF	1032	0	0	0	0	0	0	0	0	0	0	0	0	0	0	0	0	0	511	511	0	0	0	0	1	0	0	255	255	1	0	1	0	0	0	0	0	smurf.	2
0	icmp	ecr_i	SF	1032	0	0	0	0	0	0	0	0	0	0	0	0	0	0	0	0	0	511	511	0	0	0	0	1	0	0	255	255	1	0	1	0	0	0	0	0	smurf.	2
0	icmp	ecr_i	SF	1032	0	0	0	0	0	0	0	0	0	0	0	0	0	0	0	0	0	510	510	0	0	0	0	1	0	0	255	255	1	0	1	0	0	0	0	0	smurf.	2
0	icmp	ecr_i	SF	1032	0	0	0	0	0	0	0	0	0	0	0	0	0	0	0	0	0	511	511	0	0	0	0	1	0	0	255	255	1	0	1	0	0	0	0	0	smurf.	2
0	icmp	ecr_i	SF	1032	0	0	0	0	0	0	0	0	0	0	0	0	0	0	0	0	0	511	511	0	0	0	0	1	0	0	255	255	1	0	1	0	0	0	0	0	smurf.	2
0	icmp	ecr_i	SF	1032	0	0	0	0	0	0	0	0	0	0	0	0	0	0	0	0	0	511	511	0	0	0	0	1	0	0	255	255	1	0	1	0	0	0	0	0	smurf.	2
0	icmp	ecr_i	SF	1032	0	0	0	0	0	0	0	0	0	0	0	0	0	0	0	0	0	511	511	0	0	0	0	1	0	0	255	255	1	0	1	0	0	0	0	0	smurf.	2
0	icmp	ecr_i	SF	1032	0	0	0	0	0	0	0	0	0	0	0	0	0	0	0	0	0	511	511	0	0	0	0	1	0	0	255	255	1	0	1	0	0	0	0	0	smurf.	2
0	icmp	ecr_i	SF	1032	0	0	0	0	0	0	0	0	0	0	0	0	0	0	0	0	0	511	511	0	0	0	0	1	0	0	255	255	1	0	1	0	0	0	0	0	smurf.	2
0	icmp	ecr_i	SF	1032	0	0	0	0	0	0	0	0	0	0	0	0	0	0	0	0	0	511	511	0	0	0	0	1	0	0	255	255	1	0	1	0	0	0	0	0	smurf.	2
0	icmp	ecr_i	SF	1032	0	0	0	0	0	0	0	0	0	0	0	0	0	0	0	0	0	511	511	0	0	0	0	1	0	0	255	255	1	0	1	0	0	0	0	0	smurf.	2
0	icmp	ecr_i	SF	1032	0	0	0	0	0	0	0	0	0	0	0	0	0	0	0	0	0	511	511	0	0	0	0	1	0	0	255	255	1	0	1	0	0	0	0	0	smurf.	2
0	icmp	ecr_i	SF	1032	0	0	0	0	0	0	0	0	0	0	0	0	0	0	0	0	0	511	511	0	0	0	0	1	0	0	255	255	1	0	1	0	0	0	0	0	smurf.	2
0	icmp	ecr_i	SF	1032	0	0	0	0	0	0	0	0	0	0	0	0	0	0	0	0	0	511	511	0	0	0	0	1	0	0	255	255	1	0	1	0	0	0	0	0	smurf.	2
0	icmp	ecr_i	SF	1032	0	0	0	0	0	0	0	0	0	0	0	0	0	0	0	0	0	511	511	0	0	0	0	1	0	0	255	255	1	0	1	0	0	0	0	0	smurf.	2
0	icmp	ecr_i	SF	1032	0	0	0	0	0	0	0	0	0	0	0	0	0	0	0	0	0	511	511	0	0	0	0	1	0	0	255	255	1	0	1	0	0	0	0	0	smurf.	2
0	icmp	ecr_i	SF	1032	0	0	0	0	0	0	0	0	0	0	0	0	0	0	0	0	0	511	511	0	0	0	0	1	0	0	255	255	1	0	1	0	0	0	0	0	smurf.	2
0	icmp	ecr_i	SF	1032	0	0	0	0	0	0	0	0	0	0	0	0	0	0	0	0	0	511	511	0	0	0	0	1	0	0	255	255	1	0	1	0	0	0	0	0	smurf.	2
0	icmp	ecr_i	SF	1032	0	0	0	0	0	0	0	0	0	0	0	0	0	0	0	0	0	510	510	0	0	0	0	1	0	0	255	255	1	0	1	0	0	0	0	0	smurf.	2
0	icmp	ecr_i	SF	1032	0	0	0	0	0	0	0	0	0	0	0	0	0	0	0	0	0	510	510	0	0	0	0	1	0	0	255	255	1	0	1	0	0	0	0	0	smurf.	2
0	icmp	ecr_i	SF	1032	0	0	0	0	0	0	0	0	0	0	0	0	0	0	0	0	0	510	510	0	0	0	0	1	0	0	255	255	1	0	1	0	0	0	0	0	smurf.	2
0	icmp	ecr_i	SF	1032	0	0	0	0	0	0	0	0	0	0	0	0	0	0	0	0	0	511	511	0	0	0	0	1	0	0	255	255	1	0	1	0	0	0	0	0	smurf.	2
0	icmp	ecr_i	SF	1032	0	0	0	0	0	0	0	0	0	0	0	0	0	0	0	0	0	511	511	0	0	0	0	1	0	0	255	255	1	0	1	0	0	0	0	0	smurf.	2
0	icmp	ecr_i	SF	1032	0	0	0	0	0	0	0	0	0	0	0	0	0	0	0	0	0	511	511	0	0	0	0	1	0	0	255	255	1	0	1	0	0	0	0	0	smurf.	2
0	icmp	ecr_i	SF	1032	0	0	0	0	0	0	0	0	0	0	0	0	0	0	0	0	0	511	511	0	0	0	0	1	0	0	255	255	1	0	1	0	0	0	0	0	smurf.	2
0	icmp	ecr_i	SF	1032	0	0	0	0	0	0	0	0	0	0	0	0	0	0	0	0	0	511	511	0	0	0	0	1	0	0	255	255	1	0	1	0	0	0	0	0	smurf.	2
0	icmp	ecr_i	SF	1032	0	0	0	0	0	0	0	0	0	0	0	0	0	0	0	0	0	511	511	0	0	0	0	1	0	0	255	255	1	0	1	0	0	0	0	0	smurf.	2
0	icmp	ecr_i	SF	1032	0	0	0	0	0	0	0	0	0	0	0	0	0	0	0	0	0	511	511	0	0	0	0	1	0	0	255	255	1	0	1	0	0	0	0	0	smurf.	2
0	icmp	ecr_i	SF	1032	0	0	0	0	0	0	0	0	0	0	0	0	0	0	0	0	0	511	511	0	0	0	0	1	0	0	255	255	1	0	1	0	0	0	0	0	smurf.	2
0	icmp	ecr_i	SF	1032	0	0	0	0	0	0	0	0	0	0	0	0	0	0	0	0	0	511	511	0	0	0	0	1	0	0	255	255	1	0	1	0	0	0	0	0	smurf.	2
0	icmp	ecr_i	SF	1032	0	0	0	0	0	0	0	0	0	0	0	0	0	0	0	0	0	511	511	0	0	0	0	1	0	0	255	255	1	0	1	0	0	0	0	0	smurf.	2
0	icmp	ecr_i	SF	1032	0	0	0	0	0	0	0	0	0	0	0	0	0	0	0	0	0	511	511	0	0	0	0	1	0	0	255	255	1	0	1	0	0	0	0	0	smurf.	2
0	icmp	ecr_i	SF	1032	0	0	0	0	0	0	0	0	0	0	0	0	0	0	0	0	0	511	511	0	0	0	0	1	0	0	255	255	1	0	1	0	0	0	0	0	smurf.	2
0	icmp	ecr_i	SF	1032	0	0	0	0	0	0	0	0	0	0	0	0	0	0	0	0	0	511	511	0	0	0	0	1	0	0	255	255	1	0	1	0	0	0	0	0	smurf.	2
0	icmp	ecr_i	SF	1032	0	0	0	0	0	0	0	0	0	0	0	0	0	0	0	0	0	511	511	0	0	0	0	1	0	0	255	255	1	0	1	0	0	0	0	0	smurf.	2
0	icmp	ecr_i	SF	1032	0	0	0	0	0	0	0	0	0	0	0	0	0	0	0	0	0	511	511	0	0	0	0	1	0	0	255	255	1	0	1	0	0	0	0	0	smurf.	2
0	icmp	ecr_i	SF	1032	0	0	0	0	0	0	0	0	0	0	0	0	0	0	0	0	0	511	511	0	0	0	0	1	0	0	255	255	1	0	1	0	0	0	0	0	smurf.	2
0	icmp	ecr_i	SF	1032	0	0	0	0	0	0	0	0	0	0	0	0	0	0	0	0	0	511	511	0	0	0	0	1	0	0	255	255	1	0	1	0	0	0	0	0	smurf.	2
0	icmp	ecr_i	SF	1032	0	0	0	0	0	0	0	0	0	0	0	0	0	0	0	0	0	511	511	0	0	0	0	1	0	0	255	255	1	0	1	0	0	0	0	0	smurf.	2
0	icmp	ecr_i	SF	1032	0	0	0	0	0	0	0	0	0	0	0	0	0	0	0	0	0	511	511	0	0	0	0	1	0	0	255	255	1	0	1	0	0	0	0	0	smurf.	2
0	icmp	ecr_i	SF	1032	0	0	0	0	0	0	0	0	0	0	0	0	0	0	0	0	0	511	511	0	0	0	0	1	0	0	255	255	1	0	1	0	0	0	0	0	smurf.	2
0	icmp	ecr_i	SF	1032	0	0	0	0	0	0	0	0	0	0	0	0	0	0	0	0	0	511	511	0	0	0	0	1	0	0	255	255	1	0	1	0	0	0	0	0	smurf.	2
0	icmp	ecr_i	SF	1032	0	0	0	0	0	0	0	0	0	0	0	0	0	0	0	0	0	511	511	0	0	0	0	1	0	0	255	255	1	0	1	0	0	0	0	0	smurf.	2
0	icmp	ecr_i	SF	1032	0	0	0	0	0	0	0	0	0	0	0	0	0	0	0	0	0	511	511	0	0	0	0	1	0	0	255	255	1	0	1	0	0	0	0	0	smurf.	2
0	icmp	ecr_i	SF	1032	0	0	0	0	0	0	0	0	0	0	0	0	0	0	0	0	0	511	511	0	0	0	0	1	0	0	255	255	1	0	1	0	0	0	0	0	smurf.	2
0	icmp	ecr_i	SF	1032	0	0	0	0	0	0	0	0	0	0	0	0	0	0	0	0	0	511	511	0	0	0	0	1	0	0	255	255	1	0	1	0	0	0	0	0	smurf.	2
0	icmp	ecr_i	SF	1032	0	0	0	0	0	0	0	0	0	0	0	0	0	0	0	0	0	511	511	0	0	0	0	1	0	0	255	255	1	0	1	0	0	0	0	0	smurf.	2
0	icmp	ecr_i	SF	1032	0	0	0	0	0	0	0	0	0	0	0	0	0	0	0	0	0	511	511	0	0	0	0	1	0	0	255	255	1	0	1	0	0	0	0	0	smurf.	2
0	icmp	ecr_i	SF	1032	0	0	0	0	0	0	0	0	0	0	0	0	0	0	0	0	0	511	511	0	0	0	0	1	0	0	255	255	1	0	1	0	0	0	0	0	smurf.	2
0	icmp	ecr_i	SF	1032	0	0	0	0	0	0	0	0	0	0	0	0	0	0	0	0	0	511	511	0	0	0	0	1	0	0	255	255	1	0	1	0	0	0	0	0	smurf.	2
0	icmp	ecr_i	SF	1032	0	0	0	0	0	0	0	0	0	0	0	0	0	0	0	0	0	511	511	0	0	0	0	1	0	0	255	255	1	0	1	0	0	0	0	0	smurf.	2
0	icmp	ecr_i	SF	1032	0	0	0	0	0	0	0	0	0	0	0	0	0	0	0	0	0	511	511	0	0	0	0	1	0	0	255	255	1	0	1	0	0	0	0	0	smurf.	2
0	tcp	telnet	S0	0	0	0	0	0	0	0	0	0	0	0	0	0	0	0	0	0	0	2	1	0.5	1	0	0	0.5	1	0	1	2	1	0	1	1	1	0.5	0	0	neptune.	2
0	tcp	telnet	S0	0	0	0	0	0	0	0	0	0	0	0	0	0	0	0	0	0	0	3	2	0.67	1	0	0	0.67	0.67	0	2	3	1	0	0.5	0.67	1	0.67	0	0	neptune.	2
0	tcp	telnet	S0	0	0	0	0	0	0	0	0	0	0	0	0	0	0	0	0	0	0	4	3	0.75	1	0	0	0.75	0.5	0	3	4	1	0	0.33	0.5	1	0.75	0	0	neptune.	2
0	tcp	telnet	S0	0	0	0	0	0	0	0	0	0	0	0	0	0	0	0	0	0	0	5	4	0.8	1	0	0	0.8	0.4	0	4	5	1	0	0.25	0.4	1	0.8	0	0	neptune.	2
0	tcp	telnet	S0	0	0	0	0	0	0	0	0	0	0	0	0	0	0	0	0	0	0	6	5	0.83	1	0	0	0.83	0.33	0	5	6	1	0	0.2	0.33	1	0.83	0	0	neptune.	2
0	tcp	telnet	S0	0	0	0	0	0	0	0	0	0	0	0	0	0	0	0	0	0	0	7	6	0.86	1	0	0	0.86	0.29	0	6	7	1	0	0.17	0.29	1	0.86	0	0	neptune.	2
0	tcp	telnet	S0	0	0	0	0	0	0	0	0	0	0	0	0	0	0	0	0	0	0	8	7	0.88	1	0	0	0.88	0.25	0	7	8	1	0	0.14	0.25	1	0.88	0	0	neptune.	2
0	tcp	telnet	S0	0	0	0	0	0	0	0	0	0	0	0	0	0	0	0	0	0	0	9	8	0.89	1	0	0	0.89	0.22	0	8	9	1	0	0.12	0.22	1	0.89	0	0	neptune.	2
0	tcp	telnet	S0	0	0	0	0	0	0	0	0	0	0	0	0	0	0	0	0	0	0	10	9	0.9	1	0	0	0.9	0.2	0	9	10	1	0	0.11	0.2	1	0.9	0	0	neptune.	2
0	tcp	telnet	S0	0	0	0	0	0	0	0	0	0	0	0	0	0	0	0	0	0	0	11	10	0.91	1	0	0	0.91	0.18	0	10	11	1	0	0.1	0.18	1	0.91	0	0	neptune.	2
0	tcp	telnet	S0	0	0	0	0	0	0	0	0	0	0	0	0	0	0	0	0	0	0	12	11	0.92	1	0	0	0.92	0.17	0	11	12	1	0	0.09	0.17	1	0.92	0	0	neptune.	2
0	tcp	telnet	S0	0	0	0	0	0	0	0	0	0	0	0	0	0	0	0	0	0	0	13	12	0.92	1	0	0	0.92	0.15	0	12	13	1	0	0.08	0.15	1	0.92	0	0	neptune.	2
0	tcp	telnet	S0	0	0	0	0	0	0	0	0	0	0	0	0	0	0	0	0	0	0	14	13	0.93	1	0	0	0.93	0.14	0	13	14	1	0	0.08	0.14	1	0.93	0	0	neptune.	2
0	tcp	telnet	S0	0	0	0	0	0	0	0	0	0	0	0	0	0	0	0	0	0	0	15	14	0.93	1	0	0	0.93	0.13	0	14	15	1	0	0.07	0.13	1	0.93	0	0	neptune.	2
0	tcp	telnet	S0	0	0	0	0	0	0	0	0	0	0	0	0	0	0	0	0	0	0	16	15	0.94	1	0	0	0.94	0.12	0	15	16	1	0	0.07	0.12	1	0.94	0	0	neptune.	2
0	tcp	private	S0	0	0	0	0	0	0	0	0	0	0	0	0	0	0	0	0	0	0	63	1	1	1	0	0	0.02	0.08	0	1	1	1	0	1	0	1	1	0	0	neptune.	2
0	tcp	private	S0	0	0	0	0	0	0	0	0	0	0	0	0	0	0	0	0	0	0	101	12	1	1	0	0	0.12	0.06	0	2	1	0.5	1	0.5	0	1	1	0	0	neptune.	2
0	tcp	private	S0	0	0	0	0	0	0	0	0	0	0	0	0	0	0	0	0	0	0	102	13	1	1	0	0	0.13	0.06	0	3	2	0.67	0.67	0.33	0	1	1	0	0	neptune.	2
0	tcp	private	S0	0	0	0	0	0	0	0	0	0	0	0	0	0	0	0	0	0	0	103	1	1	1	0	0	0.01	0.07	0	4	1	0.25	0.75	0.25	0	1	1	0	0	neptune.	2
0	tcp	private	S0	0	0	0	0	0	0	0	0	0	0	0	0	0	0	0	0	0	0	104	2	1	1	0	0	0.02	0.07	0	5	2	0.4	0.6	0.2	0	1	1	0	0	neptune.	2
0	tcp	private	S0	0	0	0	0	0	0	0	0	0	0	0	0	0	0	0	0	0	0	105	3	1	1	0	0	0.03	0.07	0	6	3	0.5	0.5	0.17	0	1	1	0	0	neptune.	2
0	tcp	private	S0	0	0	0	0	0	0	0	0	0	0	0	0	0	0	0	0	0	0	106	4	1	1	0	0	0.04	0.07	0	7	4	0.57	0.43	0.14	0	1	1	0	0	neptune.	2
0	tcp	private	S0	0	0	0	0	0	0	0	0	0	0	0	0	0	0	0	0	0	0	107	5	1	1	0	0	0.05	0.07	0	8	5	0.62	0.38	0.12	0	1	1	0	0	neptune.	2
0	tcp	private	S0	0	0	0	0	0	0	0	0	0	0	0	0	0	0	0	0	0	0	108	6	1	1	0	0	0.06	0.06	0	9	6	0.67	0.33	0.11	0	1	1	0	0	neptune.	2
0	tcp	private	S0	0	0	0	0	0	0	0	0	0	0	0	0	0	0	0	0	0	0	109	7	1	1	0	0	0.06	0.06	0	10	7	0.7	0.3	0.1	0	1	1	0	0	neptune.	2
0	tcp	private	S0	0	0	0	0	0	0	0	0	0	0	0	0	0	0	0	0	0	0	110	8	1	1	0	0	0.07	0.06	0	11	8	0.73	0.27	0.09	0	1	1	0	0	neptune.	2
0	tcp	private	S0	0	0	0	0	0	0	0	0	0	0	0	0	0	0	0	0	0	0	64	2	1	1	0	0	0.03	0.08	0	12	2	0.17	0.25	0.08	0	1	1	0	0	neptune.	2
0	tcp	private	S0	0	0	0	0	0	0	0	0	0	0	0	0	0	0	0	0	0	0	111	9	1	1	0	0	0.08	0.06	0	13	9	0.69	0.23	0.08	0	1	1	0	0	neptune.	2
0	tcp	private	S0	0	0	0	0	0	0	0	0	0	0	0	0	0	0	0	0	0	0	112	10	1	1	0	0	0.09	0.06	0	14	10	0.71	0.21	0.07	0	1	1	0	0	neptune.	2
0	tcp	private	S0	0	0	0	0	0	0	0	0	0	0	0	0	0	0	0	0	0	0	113	11	1	1	0	0	0.1	0.06	0	15	11	0.73	0.2	0.07	0	1	1	0	0	neptune.	2
0	tcp	private	S0	0	0	0	0	0	0	0	0	0	0	0	0	0	0	0	0	0	0	114	12	1	1	0	0	0.11	0.06	0	16	12	0.75	0.19	0.06	0	1	1	0	0	neptune.	2
0	tcp	private	S0	0	0	0	0	0	0	0	0	0	0	0	0	0	0	0	0	0	0	115	13	1	1	0	0	0.11	0.06	0	17	13	0.76	0.18	0.06	0	1	1	0	0	neptune.	2
0	tcp	private	S0	0	0	0	0	0	0	0	0	0	0	0	0	0	0	0	0	0	0	116	14	1	1	0	0	0.12	0.06	0	18	14	0.78	0.17	0.06	0	1	1	0	0	neptune.	2
0	tcp	private	S0	0	0	0	0	0	0	0	0	0	0	0	0	0	0	0	0	0	0	117	15	1	1	0	0	0.13	0.06	0	19	15	0.79	0.16	0.05	0	1	1	0	0	neptune.	2
0	tcp	private	S0	0	0	0	0	0	0	0	0	0	0	0	0	0	0	0	0	0	0	118	16	1	1	0	0	0.14	0.06	0	20	16	0.8	0.15	0.05	0	1	1	0	0	neptune.	2
0	tcp	private	S0	0	0	0	0	0	0	0	0	0	0	0	0	0	0	0	0	0	0	119	17	1	1	0	0	0.14	0.06	0	21	17	0.81	0.14	0.05	0	1	1	0	0	neptune.	2
0	tcp	private	S0	0	0	0	0	0	0	0	0	0	0	0	0	0	0	0	0	0	0	120	18	1	1	0	0	0.15	0.06	0	22	18	0.82	0.14	0.05	0	1	1	0	0	neptune.	2
0	tcp	private	S0	0	0	0	0	0	0	0	0	0	0	0	0	0	0	0	0	0	0	65	3	1	1	0	0	0.05	0.08	0	23	3	0.13	0.13	0.04	0	1	1	0	0	neptune.	2
0	tcp	private	S0	0	0	0	0	0	0	0	0	0	0	0	0	0	0	0	0	0	0	121	19	1	1	0	0	0.16	0.06	0	24	19	0.79	0.12	0.04	0	1	1	0	0	neptune.	2
0	tcp	private	S0	0	0	0	0	0	0	0	0	0	0	0	0	0	0	0	0	0	0	122	20	1	1	0	0	0.16	0.06	0	25	20	0.8	0.12	0.04	0	1	1	0	0	neptune.	2
0	tcp	private	S0	0	0	0	0	0	0	0	0	0	0	0	0	0	0	0	0	0	0	123	1	1	1	0	0	0.01	0.07	0	26	1	0.04	0.15	0.04	0	1	1	0	0	neptune.	2
0	tcp	private	S0	0	0	0	0	0	0	0	0	0	0	0	0	0	0	0	0	0	0	124	2	1	1	0	0	0.02	0.06	0	27	2	0.07	0.15	0.04	0	1	1	0	0	neptune.	2
0	tcp	private	S0	0	0	0	0	0	0	0	0	0	0	0	0	0	0	0	0	0	0	125	3	1	1	0	0	0.02	0.06	0	28	3	0.11	0.14	0.04	0	1	1	0	0	neptune.	2
0	tcp	private	S0	0	0	0	0	0	0	0	0	0	0	0	0	0	0	0	0	0	0	126	4	1	1	0	0	0.03	0.06	0	29	4	0.14	0.14	0.03	0	1	1	0	0	neptune.	2
0	tcp	private	S0	0	0	0	0	0	0	0	0	0	0	0	0	0	0	0	0	0	0	127	5	1	1	0	0	0.04	0.06	0	30	5	0.17	0.13	0.03	0	1	1	0	0	neptune.	2
0	tcp	private	S0	0	0	0	0	0	0	0	0	0	0	0	0	0	0	0	0	0	0	128	6	1	1	0	0	0.05	0.06	0	31	6	0.19	0.13	0.03	0	1	1	0	0	neptune.	2
0	tcp	private	S0	0	0	0	0	0	0	0	0	0	0	0	0	0	0	0	0	0	0	129	7	1	1	0	0	0.05	0.06	0	32	7	0.22	0.12	0.03	0	1	1	0	0	neptune.	2
0	tcp	private	S0	0	0	0	0	0	0	0	0	0	0	0	0	0	0	0	0	0	0	130	8	1	1	0	0	0.06	0.06	0	33	8	0.24	0.12	0.03	0	1	1	0	0	neptune.	2
0	tcp	private	S0	0	0	0	0	0	0	0	0	0	0	0	0	0	0	0	0	0	0	131	9	1	1	0	0	0.07	0.06	0	34	9	0.26	0.12	0.03	0	1	1	0	0	neptune.	2
0	tcp	private	S0	0	0	0	0	0	0	0	0	0	0	0	0	0	0	0	0	0	0	132	10	1	1	0	0	0.08	0.06	0	35	10	0.29	0.11	0.03	0	1	1	0	0	neptune.	2
0	tcp	private	S0	0	0	0	0	0	0	0	0	0	0	0	0	0	0	0	0	0	0	133	11	1	1	0	0	0.08	0.06	0	36	11	0.31	0.11	0.03	0	1	1	0	0	neptune.	2
0	tcp	private	S0	0	0	0	0	0	0	0	0	0	0	0	0	0	0	0	0	0	0	134	12	1	1	0	0	0.09	0.06	0	37	12	0.32	0.11	0.03	0	1	1	0	0	neptune.	2
0	tcp	private	S0	0	0	0	0	0	0	0	0	0	0	0	0	0	0	0	0	0	0	135	13	1	1	0	0	0.1	0.06	0	38	13	0.34	0.11	0.03	0	1	1	0	0	neptune.	2
0	tcp	private	S0	0	0	0	0	0	0	0	0	0	0	0	0	0	0	0	0	0	0	136	14	1	1	0	0	0.1	0.06	0	39	14	0.36	0.1	0.03	0	1	1	0	0	neptune.	2
0	tcp	private	S0	0	0	0	0	0	0	0	0	0	0	0	0	0	0	0	0	0	0	137	15	1	1	0	0	0.11	0.06	0	40	15	0.38	0.1	0.03	0	1	1	0	0	neptune.	2
0	tcp	private	S0	0	0	0	0	0	0	0	0	0	0	0	0	0	0	0	0	0	0	138	16	1	1	0	0	0.12	0.06	0	41	16	0.39	0.1	0.02	0	1	1	0	0	neptune.	2
0	tcp	private	S0	0	0	0	0	0	0	0	0	0	0	0	0	0	0	0	0	0	0	139	17	1	1	0	0	0.12	0.06	0	42	17	0.4	0.1	0.02	0	1	1	0	0	neptune.	2
0	tcp	private	S0	0	0	0	0	0	0	0	0	0	0	0	0	0	0	0	0	0	0	140	18	1	1	0	0	0.13	0.06	0	43	18	0.42	0.09	0.02	0	1	1	0	0	neptune.	2
0	tcp	private	S0	0	0	0	0	0	0	0	0	0	0	0	0	0	0	0	0	0	0	66	4	1	1	0	0	0.06	0.08	0	44	4	0.09	0.09	0.02	0	1	1	0	0	neptune.	2
0	tcp	private	S0	0	0	0	0	0	0	0	0	0	0	0	0	0	0	0	0	0	0	141	19	1	1	0	0	0.13	0.06	0	45	19	0.42	0.09	0.02	0	1	1	0	0	neptune.	2
0	tcp	private	S0	0	0	0	0	0	0	0	0	0	0	0	0	0	0	0	0	0	0	142	20	1	1	0	0	0.14	0.06	0	46	20	0.43	0.09	0.02	0	1	1	0	0	neptune.	2
0	tcp	private	S0	0	0	0	0	0	0	0	0	0	0	0	0	0	0	0	0	0	0	101	2	1	1	0	0	0.02	0.06	0	47	1	0.02	0.11	0.02	0	1	1	0	0	neptune.	2
0	tcp	private	S0	0	0	0	0	0	0	0	0	0	0	0	0	0	0	0	0	0	0	102	3	1	1	0	0	0.03	0.06	0	48	2	0.04	0.1	0.02	0	1	1	0	0	neptune.	2
0	tcp	private	S0	0	0	0	0	0	0	0	0	0	0	0	0	0	0	0	0	0	0	103	4	1	1	0	0	0.04	0.06	0	49	3	0.06	0.1	0.02	0	1	1	0	0	neptune.	2
0	tcp	private	S0	0	0	0	0	0	0	0	0	0	0	0	0	0	0	0	0	0	0	104	5	1	1	0	0	0.05	0.06	0	50	4	0.08	0.1	0.02	0	1	1	0	0	neptune.	2
0	tcp	private	S0	0	0	0	0	0	0	0	0	0	0	0	0	0	0	0	0	0	0	105	6	1	1	0	0	0.06	0.06	0	51	5	0.1	0.1	0.02	0	1	1	0	0	neptune.	2
0	tcp	private	S0	0	0	0	0	0	0	0	0	0	0	0	0	0	0	0	0	0	0	106	1	1	1	0	0	0.01	0.07	0	52	1	0.02	0.12	0.02	0	1	1	0	0	neptune.	2
0	tcp	private	S0	0	0	0	0	0	0	0	0	0	0	0	0	0	0	0	0	0	0	107	7	1	1	0	0	0.07	0.07	0	53	6	0.11	0.11	0.02	0	1	1	0	0	neptune.	2
0	tcp	private	S0	0	0	0	0	0	0	0	0	0	0	0	0	0	0	0	0	0	0	108	8	1	1	0	0	0.07	0.06	0	54	7	0.13	0.11	0.02	0	1	1	0	0	neptune.	2
0	tcp	private	S0	0	0	0	0	0	0	0	0	0	0	0	0	0	0	0	0	0	0	67	5	1	1	0	0	0.07	0.07	0	55	5	0.09	0.11	0.02	0	1	1	0	0	neptune.	2
0	tcp	private	S0	0	0	0	0	0	0	0	0	0	0	0	0	0	0	0	0	0	0	109	9	1	1	0	0	0.08	0.06	0	56	8	0.14	0.11	0.02	0	1	1	0	0	neptune.	2
0	tcp	private	S0	0	0	0	0	0	0	0	0	0	0	0	0	0	0	0	0	0	0	110	10	1	1	0	0	0.09	0.06	0	57	9	0.16	0.11	0.02	0	1	1	0	0	neptune.	2
0	tcp	private	S0	0	0	0	0	0	0	0	0	0	0	0	0	0	0	0	0	0	0	111	11	1	1	0	0	0.1	0.06	0	58	10	0.17	0.1	0.02	0	1	1	0	0	neptune.	2
0	tcp	private	S0	0	0	0	0	0	0	0	0	0	0	0	0	0	0	0	0	0	0	112	12	1	1	0	0	0.11	0.06	0	59	11	0.19	0.1	0.02	0	1	1	0	0	neptune.	2
0	tcp	private	S0	0	0	0	0	0	0	0	0	0	0	0	0	0	0	0	0	0	0	113	13	1	1	0	0	0.12	0.06	0	60	12	0.2	0.1	0.02	0	1	1	0	0	neptune.	2
0	tcp	private	S0	0	0	0	0	0	0	0	0	0	0	0	0	0	0	0	0	0	0	114	14	1	1	0	0	0.12	0.06	0	61	13	0.21	0.1	0.02	0	1	1	0	0	neptune.	2
0	tcp	private	S0	0	0	0	0	0	0	0	0	0	0	0	0	0	0	0	0	0	0	115	15	1	1	0	0	0.13	0.06	0	62	14	0.23	0.1	0.02	0	1	1	0	0	neptune.	2
0	tcp	private	S0	0	0	0	0	0	0	0	0	0	0	0	0	0	0	0	0	0	0	116	16	1	1	0	0	0.14	0.06	0	63	15	0.24	0.1	0.02	0	1	1	0	0	neptune.	2
0	tcp	private	S0	0	0	0	0	0	0	0	0	0	0	0	0	0	0	0	0	0	0	117	17	1	1	0	0	0.15	0.06	0	64	16	0.25	0.09	0.02	0	1	1	0	0	neptune.	2
0	tcp	private	S0	0	0	0	0	0	0	0	0	0	0	0	0	0	0	0	0	0	0	118	18	1	1	0	0	0.15	0.06	0	65	17	0.26	0.09	0.02	0	1	1	0	0	neptune.	2
0	tcp	private	S0	0	0	0	0	0	0	0	0	0	0	0	0	0	0	0	0	0	0	68	6	1	1	0	0	0.09	0.07	0	66	6	0.09	0.09	0.02	0	1	1	0	0	neptune.	2
0	tcp	private	S0	0	0	0	0	0	0	0	0	0	0	0	0	0	0	0	0	0	0	119	19	1	1	0	0	0.16	0.06	0	67	18	0.27	0.09	0.01	0	1	1	0	0	neptune.	2
0	tcp	private	S0	0	0	0	0	0	0	0	0	0	0	0	0	0	0	0	0	0	0	120	20	1	1	0	0	0.17	0.06	0	68	19	0.28	0.09	0.01	0	1	1	0	0	neptune.	2
0	tcp	private	S0	0	0	0	0	0	0	0	0	0	0	0	0	0	0	0	0	0	0	121	1	1	1	0	0	0.01	0.07	0	69	1	0.01	0.1	0.01	0	1	1	0	0	neptune.	2
0	tcp	private	S0	0	0	0	0	0	0	0	0	0	0	0	0	0	0	0	0	0	0	122	2	1	1	0	0	0.02	0.07	0	70	2	0.03	0.1	0.01	0	1	1	0	0	neptune.	2
0	tcp	private	S0	0	0	0	0	0	0	0	0	0	0	0	0	0	0	0	0	0	0	123	3	1	1	0	0	0.02	0.07	0	71	3	0.04	0.1	0.01	0	1	1	0	0	neptune.	2
0	tcp	private	S0	0	0	0	0	0	0	0	0	0	0	0	0	0	0	0	0	0	0	124	4	1	1	0	0	0.03	0.06	0	72	4	0.06	0.1	0.01	0	1	1	0	0	neptune.	2
0	tcp	private	S0	0	0	0	0	0	0	0	0	0	0	0	0	0	0	0	0	0	0	125	5	1	1	0	0	0.04	0.06	0	73	5	0.07	0.1	0.01	0	1	1	0	0	neptune.	2
0	tcp	private	S0	0	0	0	0	0	0	0	0	0	0	0	0	0	0	0	0	0	0	126	6	1	1	0	0	0.05	0.06	0	74	6	0.08	0.09	0.01	0	1	1	0	0	neptune.	2
0	tcp	private	S0	0	0	0	0	0	0	0	0	0	0	0	0	0	0	0	0	0	0	127	7	1	1	0	0	0.06	0.06	0	75	7	0.09	0.09	0.01	0	1	1	0	0	neptune.	2
0	tcp	private	S0	0	0	0	0	0	0	0	0	0	0	0	0	0	0	0	0	0	0	128	8	1	1	0	0	0.06	0.06	0	76	8	0.11	0.09	0.01	0	1	1	0	0	neptune.	2
0	tcp	private	S0	0	0	0	0	0	0	0	0	0	0	0	0	0	0	0	0	0	0	69	7	1	1	0	0	0.1	0.07	0	77	7	0.09	0.09	0.01	0	1	1	0	0	neptune.	2
0	tcp	private	S0	0	0	0	0	0	0	0	0	0	0	0	0	0	0	0	0	0	0	129	9	1	1	0	0	0.07	0.06	0	78	9	0.12	0.09	0.01	0	1	1	0	0	neptune.	2
0	tcp	private	S0	0	0	0	0	0	0	0	0	0	0	0	0	0	0	0	0	0	0	130	10	1	1	0	0	0.08	0.06	0	79	10	0.13	0.09	0.01	0	1	1	0	0	neptune.	2
0	tcp	private	S0	0	0	0	0	0	0	0	0	0	0	0	0	0	0	0	0	0	0	131	11	1	1	0	0	0.08	0.06	0	80	11	0.14	0.09	0.01	0	1	1	0	0	neptune.	2
0	tcp	private	S0	0	0	0	0	0	0	0	0	0	0	0	0	0	0	0	0	0	0	132	12	1	1	0	0	0.09	0.06	0	81	12	0.15	0.09	0.01	0	1	1	0	0	neptune.	2
0	tcp	private	S0	0	0	0	0	0	0	0	0	0	0	0	0	0	0	0	0	0	0	133	13	1	1	0	0	0.1	0.06	0	82	13	0.16	0.09	0.01	0	1	1	0	0	neptune.	2
0	tcp	private	S0	0	0	0	0	0	0	0	0	0	0	0	0	0	0	0	0	0	0	134	14	1	1	0	0	0.1	0.06	0	83	14	0.17	0.08	0.01	0	1	1	0	0	neptune.	2
0	tcp	private	S0	0	0	0	0	0	0	0	0	0	0	0	0	0	0	0	0	0	0	135	15	1	1	0	0	0.11	0.06	0	84	15	0.18	0.08	0.01	0	1	1	0	0	neptune.	2
0	tcp	private	S0	0	0	0	0	0	0	0	0	0	0	0	0	0	0	0	0	0	0	136	16	1	1	0	0	0.12	0.06	0	85	16	0.19	0.08	0.01	0	1	1	0	0	neptune.	2
0	tcp	private	S0	0	0	0	0	0	0	0	0	0	0	0	0	0	0	0	0	0	0	137	17	1	1	0	0	0.12	0.06	0	86	17	0.2	0.08	0.01	0	1	1	0	0	neptune.	2
0	tcp	private	S0	0	0	0	0	0	0	0	0	0	0	0	0	0	0	0	0	0	0	138	18	1	1	0	0	0.13	0.06	0	87	18	0.21	0.08	0.01	0	1	1	0	0	neptune.	2
0	tcp	private	S0	0	0	0	0	0	0	0	0	0	0	0	0	0	0	0	0	0	0	70	8	1	1	0	0	0.11	0.07	0	88	8	0.09	0.08	0.01	0	1	1	0	0	neptune.	2
0	tcp	private	S0	0	0	0	0	0	0	0	0	0	0	0	0	0	0	0	0	0	0	139	19	1	1	0	0	0.14	0.06	0	89	19	0.21	0.08	0.01	0	1	1	0	0	neptune.	2
0	tcp	private	S0	0	0	0	0	0	0	0	0	0	0	0	0	0	0	0	0	0	0	140	20	1	1	0	0	0.14	0.06	0	90	20	0.22	0.08	0.01	0	1	1	0	0	neptune.	2
0	tcp	private	S0	0	0	0	0	0	0	0	0	0	0	0	0	0	0	0	0	0	0	141	2	1	1	0	0	0.01	0.06	0	91	2	0.02	0.08	0.01	0	1	1	0	0	neptune.	2
0	tcp	private	S0	0	0	0	0	0	0	0	0	0	0	0	0	0	0	0	0	0	0	142	3	1	1	0	0	0.02	0.06	0	92	3	0.03	0.08	0.01	0	1	1	0	0	neptune.	2
0	tcp	private	S0	0	0	0	0	0	0	0	0	0	0	0	0	0	0	0	0	0	0	143	4	1	1	0	0	0.03	0.06	0	93	4	0.04	0.08	0.01	0	1	1	0	0	neptune.	2
0	tcp	private	S0	0	0	0	0	0	0	0	0	0	0	0	0	0	0	0	0	0	0	144	5	1	1	0	0	0.03	0.06	0	94	5	0.05	0.07	0.01	0	1	1	0	0	neptune.	2
0	tcp	private	S0	0	0	0	0	0	0	0	0	0	0	0	0	0	0	0	0	0	0	145	6	1	1	0	0	0.04	0.06	0	95	6	0.06	0.07	0.01	0	1	1	0	0	neptune.	2
0	tcp	private	S0	0	0	0	0	0	0	0	0	0	0	0	0	0	0	0	0	0	0	146	7	1	1	0	0	0.05	0.05	0	96	7	0.07	0.07	0.01	0	1	1	0	0	neptune.	2
0	tcp	private	S0	0	0	0	0	0	0	0	0	0	0	0	0	0	0	0	0	0	0	147	8	1	1	0	0	0.05	0.05	0	97	8	0.08	0.07	0.01	0	1	1	0	0	neptune.	2
0	tcp	private	S0	0	0	0	0	0	0	0	0	0	0	0	0	0	0	0	0	0	0	71	9	1	1	0	0	0.13	0.07	0	98	9	0.09	0.07	0.01	0	1	1	0	0	neptune.	2
0	tcp	private	S0	0	0	0	0	0	0	0	0	0	0	0	0	0	0	0	0	0	0	148	9	1	1	0	0	0.06	0.05	0	99	9	0.09	0.07	0.01	0	1	1	0	0	neptune.	2
0	tcp	private	S0	0	0	0	0	0	0	0	0	0	0	0	0	0	0	0	0	0	0	149	10	1	1	0	0	0.07	0.05	0	100	10	0.1	0.07	0.01	0	1	1	0	0	neptune.	2
0	tcp	private	S0	0	0	0	0	0	0	0	0	0	0	0	0	0	0	0	0	0	0	150	11	1	1	0	0	0.07	0.05	0	101	11	0.11	0.07	0.01	0	1	1	0	0	neptune.	2
0	tcp	private	S0	0	0	0	0	0	0	0	0	0	0	0	0	0	0	0	0	0	0	101	1	1	1	0	0	0.01	0.07	0	102	1	0.01	0.08	0.01	0	1	1	0	0	neptune.	2
0	tcp	private	S0	0	0	0	0	0	0	0	0	0	0	0	0	0	0	0	0	0	0	102	12	1	1	0	0	0.12	0.07	0	103	12	0.12	0.08	0.01	0	1	1	0	0	neptune.	2
0	tcp	private	S0	0	0	0	0	0	0	0	0	0	0	0	0	0	0	0	0	0	0	103	13	1	1	0	0	0.13	0.07	0	104	13	0.12	0.08	0.01	0	1	1	0	0	neptune.	2
0	tcp	private	S0	0	0	0	0	0	0	0	0	0	0	0	0	0	0	0	0	0	0	104	14	1	1	0	0	0.13	0.07	0	105	14	0.13	0.08	0.01	0	1	1	0	0	neptune.	2
0	tcp	private	S0	0	0	0	0	0	0	0	0	0	0	0	0	0	0	0	0	0	0	105	15	1	1	0	0	0.14	0.07	0	106	15	0.14	0.08	0.01	0	1	1	0	0	neptune.	2
0	tcp	private	S0	0	0	0	0	0	0	0	0	0	0	0	0	0	0	0	0	0	0	106	16	1	1	0	0	0.15	0.07	0	107	16	0.15	0.07	0.01	0	1	1	0	0	neptune.	2
0	tcp	private	S0	0	0	0	0	0	0	0	0	0	0	0	0	0	0	0	0	0	0	107	17	1	1	0	0	0.16	0.07	0	108	17	0.16	0.07	0.01	0	1	1	0	0	neptune.	2
0	tcp	private	S0	0	0	0	0	0	0	0	0	0	0	0	0	0	0	0	0	0	0	72	10	1	1	0	0	0.14	0.07	0	109	10	0.09	0.07	0.01	0	1	1	0	0	neptune.	2
0	tcp	private	S0	0	0	0	0	0	0	0	0	0	0	0	0	0	0	0	0	0	0	108	18	1	1	0	0	0.17	0.06	0	110	18	0.16	0.07	0.01	0	1	1	0	0	neptune.	2
0	tcp	private	S0	0	0	0	0	0	0	0	0	0	0	0	0	0	0	0	0	0	0	109	19	1	1	0	0	0.17	0.06	0	111	19	0.17	0.07	0.01	0	1	1	0	0	neptune.	2
0	tcp	private	S0	0	0	0	0	0	0	0	0	0	0	0	0	0	0	0	0	0	0	110	20	1	1	0	0	0.18	0.06	0	112	20	0.18	0.07	0.01	0	1	1	0	0	neptune.	2
0	tcp	private	S0	0	0	0	0	0	0	0	0	0	0	0	0	0	0	0	0	0	0	111	2	1	1	0	0	0.02	0.06	0	113	2	0.02	0.07	0.01	0	1	1	0	0	neptune.	2
0	tcp	private	S0	0	0	0	0	0	0	0	0	0	0	0	0	0	0	0	0	0	0	112	3	1	1	0	0	0.03	0.06	0	114	3	0.03	0.07	0.01	0	1	1	0	0	neptune.	2
0	tcp	private	S0	0	0	0	0	0	0	0	0	0	0	0	0	0	0	0	0	0	0	113	4	1	1	0	0	0.04	0.06	0	115	4	0.03	0.07	0.01	0	1	1	0	0	neptune.	2
0	tcp	private	S0	0	0	0	0	0	0	0	0	0	0	0	0	0	0	0	0	0	0	114	5	1	1	0	0	0.04	0.06	0	116	5	0.04	0.07	0.01	0	1	1	0	0	neptune.	2
0	tcp	private	S0	0	0	0	0	0	0	0	0	0	0	0	0	0	0	0	0	0	0	115	6	1	1	0	0	0.05	0.06	0	117	6	0.05	0.07	0.01	0	1	1	0	0	neptune.	2
0	tcp	private	S0	0	0	0	0	0	0	0	0	0	0	0	0	0	0	0	0	0	0	116	7	1	1	0	0	0.06	0.06	0	118	7	0.06	0.07	0.01	0	1	1	0	0	neptune.	2
0	tcp	private	S0	0	0	0	0	0	0	0	0	0	0	0	0	0	0	0	0	0	0	117	8	1	1	0	0	0.07	0.06	0	119	8	0.07	0.07	0.01	0	1	1	0	0	neptune.	2
0	tcp	private	S0	0	0	0	0	0	0	0	0	0	0	0	0	0	0	0	0	0	0	118	9	1	1	0	0	0.08	0.06	0	120	9	0.08	0.07	0.01	0	1	1	0	0	neptune.	2
0	tcp	private	S0	0	0	0	0	0	0	0	0	0	0	0	0	0	0	0	0	0	0	119	10	1	1	0	0	0.08	0.06	0	121	10	0.08	0.07	0.01	0	1	1	0	0	neptune.	2
0	tcp	private	S0	0	0	0	0	0	0	0	0	0	0	0	0	0	0	0	0	0	0	120	11	1	1	0	0	0.09	0.06	0	122	11	0.09	0.07	0.01	0	1	1	0	0	neptune.	2
0	tcp	private	S0	0	0	0	0	0	0	0	0	0	0	0	0	0	0	0	0	0	0	121	12	1	1	0	0	0.1	0.06	0	123	12	0.1	0.07	0.01	0	1	1	0	0	neptune.	2
0	tcp	private	S0	0	0	0	0	0	0	0	0	0	0	0	0	0	0	0	0	0	0	122	1	1	1	0	0	0.01	0.07	0	124	1	0.01	0.07	0.01	0	1	1	0	0	neptune.	2
0	tcp	private	S0	0	0	0	0	0	0	0	0	0	0	0	0	0	0	0	0	0	0	123	13	1	1	0	0	0.11	0.07	0	125	13	0.1	0.07	0.01	0	1	1	0	0	neptune.	2
0	tcp	private	S0	0	0	0	0	0	0	0	0	0	0	0	0	0	0	0	0	0	0	124	14	1	1	0	0	0.11	0.06	0	126	14	0.11	0.07	0.01	0	1	1	0	0	neptune.	2
0	tcp	private	S0	0	0	0	0	0	0	0	0	0	0	0	0	0	0	0	0	0	0	125	15	1	1	0	0	0.12	0.06	0	127	15	0.12	0.07	0.01	0	1	1	0	0	neptune.	2
0	tcp	private	S0	0	0	0	0	0	0	0	0	0	0	0	0	0	0	0	0	0	0	126	16	1	1	0	0	0.13	0.06	0	128	16	0.12	0.07	0.01	0	1	1	0	0	neptune.	2
0	tcp	private	S0	0	0	0	0	0	0	0	0	0	0	0	0	0	0	0	0	0	0	127	17	1	1	0	0	0.13	0.06	0	129	17	0.13	0.07	0.01	0	1	1	0	0	neptune.	2
0	tcp	private	S0	0	0	0	0	0	0	0	0	0	0	0	0	0	0	0	0	0	0	73	11	1	1	0	0	0.15	0.07	0	130	11	0.08	0.07	0.01	0	1	1	0	0	neptune.	2
0	tcp	private	S0	0	0	0	0	0	0	0	0	0	0	0	0	0	0	0	0	0	0	128	18	1	1	0	0	0.14	0.06	0	131	18	0.14	0.07	0.01	0	1	1	0	0	neptune.	2
0	tcp	private	S0	0	0	0	0	0	0	0	0	0	0	0	0	0	0	0	0	0	0	129	19	1	1	0	0	0.15	0.06	0	132	19	0.14	0.07	0.01	0	1	1	0	0	neptune.	2
0	tcp	private	S0	0	0	0	0	0	0	0	0	0	0	0	0	0	0	0	0	0	0	130	20	1	1	0	0	0.15	0.06	0	133	20	0.15	0.07	0.01	0	1	1	0	0	neptune.	2
0	tcp	private	S0	0	0	0	0	0	0	0	0	0	0	0	0	0	0	0	0	0	0	131	2	1	1	0	0	0.02	0.06	0	134	2	0.01	0.07	0.01	0	1	1	0	0	neptune.	2
0	tcp	private	S0	0	0	0	0	0	0	0	0	0	0	0	0	0	0	0	0	0	0	132	3	1	1	0	0	0.02	0.06	0	135	3	0.02	0.07	0.01	0	1	1	0	0	neptune.	2
0	tcp	private	S0	0	0	0	0	0	0	0	0	0	0	0	0	0	0	0	0	0	0	133	4	1	1	0	0	0.03	0.06	0	136	4	0.03	0.07	0.01	0	1	1	0	0	neptune.	2
0	tcp	private	S0	0	0	0	0	0	0	0	0	0	0	0	0	0	0	0	0	0	0	134	5	1	1	0	0	0.04	0.06	0	137	5	0.04	0.07	0.01	0	1	1	0	0	neptune.	2
0	tcp	private	S0	0	0	0	0	0	0	0	0	0	0	0	0	0	0	0	0	0	0	135	6	1	1	0	0	0.04	0.06	0	138	6	0.04	0.07	0.01	0	1	1	0	0	neptune.	2
0	tcp	private	S0	0	0	0	0	0	0	0	0	0	0	0	0	0	0	0	0	0	0	136	7	1	1	0	0	0.05	0.06	0	139	7	0.05	0.06	0.01	0	1	1	0	0	neptune.	2
0	tcp	private	S0	0	0	0	0	0	0	0	0	0	0	0	0	0	0	0	0	0	0	137	8	1	1	0	0	0.06	0.06	0	140	8	0.06	0.06	0.01	0	1	1	0	0	neptune.	2
0	tcp	private	S0	0	0	0	0	0	0	0	0	0	0	0	0	0	0	0	0	0	0	74	12	1	1	0	0	0.16	0.07	0	141	12	0.09	0.06	0.01	0	1	1	0	0	neptune.	2
0	tcp	private	S0	0	0	0	0	0	0	0	0	0	0	0	0	0	0	0	0	0	0	138	9	1	1	0	0	0.07	0.06	0	142	9	0.06	0.06	0.01	0	1	1	0	0	neptune.	2
0	tcp	private	S0	0	0	0	0	0	0	0	0	0	0	0	0	0	0	0	0	0	0	139	10	1	1	0	0	0.07	0.06	0	143	10	0.07	0.06	0.01	0	1	1	0	0	neptune.	2
0	tcp	private	S0	0	0	0	0	0	0	0	0	0	0	0	0	0	0	0	0	0	0	90	1	1	1	0	0	0.01	0.07	0	144	1	0.01	0.07	0.01	0	1	1	0	0	neptune.	2
0	tcp	private	S0	0	0	0	0	0	0	0	0	0	0	0	0	0	0	0	0	0	0	91	2	1	1	0	0	0.02	0.07	0	145	2	0.01	0.07	0.01	0	1	1	0	0	neptune.	2
0	tcp	private	S0	0	0	0	0	0	0	0	0	0	0	0	0	0	0	0	0	0	0	92	3	1	1	0	0	0.03	0.07	0	146	3	0.02	0.07	0.01	0	1	1	0	0	neptune.	2
0	tcp	private	S0	0	0	0	0	0	0	0	0	0	0	0	0	0	0	0	0	0	0	93	4	1	1	0	0	0.04	0.06	0	147	4	0.03	0.07	0.01	0	1	1	0	0	neptune.	2
0	tcp	private	S0	0	0	0	0	0	0	0	0	0	0	0	0	0	0	0	0	0	0	94	11	1	1	0	0	0.12	0.06	0	148	11	0.07	0.07	0.01	0	1	1	0	0	neptune.	2
0	tcp	private	S0	0	0	0	0	0	0	0	0	0	0	0	0	0	0	0	0	0	0	95	12	1	1	0	0	0.13	0.06	0	149	12	0.08	0.07	0.01	0	1	1	0	0	neptune.	2
0	tcp	private	S0	0	0	0	0	0	0	0	0	0	0	0	0	0	0	0	0	0	0	96	13	1	1	0	0	0.14	0.06	0	150	13	0.09	0.07	0.01	0	1	1	0	0	neptune.	2
0	tcp	private	S0	0	0	0	0	0	0	0	0	0	0	0	0	0	0	0	0	0	0	97	14	1	1	0	0	0.14	0.06	0	151	14	0.09	0.07	0.01	0	1	1	0	0	neptune.	2
0	tcp	private	S0	0	0	0	0	0	0	0	0	0	0	0	0	0	0	0	0	0	0	75	13	1	1	0	0	0.17	0.07	0	152	13	0.09	0.07	0.01	0	1	1	0	0	neptune.	2
0	tcp	private	S0	0	0	0	0	0	0	0	0	0	0	0	0	0	0	0	0	0	0	98	15	1	1	0	0	0.15	0.06	0	153	15	0.1	0.07	0.01	0	1	1	0	0	neptune.	2
0	tcp	private	S0	0	0	0	0	0	0	0	0	0	0	0	0	0	0	0	0	0	0	99	16	1	1	0	0	0.16	0.06	0	154	16	0.1	0.06	0.01	0	1	1	0	0	neptune.	2
0	tcp	private	S0	0	0	0	0	0	0	0	0	0	0	0	0	0	0	0	0	0	0	100	17	1	1	0	0	0.17	0.06	0	155	17	0.11	0.06	0.01	0	1	1	0	0	neptune.	2
0	tcp	private	S0	0	0	0	0	0	0	0	0	0	0	0	0	0	0	0	0	0	0	101	18	1	1	0	0	0.18	0.06	0	156	18	0.12	0.06	0.01	0	1	1	0	0	neptune.	2
0	tcp	private	S0	0	0	0	0	0	0	0	0	0	0	0	0	0	0	0	0	0	0	102	19	1	1	0	0	0.19	0.06	0	157	19	0.12	0.06	0.01	0	1	1	0	0	neptune.	2
0	tcp	private	S0	0	0	0	0	0	0	0	0	0	0	0	0	0	0	0	0	0	0	103	20	1	1	0	0	0.19	0.06	0	158	20	0.13	0.06	0.01	0	1	1	0	0	neptune.	2
0	tcp	private	S0	0	0	0	0	0	0	0	0	0	0	0	0	0	0	0	0	0	0	104	5	1	1	0	0	0.05	0.06	0	159	5	0.03	0.06	0.01	0	1	1	0	0	neptune.	2
0	tcp	private	S0	0	0	0	0	0	0	0	0	0	0	0	0	0	0	0	0	0	0	105	6	1	1	0	0	0.06	0.06	0	160	6	0.04	0.06	0.01	0	1	1	0	0	neptune.	2
0	tcp	private	S0	0	0	0	0	0	0	0	0	0	0	0	0	0	0	0	0	0	0	106	7	1	1	0	0	0.07	0.06	0	161	7	0.04	0.06	0.01	0	1	1	0	0	neptune.	2
0	tcp	private	S0	0	0	0	0	0	0	0	0	0	0	0	0	0	0	0	0	0	0	107	8	1	1	0	0	0.07	0.06	0	162	8	0.05	0.06	0.01	0	1	1	0	0	neptune.	2
0	tcp	private	S0	0	0	0	0	0	0	0	0	0	0	0	0	0	0	0	0	0	0	76	14	1	1	0	0	0.18	0.07	0	163	14	0.09	0.06	0.01	0	1	1	0	0	neptune.	2
0	tcp	private	S0	0	0	0	0	0	0	0	0	0	0	0	0	0	0	0	0	0	0	108	9	1	1	0	0	0.08	0.06	0	164	9	0.05	0.06	0.01	0	1	1	0	0	neptune.	2
0	tcp	private	S0	0	0	0	0	0	0	0	0	0	0	0	0	0	0	0	0	0	0	109	10	1	1	0	0	0.09	0.06	0	165	10	0.06	0.06	0.01	0	1	1	0	0	neptune.	2
0	tcp	private	S0	0	0	0	0	0	0	0	0	0	0	0	0	0	0	0	0	0	0	110	11	1	1	0	0	0.1	0.05	0	166	11	0.07	0.06	0.01	0	1	1	0	0	neptune.	2
0	tcp	private	S0	0	0	0	0	0	0	0	0	0	0	0	0	0	0	0	0	0	0	111	12	1	1	0	0	0.11	0.05	0	167	12	0.07	0.06	0.01	0	1	1	0	0	neptune.	2
0	tcp	private	S0	0	0	0	0	0	0	0	0	0	0	0	0	0	0	0	0	0	0	112	13	1	1	0	0	0.12	0.05	0	168	13	0.08	0.06	0.01	0	1	1	0	0	neptune.	2
0	tcp	private	S0	0	0	0	0	0	0	0	0	0	0	0	0	0	0	0	0	0	0	113	14	1	1	0	0	0.12	0.05	0	169	14	0.08	0.06	0.01	0	1	1	0	0	neptune.	2
0	tcp	private	S0	0	0	0	0	0	0	0	0	0	0	0	0	0	0	0	0	0	0	114	15	1	1	0	0	0.13	0.05	0	170	15	0.09	0.06	0.01	0	1	1	0	0	neptune.	2
0	tcp	private	S0	0	0	0	0	0	0	0	0	0	0	0	0	0	0	0	0	0	0	115	16	1	1	0	0	0.14	0.05	0	171	16	0.09	0.06	0.01	0	1	1	0	0	neptune.	2
0	tcp	private	S0	0	0	0	0	0	0	0	0	0	0	0	0	0	0	0	0	0	0	116	17	1	1	0	0	0.15	0.05	0	172	17	0.1	0.06	0.01	0	1	1	0	0	neptune.	2
0	tcp	private	S0	0	0	0	0	0	0	0	0	0	0	0	0	0	0	0	0	0	0	117	18	1	1	0	0	0.15	0.05	0	173	18	0.1	0.06	0.01	0	1	1	0	0	neptune.	2
0	tcp	private	S0	0	0	0	0	0	0	0	0	0	0	0	0	0	0	0	0	0	0	77	15	1	1	0	0	0.19	0.06	0	174	15	0.09	0.06	0.01	0	1	1	0	0	neptune.	2
0	tcp	private	S0	0	0	0	0	0	0	0	0	0	0	0	0	0	0	0	0	0	0	68	1	1	1	0	0	0.01	0.07	0	175	1	0.01	0.06	0.01	0	1	1	0	0	neptune.	2
0	tcp	private	S0	0	0	0	0	0	0	0	0	0	0	0	0	0	0	0	0	0	0	69	19	1	1	0	0	0.28	0.07	0	176	19	0.11	0.06	0.01	0	1	1	0	0	neptune.	2
0	tcp	private	S0	0	0	0	0	0	0	0	0	0	0	0	0	0	0	0	0	0	0	70	20	1	1	0	0	0.29	0.07	0	177	20	0.11	0.06	0.01	0	1	1	0	0	neptune.	2
0	tcp	private	S0	0	0	0	0	0	0	0	0	0	0	0	0	0	0	0	0	0	0	71	1	1	1	0	0	0.01	0.08	0	178	1	0.01	0.07	0.01	0	1	1	0	0	neptune.	2
0	tcp	private	S0	0	0	0	0	0	0	0	0	0	0	0	0	0	0	0	0	0	0	72	2	1	1	0	0	0.03	0.08	0	179	2	0.01	0.07	0.01	0	1	1	0	0	neptune.	2
0	tcp	private	S0	0	0	0	0	0	0	0	0	0	0	0	0	0	0	0	0	0	0	73	3	1	1	0	0	0.04	0.08	0	180	3	0.02	0.07	0.01	0	1	1	0	0	neptune.	2
0	tcp	private	S0	0	0	0	0	0	0	0	0	0	0	0	0	0	0	0	0	0	0	74	4	1	1	0	0	0.05	0.08	0	181	4	0.02	0.07	0.01	0	1	1	0	0	neptune.	2
0	tcp	private	S0	0	0	0	0	0	0	0	0	0	0	0	0	0	0	0	0	0	0	75	5	1	1	0	0	0.07	0.08	0	182	5	0.03	0.07	0.01	0	1	1	0	0	neptune.	2
0	tcp	private	S0	0	0	0	0	0	0	0	0	0	0	0	0	0	0	0	0	0	0	76	6	1	1	0	0	0.08	0.08	0	183	6	0.03	0.07	0.01	0	1	1	0	0	neptune.	2
0	tcp	private	S0	0	0	0	0	0	0	0	0	0	0	0	0	0	0	0	0	0	0	77	7	1	1	0	0	0.09	0.08	0	184	7	0.04	0.07	0.01	0	1	1	0	0	neptune.	2
0	tcp	private	S0	0	0	0	0	0	0	0	0	0	0	0	0	0	0	0	0	0	0	45	1	1	1	0	0	0.02	0.09	0	185	1	0.01	0.07	0.01	0	1	1	0	0	neptune.	2
0	tcp	private	S0	0	0	0	0	0	0	0	0	0	0	0	0	0	0	0	0	0	0	78	8	1	1	0	0	0.1	0.08	0	186	8	0.04	0.07	0.01	0	1	1	0	0	neptune.	2
0	tcp	private	S0	0	0	0	0	0	0	0	0	0	0	0	0	0	0	0	0	0	0	79	9	1	1	0	0	0.11	0.08	0	187	9	0.05	0.07	0.01	0	1	1	0	0	neptune.	2
0	tcp	private	S0	0	0	0	0	0	0	0	0	0	0	0	0	0	0	0	0	0	0	80	10	1	1	0	0	0.12	0.08	0	188	10	0.05	0.07	0.01	0	1	1	0	0	neptune.	2
0	tcp	private	S0	0	0	0	0	0	0	0	0	0	0	0	0	0	0	0	0	0	0	81	11	1	1	0	0	0.14	0.07	0	189	11	0.06	0.07	0.01	0	1	1	0	0	neptune.	2
0	tcp	private	S0	0	0	0	0	0	0	0	0	0	0	0	0	0	0	0	0	0	0	82	12	1	1	0	0	0.15	0.07	0	190	12	0.06	0.07	0.01	0	1	1	0	0	neptune.	2
0	tcp	private	S0	0	0	0	0	0	0	0	0	0	0	0	0	0	0	0	0	0	0	83	13	1	1	0	0	0.16	0.07	0	191	13	0.07	0.07	0.01	0	1	1	0	0	neptune.	2
0	tcp	private	S0	0	0	0	0	0	0	0	0	0	0	0	0	0	0	0	0	0	0	84	14	1	1	0	0	0.17	0.07	0	192	14	0.07	0.07	0.01	0	1	1	0	0	neptune.	2
0	tcp	private	S0	0	0	0	0	0	0	0	0	0	0	0	0	0	0	0	0	0	0	85	15	1	1	0	0	0.18	0.07	0	193	15	0.08	0.07	0.01	0	1	1	0	0	neptune.	2
0	tcp	private	S0	0	0	0	0	0	0	0	0	0	0	0	0	0	0	0	0	0	0	86	16	1	1	0	0	0.19	0.07	0	194	16	0.08	0.07	0.01	0	1	1	0	0	neptune.	2
0	tcp	private	S0	0	0	0	0	0	0	0	0	0	0	0	0	0	0	0	0	0	0	87	17	1	1	0	0	0.2	0.07	0	195	17	0.09	0.07	0.01	0	1	1	0	0	neptune.	2
0	tcp	private	S0	0	0	0	0	0	0	0	0	0	0	0	0	0	0	0	0	0	0	46	17	1	1	0	0	0.37	0.09	0	196	16	0.08	0.07	0.01	0	1	1	0	0	neptune.	2
0	tcp	private	S0	0	0	0	0	0	0	0	0	0	0	0	0	0	0	0	0	0	0	88	18	1	1	0	0	0.2	0.07	0	197	18	0.09	0.07	0.01	0	1	1	0	0	neptune.	2
0	tcp	private	S0	0	0	0	0	0	0	0	0	0	0	0	0	0	0	0	0	0	0	89	19	1	1	0	0	0.21	0.07	0	198	19	0.1	0.07	0.01	0	1	1	0	0	neptune.	2
0	tcp	private	S0	0	0	0	0	0	0	0	0	0	0	0	0	0	0	0	0	0	0	90	20	1	1	0	0	0.22	0.07	0	199	20	0.1	0.07	0.01	0	1	1	0	0	neptune.	2
0	tcp	private	S0	0	0	0	0	0	0	0	0	0	0	0	0	0	0	0	0	0	0	91	2	1	1	0	0	0.02	0.07	0	200	2	0.01	0.06	0	0	1	1	0	0	neptune.	2
0	tcp	private	S0	0	0	0	0	0	0	0	0	0	0	0	0	0	0	0	0	0	0	92	3	1	1	0	0	0.03	0.07	0	201	3	0.01	0.06	0	0	1	1	0	0	neptune.	2
0	tcp	private	S0	0	0	0	0	0	0	0	0	0	0	0	0	0	0	0	0	0	0	93	4	1	1	0	0	0.04	0.06	0	202	4	0.02	0.06	0	0	1	1	0	0	neptune.	2
0	tcp	private	S0	0	0	0	0	0	0	0	0	0	0	0	0	0	0	0	0	0	0	94	5	1	1	0	0	0.05	0.06	0	203	5	0.02	0.06	0	0	1	1	0	0	neptune.	2
0	tcp	http	SF	54540	8314	0	0	0	2	0	1	1	0	0	0	0	0	0	0	0	0	1	2	0	0	0	0.5	1	0	1	1	1	1	0	1	0	0	0	0	0	back.	2
0	tcp	http	SF	54540	8314	0	0	0	2	0	1	1	0	0	0	0	0	0	0	0	0	2	3	0	0	0	0.33	1	0	0.67	2	2	1	0	0.5	0	0	0	0	0	back.	2
0	tcp	http	SF	54540	8314	0	0	0	2	0	1	1	0	0	0	0	0	0	0	0	0	3	4	0	0	0	0.25	1	0	0.5	3	3	1	0	0.33	0	0	0	0	0	back.	2
0	tcp	http	SF	54540	8314	0	0	0	2	0	1	1	0	0	0	0	0	0	0	0	0	4	4	0	0	0	0	1	0	0	4	4	1	0	0.25	0	0	0	0	0	back.	2
0	tcp	http	SF	54540	8314	0	0	0	2	0	1	1	0	0	0	0	0	0	0	0	0	4	4	0	0	0	0	1	0	0	5	5	1	0	0.2	0	0	0	0	0	back.	2
0	tcp	http	SF	54540	8314	0	0	0	2	0	1	1	0	0	0	0	0	0	0	0	0	5	5	0	0	0	0	1	0	0	6	6	1	0	0.17	0	0	0	0	0	back.	2
0	tcp	http	RSTR	54540	8314	0	0	0	2	0	1	1	0	0	0	0	0	0	0	0	0	4	4	0	0	0.25	0.25	1	0	0	7	7	1	0	0.14	0	0	0	0.14	0.14	back.	2
0	tcp	http	SF	54540	8314	0	0	0	2	0	1	1	0	0	0	0	0	0	0	0	0	5	5	0	0	0.2	0.2	1	0	0	8	8	1	0	0.12	0	0	0	0.12	0.12	back.	2
0	tcp	http	SF	54540	8314	0	0	0	2	0	1	1	0	0	0	0	0	0	0	0	0	5	5	0	0	0.2	0.2	1	0	0	9	9	1	0	0.11	0	0	0	0.11	0.11	back.	2
0	tcp	http	SF	54540	8314	0	0	0	2	0	1	1	0	0	0	0	0	0	0	0	0	6	6	0	0	0.17	0.17	1	0	0	10	10	1	0	0.1	0	0	0	0.1	0.1	back.	2
0	tcp	http	SF	54540	8314	0	0	0	2	0	1	1	0	0	0	0	0	0	0	0	0	7	7	0	0	0.14	0.14	1	0	0	11	11	1	0	0.09	0	0	0	0.09	0.09	back.	2
0	tcp	http	SF	54540	8314	0	0	0	2	0	1	1	0	0	0	0	0	0	0	0	0	6	6	0	0	0.17	0.17	1	0	0	12	12	1	0	0.08	0	0	0	0.08	0.08	back.	2
0	tcp	http	SF	54540	8314	0	0	0	2	0	1	1	0	0	0	0	0	0	0	0	0	5	5	0	0	0	0	1	0	0	13	13	1	0	0.08	0	0	0	0.08	0.08	back.	2
0	tcp	http	SF	54540	8314	0	0	0	2	0	1	1	0	0	0	0	0	0	0	0	0	6	6	0	0	0	0	1	0	0	14	14	1	0	0.07	0	0	0	0.07	0.07	back.	2
0	tcp	http	SF	54540	8314	0	0	0	2	0	1	1	0	0	0	0	0	0	0	0	0	4	4	0	0	0	0	1	0	0	15	15	1	0	0.07	0	0	0	0.07	0.07	back.	2
0	tcp	http	SF	54540	8314	0	0	0	2	0	1	1	0	0	0	0	0	0	0	0	0	4	4	0	0	0	0	1	0	0	16	16	1	0	0.06	0	0	0	0.06	0.06	back.	2
0	tcp	http	SF	54540	8314	0	0	0	2	0	1	1	0	0	0	0	0	0	0	0	0	5	5	0	0	0	0	1	0	0	17	17	1	0	0.06	0	0	0	0.06	0.06	back.	2
0	tcp	http	SF	54540	8314	0	0	0	2	0	1	1	0	0	0	0	0	0	0	0	0	4	4	0	0	0	0	1	0	0	18	18	1	0	0.06	0	0	0	0.06	0.06	back.	2
0	tcp	http	RSTR	54060	7300	0	0	0	1	0	1	0	0	0	0	0	0	0	0	0	0	4	4	0	0	0.25	0.25	1	0	0	19	19	1	0	0.05	0	0	0	0.11	0.11	back.	2
0	tcp	http	SF	54540	8314	0	0	0	2	0	1	1	0	0	0	0	0	0	0	0	0	5	5	0	0	0.2	0.2	1	0	0	20	20	1	0	0.05	0	0	0	0.1	0.1	back.	2
0	tcp	http	SF	54540	8314	0	0	0	2	0	1	1	0	0	0	0	0	0	0	0	0	4	4	0	0	0.25	0.25	1	0	0	21	21	1	0	0.05	0	0	0	0.1	0.1	back.	2
0	tcp	http	SF	54540	8314	0	0	0	2	0	1	1	0	0	0	0	0	0	0	0	0	4	4	0	0	0.25	0.25	1	0	0	22	22	1	0	0.05	0	0	0	0.09	0.09	back.	2
0	tcp	http	SF	54540	8314	0	0	0	2	0	1	1	0	0	0	0	0	0	0	0	0	5	5	0	0	0.2	0.2	1	0	0	23	23	1	0	0.04	0	0	0	0.09	0.09	back.	2
0	tcp	http	SF	54540	8314	0	0	0	2	0	1	1	0	0	0	0	0	0	0	0	0	4	4	0	0	0	0	1	0	0	24	24	1	0	0.04	0	0	0	0.08	0.08	back.	2
0	tcp	http	SF	54540	8314	0	0	0	2	0	1	1	0	0	0	0	0	0	0	0	0	4	4	0	0	0	0	1	0	0	25	25	1	0	0.04	0	0	0	0.08	0.08	back.	2
0	tcp	http	SF	54540	8314	0	0	0	2	0	1	1	0	0	0	0	0	0	0	0	0	5	5	0	0	0	0	1	0	0	26	26	1	0	0.04	0	0	0	0.08	0.08	back.	2
0	tcp	http	SF	54540	8314	0	0	0	2	0	1	1	0	0	0	0	0	0	0	0	0	4	4	0	0	0	0	1	0	0	27	27	1	0	0.04	0	0	0	0.07	0.07	back.	2
0	tcp	http	SF	54540	8314	0	0	0	2	0	1	1	0	0	0	0	0	0	0	0	0	4	4	0	0	0	0	1	0	0	28	28	1	0	0.04	0	0	0	0.07	0.07	back.	2
0	tcp	http	SF	54540	8314	0	0	0	2	0	1	1	0	0	0	0	0	0	0	0	0	5	5	0	0	0	0	1	0	0	29	29	1	0	0.03	0	0	0	0.07	0.07	back.	2
0	tcp	http	SF	54540	8314	0	0	0	2	0	1	1	0	0	0	0	0	0	0	0	0	4	4	0	0	0	0	1	0	0	30	30	1	0	0.03	0	0	0	0.07	0.07	back.	2
0	tcp	http	SF	54540	8314	0	0	0	2	0	1	1	0	0	0	0	0	0	0	0	0	5	5	0	0	0	0	1	0	0	31	31	1	0	0.03	0	0	0	0.06	0.06	back.	2
0	tcp	http	SF	54540	8314	0	0	0	2	0	1	1	0	0	0	0	0	0	0	0	0	5	5	0	0	0	0	1	0	0	32	32	1	0	0.03	0	0	0	0.06	0.06	back.	2
0	tcp	http	SF	54540	8314	0	0	0	2	0	1	1	0	0	0	0	0	0	0	0	0	4	4	0	0	0	0	1	0	0	33	33	1	0	0.03	0	0	0	0.06	0.06	back.	2
0	tcp	http	SF	54540	8314	0	0	0	2	0	1	1	0	0	0	0	0	0	0	0	0	3	3	0	0	0	0	1	0	0	34	34	1	0	0.03	0	0	0	0.06	0.06	back.	2
0	tcp	http	SF	54540	8314	0	0	0	2	0	1	1	0	0	0	0	0	0	0	0	0	4	4	0	0	0	0	1	0	0	35	35	1	0	0.03	0	0	0	0.06	0.06	back.	2
0	tcp	http	SF	54540	8314	0	0	0	2	0	1	1	0	0	0	0	0	0	0	0	0	4	4	0	0	0	0	1	0	0	36	36	1	0	0.03	0	0	0	0.06	0.06	back.	2
0	tcp	http	SF	54540	8314	0	0	0	2	0	1	1	0	0	0	0	0	0	0	0	0	5	5	0	0	0	0	1	0	0	37	37	1	0	0.03	0	0	0	0.05	0.05	back.	2
0	tcp	http	SF	54540	8314	0	0	0	2	0	1	1	0	0	0	0	0	0	0	0	0	5	5	0	0	0	0	1	0	0	38	38	1	0	0.03	0	0	0	0.05	0.05	back.	2
0	tcp	http	SF	54540	8314	0	0	0	2	0	1	1	0	0	0	0	0	0	0	0	0	6	6	0	0	0	0	1	0	0	39	39	1	0	0.03	0	0	0	0.05	0.05	back.	2
0	tcp	http	SF	54540	8314	0	0	0	2	0	1	1	0	0	0	0	0	0	0	0	0	7	7	0	0	0	0	1	0	0	40	40	1	0	0.03	0	0	0	0.05	0.05	back.	2
0	tcp	http	SF	54540	8314	0	0	0	2	0	1	1	0	0	0	0	0	0	0	0	0	6	6	0	0	0	0	1	0	0	41	41	1	0	0.02	0	0	0	0.05	0.05	back.	2
0	tcp	http	SF	54540	8314	0	0	0	2	0	1	1	0	0	0	0	0	0	0	0	0	5	5	0	0	0	0	1	0	0	42	42	1	0	0.02	0	0	0	0.05	0.05	back.	2
0	tcp	http	SF	54540	8314	0	0	0	2	0	1	1	0	0	0	0	0	0	0	0	0	6	6	0	0	0	0	1	0	0	43	43	1	0	0.02	0	0	0	0.05	0.05	back.	2
0	tcp	http	SF	54540	8314	0	0	0	2	0	1	1	0	0	0	0	0	0	0	0	0	4	4	0	0	0	0	1	0	0	44	44	1	0	0.02	0	0	0	0.05	0.05	back.	2
0	tcp	http	SF	54540	8314	0	0	0	2	0	1	1	0	0	0	0	0	0	0	0	0	4	4	0	0	0	0	1	0	0	45	45	1	0	0.02	0	0	0	0.04	0.04	back.	2
0	tcp	http	SF	54540	8314	0	0	0	2	0	1	1	0	0	0	0	0	0	0	0	0	5	5	0	0	0	0	1	0	0	46	46	1	0	0.02	0	0	0	0.04	0.04	back.	2
0	tcp	http	SF	54540	8314	0	0	0	2	0	1	1	0	0	0	0	0	0	0	0	0	4	4	0	0	0	0	1	0	0	47	47	1	0	0.02	0	0	0	0.04	0.04	back.	2
0	tcp	http	SF	54540	8314	0	0	0	2	0	1	1	0	0	0	0	0	0	0	0	0	4	4	0	0	0	0	1	0	0	48	48	1	0	0.02	0	0	0	0.04	0.04	back.	2
0	tcp	http	SF	54540	8314	0	0	0	2	0	1	1	0	0	0	0	0	0	0	0	0	5	5	0	0	0	0	1	0	0	49	49	1	0	0.02	0	0	0	0.04	0.04	back.	2
0	tcp	http	SF	54540	8314	0	0	0	2	0	1	1	0	0	0	0	0	0	0	0	0	4	4	0	0	0	0	1	0	0	50	50	1	0	0.02	0	0	0	0.04	0.04	back.	2
0	tcp	http	SF	54540	8314	0	0	0	2	0	1	1	0	0	0	0	0	0	0	0	0	4	4	0	0	0	0	1	0	0	51	51	1	0	0.02	0	0	0	0.04	0.04	back.	2
0	tcp	http	SF	54540	8314	0	0	0	2	0	1	1	0	0	0	0	0	0	0	0	0	5	5	0	0	0	0	1	0	0	52	52	1	0	0.02	0	0	0	0.04	0.04	back.	2
0	tcp	http	SF	54540	8314	0	0	0	2	0	1	1	0	0	0	0	0	0	0	0	0	4	4	0	0	0	0	1	0	0	53	53	1	0	0.02	0	0	0	0.04	0.04	back.	2
0	tcp	http	SF	54540	8314	0	0	0	2	0	1	1	0	0	0	0	0	0	0	0	0	4	4	0	0	0	0	1	0	0	54	54	1	0	0.02	0	0	0	0.04	0.04	back.	2
0	tcp	http	SF	54540	8314	0	0	0	2	0	1	1	0	0	0	0	0	0	0	0	0	5	6	0	0	0	0.17	1	0	0.33	55	55	1	0	0.02	0	0	0	0.04	0.04	back.	2
0	tcp	http	SF	54540	8314	0	0	0	2	0	1	1	0	0	0	0	0	0	0	0	0	4	5	0	0	0	0.2	1	0	0.4	56	56	1	0	0.02	0	0	0	0.04	0.04	back.	2
0	tcp	http	SF	54540	8314	0	0	0	2	0	1	1	0	0	0	0	0	0	0	0	0	4	5	0	0	0	0.2	1	0	0.4	57	57	1	0	0.02	0	0	0	0.04	0.04	back.	2
0	tcp	http	SF	54540	8314	0	0	0	2	0	1	1	0	0	0	0	0	0	0	0	0	3	3	0	0	0	0	1	0	0	58	58	1	0	0.02	0	0	0	0.03	0.03	back.	2
0	tcp	http	SF	54540	8314	0	0	0	2	0	1	1	0	0	0	0	0	0	0	0	0	4	4	0	0	0	0	1	0	0	59	59	1	0	0.02	0	0	0	0.03	0.03	back.	2
0	tcp	http	SF	54540	8314	0	0	0	2	0	1	1	0	0	0	0	0	0	0	0	0	4	4	0	0	0	0	1	0	0	60	60	1	0	0.02	0	0	0	0.03	0.03	back.	2
0	tcp	http	SF	54540	8314	0	0	0	2	0	1	1	0	0	0	0	0	0	0	0	0	4	4	0	0	0	0	1	0	0	61	61	1	0	0.02	0	0	0	0.03	0.03	back.	2
0	tcp	http	SF	54540	8314	0	0	0	2	0	1	1	0	0	0	0	0	0	0	0	0	5	5	0	0	0	0	1	0	0	62	62	1	0	0.02	0	0	0	0.03	0.03	back.	2
0	tcp	http	SF	54540	8314	0	0	0	2	0	1	1	0	0	0	0	0	0	0	0	0	4	4	0	0	0	0	1	0	0	63	63	1	0	0.02	0	0	0	0.03	0.03	back.	2
0	tcp	http	SF	54540	8314	0	0	0	2	0	1	1	0	0	0	0	0	0	0	0	0	4	4	0	0	0	0	1	0	0	64	64	1	0	0.02	0	0	0	0.03	0.03	back.	2
0	tcp	http	SF	54540	8314	0	0	0	2	0	1	1	0	0	0	0	0	0	0	0	0	4	3	0	0	0	0	0.75	0.5	0	65	65	1	0	0.02	0	0	0	0.03	0.03	back.	2
0	tcp	http	SF	54540	8314	0	0	0	2	0	1	1	0	0	0	0	0	0	0	0	0	5	4	0	0	0	0	0.8	0.4	0	66	66	1	0	0.02	0	0	0	0.03	0.03	back.	2
0	tcp	http	SF	54540	8314	0	0	0	2	0	1	1	0	0	0	0	0	0	0	0	0	5	4	0	0	0	0	0.8	0.4	0	67	67	1	0	0.01	0	0	0	0.03	0.03	back.	2
0	tcp	http	SF	54540	8314	0	0	0	2	0	1	1	0	0	0	0	0	0	0	0	0	4	4	0	0	0	0	1	0	0	68	68	1	0	0.01	0	0	0	0.03	0.03	back.	2
0	tcp	http	SF	54540	8314	0	0	0	2	0	1	1	0	0	0	0	0	0	0	0	0	5	5	0	0	0	0	1	0	0	69	69	1	0	0.01	0	0	0	0.03	0.03	back.	2
0	tcp	http	SF	54540	8314	0	0	0	2	0	1	1	0	0	0	0	0	0	0	0	0	4	4	0	0	0	0	1	0	0	70	70	1	0	0.01	0	0	0	0.03	0.03	back.	2
0	tcp	http	SF	54540	8314	0	0	0	2	0	1	1	0	0	0	0	0	0	0	0	0	4	4	0	0	0	0	1	0	0	71	71	1	0	0.01	0	0	0	0.03	0.03	back.	2
0	tcp	http	RSTR	53208	7300	0	0	0	1	0	1	0	0	0	0	0	0	0	0	0	0	4	3	0	0	0.25	0.33	0.75	0.5	0	72	72	1	0	0.01	0	0	0	0.04	0.04	back.	2
0	tcp	http	SF	54540	8314	0	0	0	2	0	1	1	0	0	0	0	0	0	0	0	0	4	3	0	0	0.25	0.33	0.75	0.5	0	73	73	1	0	0.01	0	0	0	0.04	0.04	back.	2
0	tcp	http	SF	54540	8314	0	0	0	2	0	1	1	0	0	0	0	0	0	0	0	0	5	4	0	0	0.2	0.25	0.8	0.4	0	74	74	1	0	0.01	0	0	0	0.04	0.04	back.	2
0	tcp	http	SF	54540	8314	0	0	0	2	0	1	1	0	0	0	0	0	0	0	0	0	5	4	0	0	0.2	0.25	0.8	0.4	0	75	75	1	0	0.01	0	0	0	0.04	0.04	back.	2
0	tcp	http	SF	54540	8314	0	0	0	2	0	1	1	0	0	0	0	0	0	0	0	0	4	4	0	0	0	0	1	0	0	76	76	1	0	0.01	0	0	0	0.04	0.04	back.	2
0	tcp	http	SF	54540	8314	0	0	0	2	0	1	1	0	0	0	0	0	0	0	0	0	3	3	0	0	0	0	1	0	0	77	77	1	0	0.01	0	0	0	0.04	0.04	back.	2
0	tcp	http	SF	54540	8314	0	0	0	2	0	1	1	0	0	0	0	0	0	0	0	0	3	3	0	0	0	0	1	0	0	78	78	1	0	0.01	0	0	0	0.04	0.04	back.	2
0	tcp	http	SF	54540	8314	0	0	0	2	0	1	1	0	0	0	0	0	0	0	0	0	4	4	0	0	0	0	1	0	0	79	79	1	0	0.01	0	0	0	0.04	0.04	back.	2
0	tcp	http	SF	54540	8314	0	0	0	2	0	1	1	0	0	0	0	0	0	0	0	0	4	4	0	0	0	0	1	0	0	80	80	1	0	0.01	0	0	0	0.04	0.04	back.	2
0	tcp	http	SF	54540	8314	0	0	0	2	0	1	1	0	0	0	0	0	0	0	0	0	4	4	0	0	0	0	1	0	0	81	81	1	0	0.01	0	0	0	0.04	0.04	back.	2
0	tcp	http	SF	54540	8314	0	0	0	2	0	1	1	0	0	0	0	0	0	0	0	0	5	5	0	0	0	0	1	0	0	82	82	1	0	0.01	0	0	0	0.04	0.04	back.	2
0	tcp	http	SF	54540	8314	0	0	0	2	0	1	1	0	0	0	0	0	0	0	0	0	4	4	0	0	0	0	1	0	0	83	83	1	0	0.01	0	0	0	0.04	0.04	back.	2
0	tcp	http	RSTR	38568	7300	0	0	0	1	0	1	0	0	0	0	0	0	0	0	0	0	5	5	0	0	0.2	0.2	1	0	0	84	84	1	0	0.01	0	0	0	0.05	0.05	back.	2
0	tcp	http	SF	54540	8314	0	0	0	2	0	1	1	0	0	0	0	0	0	0	0	0	5	5	0	0	0.2	0.2	1	0	0	85	85	1	0	0.01	0	0	0	0.05	0.05	back.	2
0	tcp	http	SF	54540	8314	0	0	0	2	0	1	1	0	0	0	0	0	0	0	0	0	4	4	0	0	0.25	0.25	1	0	0	86	86	1	0	0.01	0	0	0	0.05	0.05	back.	2
0	tcp	http	SF	54540	8314	0	0	0	2	0	1	1	0	0	0	0	0	0	0	0	0	5	5	0	0	0.2	0.2	1	0	0	87	87	1	0	0.01	0	0	0	0.05	0.05	back.	2
0	tcp	http	SF	54540	8314	0	0	0	2	0	1	1	0	0	0	0	0	0	0	0	0	4	4	0	0	0	0	1	0	0	88	88	1	0	0.01	0	0	0	0.05	0.05	back.	2
0	tcp	http	SF	54540	8314	0	0	0	2	0	1	1	0	0	0	0	0	0	0	0	0	4	4	0	0	0	0	1	0	0	89	89	1	0	0.01	0	0	0	0.04	0.04	back.	2
0	tcp	http	SF	54540	8314	0	0	0	2	0	1	1	0	0	0	0	0	0	0	0	0	5	5	0	0	0	0	1	0	0	90	90	1	0	0.01	0	0	0	0.04	0.04	back.	2
0	tcp	http	SF	54540	8314	0	0	0	2	0	1	1	0	0	0	0	0	0	0	0	0	9	9	0	0	0	0	1	0	0	91	91	1	0	0.01	0	0	0	0.04	0.04	back.	2
0	tcp	http	SF	54540	8314	0	0	0	2	0	1	1	0	0	0	0	0	0	0	0	0	11	11	0	0	0	0	1	0	0	92	92	1	0	0.01	0	0	0	0.04	0.04	back.	2
0	tcp	http	SF	54540	8314	0	0	0	2	0	1	1	0	0	0	0	0	0	0	0	0	11	11	0	0	0	0	1	0	0	93	93	1	0	0.01	0	0	0	0.04	0.04	back.	2
0	tcp	http	SF	54540	8314	0	0	0	2	0	1	1	0	0	0	0	0	0	0	0	0	11	12	0	0	0	0.08	1	0	0.17	94	94	1	0	0.01	0	0	0	0.04	0.04	back.	2
0	tcp	http	SF	54540	8314	0	0	0	2	0	1	1	0	0	0	0	0	0	0	0	0	12	13	0	0	0	0.08	1	0	0.15	95	95	1	0	0.01	0	0	0	0.04	0.04	back.	2
0	tcp	http	RSTR	15492	8314	0	0	0	2	0	1	1	0	0	0	0	0	0	0	0	0	4	5	0	0	0.25	0.4	1	0	0.4	96	96	1	0	0.01	0	0	0	0.05	0.05	back.	2
0	tcp	http	SF	54540	8314	0	0	0	2	0	1	1	0	0	0	0	0	0	0	0	0	5	6	0	0	0.2	0.33	1	0	0.33	97	97	1	0	0.01	0	0	0	0.05	0.05	back.	2
0	tcp	http	SF	54540	8314	0	0	0	2	0	1	1	0	0	0	0	0	0	0	0	0	5	5	0	0	0.2	0.2	1	0	0	98	98	1	0	0.01	0	0	0	0.05	0.05	back.	2
0	tcp	http	SF	54540	8314	0	0	0	2	0	1	1	0	0	0	0	0	0	0	0	0	6	6	0	0	0.17	0.17	1	0	0	99	99	1	0	0.01	0	0	0	0.05	0.05	back.	2
0	tcp	http	SF	54540	8314	0	0	0	2	0	1	1	0	0	0	0	0	0	0	0	0	5	6	0	0	0.2	0.33	1	0	0.33	100	100	1	0	0.01	0	0	0	0.05	0.05	back.	2
0	tcp	http	SF	54540	8314	0	0	0	2	0	1	1	0	0	0	0	0	0	0	0	0	4	5	0	0	0	0.2	1	0	0.4	101	101	1	0	0.01	0	0	0	0.05	0.05	back.	2
0	tcp	http	SF	54540	8314	0	0	0	2	0	1	1	0	0	0	0	0	0	0	0	0	3	3	0	0	0	0	1	0	0	102	102	1	0	0.01	0	0	0	0.05	0.05	back.	2
0	tcp	http	SF	54540	8314	0	0	0	2	0	1	1	0	0	0	0	0	0	0	0	0	4	4	0	0	0	0	1	0	0	103	103	1	0	0.01	0	0	0	0.05	0.05	back.	2
0	tcp	http	SF	54540	8314	0	0	0	2	0	1	1	0	0	0	0	0	0	0	0	0	4	4	0	0	0	0	1	0	0	104	104	1	0	0.01	0	0	0	0.05	0.05	back.	2
0	tcp	http	SF	54540	8314	0	0	0	2	0	1	1	0	0	0	0	0	0	0	0	0	4	4	0	0	0	0	1	0	0	105	105	1	0	0.01	0	0	0	0.05	0.05	back.	2
0	tcp	http	SF	54540	8314	0	0	0	2	0	1	1	0	0	0	0	0	0	0	0	0	5	5	0	0	0	0	1	0	0	106	106	1	0	0.01	0	0	0	0.05	0.05	back.	2
0	tcp	http	SF	54540	8314	0	0	0	2	0	1	1	0	0	0	0	0	0	0	0	0	4	4	0	0	0	0	1	0	0	107	107	1	0	0.01	0	0	0	0.05	0.05	back.	2
0	tcp	http	SF	54540	8314	0	0	0	2	0	1	1	0	0	0	0	0	0	0	0	0	5	5	0	0	0	0	1	0	0	108	108	1	0	0.01	0	0	0	0.05	0.05	back.	2
0	tcp	http	SF	54540	8314	0	0	0	2	0	1	1	0	0	0	0	0	0	0	0	0	5	5	0	0	0	0	1	0	0	109	109	1	0	0.01	0	0	0	0.05	0.05	back.	2
0	tcp	http	SF	54540	8314	0	0	0	2	0	1	1	0	0	0	0	0	0	0	0	0	4	4	0	0	0	0	1	0	0	110	110	1	0	0.01	0	0	0	0.05	0.05	back.	2
0	tcp	http	SF	54540	8314	0	0	0	2	0	1	1	0	0	0	0	0	0	0	0	0	5	6	0	0	0	0.17	1	0	0.33	111	111	1	0	0.01	0	0	0	0.05	0.05	back.	2
0	tcp	http	SF	54540	8314	0	0	0	2	0	1	1	0	0	0	0	0	0	0	0	0	4	5	0	0	0	0.2	1	0	0.4	112	112	1	0	0.01	0	0	0	0.04	0.04	back.	2
0	tcp	http	SF	54540	8314	0	0	0	2	0	1	1	0	0	0	0	0	0	0	0	0	4	6	0	0	0	0.33	1	0	0.5	113	113	1	0	0.01	0	0	0	0.04	0.04	back.	2
0	tcp	http	SF	54540	8314	0	0	0	2	0	1	1	0	0	0	0	0	0	0	0	0	5	7	0	0	0	0.29	1	0	0.43	114	114	1	0	0.01	0	0	0	0.04	0.04	back.	2
0	tcp	http	SF	54540	8314	0	0	0	2	0	1	1	0	0	0	0	0	0	0	0	0	4	5	0	0	0	0.2	1	0	0.4	115	115	1	0	0.01	0	0	0	0.04	0.04	back.	2
0	tcp	http	SF	54540	8314	0	0	0	2	0	1	1	0	0	0	0	0	0	0	0	0	5	6	0	0	0	0.17	1	0	0.33	116	116	1	0	0.01	0	0	0	0.04	0.04	back.	2
0	tcp	http	SF	54540	8314	0	0	0	2	0	1	1	0	0	0	0	0	0	0	0	0	5	5	0	0	0	0	1	0	0	117	117	1	0	0.01	0	0	0	0.04	0.04	back.	2
0	tcp	http	SF	54540	8314	0	0	0	2	0	1	1	0	0	0	0	0	0	0	0	0	4	4	0	0	0	0	1	0	0	118	118	1	0	0.01	0	0	0	0.04	0.04	back.	2
0	tcp	http	RSTR	50248	8314	0	0	0	2	0	1	1	0	0	0	0	0	0	0	0	0	10	11	0	0	0.1	0.18	1	0	0.18	119	119	1	0	0.01	0	0	0	0.05	0.05	back.	2
0	tcp	http	SF	54540	8314	0	0	0	2	0	1	1	0	0	0	0	0	0	0	0	0	11	12	0	0	0.09	0.17	1	0	0.17	120	120	1	0	0.01	0	0	0	0.05	0.05	back.	2
0	tcp	http	SF	54540	8314	0	0	0	2	0	1	1	0	0	0	0	0	0	0	0	0	11	12	0	0	0.09	0.17	1	0	0.17	121	121	1	0	0.01	0	0	0	0.05	0.05	back.	2
0	tcp	http	SF	54540	8314	0	0	0	2	0	1	1	0	0	0	0	0	0	0	0	0	4	4	0	0	0.25	0.25	1	0	0	122	122	1	0	0.01	0	0	0	0.05	0.05	back.	2
0	tcp	http	SF	54540	8314	0	0	0	2	0	1	1	0	0	0	0	0	0	0	0	0	5	5	0	0	0.2	0.2	1	0	0	123	123	1	0	0.01	0	0	0	0.05	0.05	back.	2
0	tcp	http	SF	54540	8314	0	0	0	2	0	1	1	0	0	0	0	0	0	0	0	0	4	4	0	0	0	0	1	0	0	124	124	1	0	0.01	0	0	0	0.05	0.05	back.	2
0	tcp	http	SF	54540	8314	0	0	0	2	0	1	1	0	0	0	0	0	0	0	0	0	5	6	0	0	0	0.17	1	0	0.33	125	125	1	0	0.01	0	0	0	0.05	0.05	back.	2
0	tcp	http	SF	54540	8314	0	0	0	2	0	1	1	0	0	0	0	0	0	0	0	0	5	6	0	0	0	0.17	1	0	0.33	126	126	1	0	0.01	0	0	0	0.05	0.05	back.	2
0	tcp	http	SF	54540	8314	0	0	0	2	0	1	1	0	0	0	0	0	0	0	0	0	6	7	0	0	0	0.14	1	0	0.29	127	127	1	0	0.01	0	0	0	0.05	0.05	back.	2
0	tcp	http	SF	54540	8314	0	0	0	2	0	1	1	0	0	0	0	0	0	0	0	0	5	6	0	0	0	0.17	1	0	0.33	128	128	1	0	0.01	0	0	0	0.05	0.05	back.	2
0	tcp	http	SF	54540	8314	0	0	0	2	0	1	1	0	0	0	0	0	0	0	0	0	6	7	0	0	0	0.14	1	0	0.29	129	129	1	0	0.01	0	0	0	0.05	0.05	back.	2
0	tcp	http	SF	54540	8314	0	0	0	2	0	1	1	0	0	0	0	0	0	0	0	0	5	5	0	0	0	0	1	0	0	130	130	1	0	0.01	0	0	0	0.05	0.05	back.	2
0	tcp	http	SF	54540	8314	0	0	0	2	0	1	1	0	0	0	0	0	0	0	0	0	4	4	0	0	0	0	1	0	0	131	131	1	0	0.01	0	0	0	0.05	0.05	back.	2
0	tcp	http	SF	54540	8314	0	0	0	2	0	1	1	0	0	0	0	0	0	0	0	0	5	5	0	0	0	0	1	0	0	132	132	1	0	0.01	0	0	0	0.05	0.05	back.	2
0	tcp	http	RSTR	51180	2920	0	0	0	1	0	1	0	0	0	0	0	0	0	0	0	0	4	4	0	0	0.25	0.25	1	0	0	133	133	1	0	0.01	0	0	0	0.05	0.05	back.	2
0	tcp	http	SF	54540	8314	0	0	0	2	0	1	1	0	0	0	0	0	0	0	0	0	4	4	0	0	0.25	0.25	1	0	0	134	134	1	0	0.01	0	0	0	0.05	0.05	back.	2
0	tcp	http	SF	54540	8314	0	0	0	2	0	1	1	0	0	0	0	0	0	0	0	0	5	5	0	0	0.2	0.2	1	0	0	135	135	1	0	0.01	0	0	0	0.05	0.05	back.	2
0	tcp	http	SF	54540	8314	0	0	0	2	0	1	1	0	0	0	0	0	0	0	0	0	4	4	0	0	0.25	0.25	1	0	0	136	136	1	0	0.01	0	0	0	0.05	0.05	back.	2
0	tcp	http	SF	54540	8314	0	0	0	2	0	1	1	0	0	0	0	0	0	0	0	0	4	4	0	0	0	0	1	0	0	137	137	1	0	0.01	0	0	0	0.05	0.05	back.	2
0	tcp	http	SF	54540	8314	0	0	0	2	0	1	1	0	0	0	0	0	0	0	0	0	3	3	0	0	0	0	1	0	0	138	138	1	0	0.01	0	0	0	0.05	0.05	back.	2
0	tcp	http	SF	54540	8314	0	0	0	2	0	1	1	0	0	0	0	0	0	0	0	0	4	4	0	0	0	0	1	0	0	139	139	1	0	0.01	0	0	0	0.05	0.05	back.	2
0	tcp	http	SF	54540	8314	0	0	0	2	0	1	1	0	0	0	0	0	0	0	0	0	4	4	0	0	0	0	1	0	0	140	140	1	0	0.01	0	0	0	0.05	0.05	back.	2
0	tcp	http	SF	54540	8314	0	0	0	2	0	1	1	0	0	0	0	0	0	0	0	0	4	4	0	0	0	0	1	0	0	141	141	1	0	0.01	0	0	0	0.05	0.05	back.	2
0	tcp	http	SF	54540	8314	0	0	0	2	0	1	1	0	0	0	0	0	0	0	0	0	3	3	0	0	0	0	1	0	0	142	142	1	0	0.01	0	0	0	0.05	0.05	back.	2
0	tcp	http	SF	54540	8314	0	0	0	2	0	1	1	0	0	0	0	0	0	0	0	0	4	4	0	0	0	0	1	0	0	143	143	1	0	0.01	0	0	0	0.05	0.05	back.	2
0	tcp	http	RSTR	54540	8314	0	0	0	2	0	1	1	0	0	0	0	0	0	0	0	0	4	4	0	0	0.25	0.25	1	0	0	144	144	1	0	0.01	0	0	0	0.06	0.06	back.	2
0	tcp	http	SF	54540	8314	0	0	0	2	0	1	1	0	0	0	0	0	0	0	0	0	5	5	0	0	0.2	0.2	1	0	0	145	145	1	0	0.01	0	0	0	0.06	0.06	back.	2
0	tcp	http	SF	54540	8314	0	0	0	2	0	1	1	0	0	0	0	0	0	0	0	0	5	5	0	0	0.2	0.2	1	0	0	146	146	1	0	0.01	0	0	0	0.05	0.05	back.	2
0	tcp	http	SF	54540	8314	0	0	0	2	0	1	1	0	0	0	0	0	0	0	0	0	4	4	0	0	0.25	0.25	1	0	0	147	147	1	0	0.01	0	0	0	0.05	0.05	back.	2
0	tcp	http	RSTR	53452	7300	0	0	0	1	0	1	0	0	0	0	0	0	0	0	0	0	5	5	0	0	0.4	0.4	1	0	0	148	148	1	0	0.01	0	0	0	0.06	0.06	back.	2
0	tcp	http	SF	54540	8314	0	0	0	2	0	1	1	0	0	0	0	0	0	0	0	0	4	4	0	0	0.25	0.25	1	0	0	149	149	1	0	0.01	0	0	0	0.06	0.06	back.	2
0	tcp	http	SF	54540	8314	0	0	0	2	0	1	1	0	0	0	0	0	0	0	0	0	4	4	0	0	0.25	0.25	1	0	0	150	150	1	0	0.01	0	0	0	0.06	0.06	back.	2
0	tcp	http	SF	54540	8314	0	0	0	2	0	1	1	0	0	0	0	0	0	0	0	0	5	5	0	0	0.2	0.2	1	0	0	151	151	1	0	0.01	0	0	0	0.06	0.06	back.	2
0	tcp	http	SF	54540	8314	0	0	0	2	0	1	1	0	0	0	0	0	0	0	0	0	4	6	0	0	0	0.33	1	0	0.5	152	152	1	0	0.01	0	0	0	0.06	0.06	back.	2
0	tcp	http	SF	54540	8314	0	0	0	2	0	1	1	0	0	0	0	0	0	0	0	0	5	7	0	0	0	0.29	1	0	0.43	153	153	1	0	0.01	0	0	0	0.06	0.06	back.	2
0	tcp	http	SF	54540	8314	0	0	0	2	0	1	1	0	0	0	0	0	0	0	0	0	5	7	0	0	0	0.29	1	0	0.43	154	154	1	0	0.01	0	0	0	0.06	0.06	back.	2
0	tcp	http	SF	54540	8314	0	0	0	2	0	1	1	0	0	0	0	0	0	0	0	0	4	6	0	0	0	0.33	1	0	0.5	155	155	1	0	0.01	0	0	0	0.06	0.06	back.	2
0	tcp	http	SF	54540	8314	0	0	0	2	0	1	1	0	0	0	0	0	0	0	0	0	5	7	0	0	0	0.29	1	0	0.43	156	156	1	0	0.01	0	0	0	0.06	0.06	back.	2
0	tcp	http	SF	54540	8314	0	0	0	2	0	1	1	0	0	0	0	0	0	0	0	0	4	4	0	0	0	0	1	0	0	157	157	1	0	0.01	0	0	0	0.06	0.06	back.	2
0	tcp	http	SF	54540	8314	0	0	0	2	0	1	1	0	0	0	0	0	0	0	0	0	5	5	0	0	0	0	1	0	0	158	158	1	0	0.01	0	0	0	0.06	0.06	back.	2
0	tcp	http	SF	54540	8314	0	0	0	2	0	1	1	0	0	0	0	0	0	0	0	0	5	5	0	0	0	0	1	0	0	159	159	1	0	0.01	0	0	0	0.06	0.06	back.	2
0	tcp	http	SF	54540	8314	0	0	0	2	0	1	1	0	0	0	0	0	0	0	0	0	6	6	0	0	0	0	1	0	0	160	160	1	0	0.01	0	0	0	0.06	0.06	back.	2
0	tcp	http	SF	54540	8314	0	0	0	2	0	1	1	0	0	0	0	0	0	0	0	0	5	5	0	0	0	0	1	0	0	161	161	1	0	0.01	0	0	0	0.06	0.06	back.	2
0	tcp	http	SF	54540	8314	0	0	0	2	0	1	1	0	0	0	0	0	0	0	0	0	4	4	0	0	0	0	1	0	0	162	162	1	0	0.01	0	0	0	0.06	0.06	back.	2
0	tcp	http	SF	54540	8314	0	0	0	2	0	1	1	0	0	0	0	0	0	0	0	0	5	5	0	0	0	0	1	0	0	163	163	1	0	0.01	0	0	0	0.06	0.06	back.	2
0	tcp	http	SF	54540	8314	0	0	0	2	0	1	1	0	0	0	0	0	0	0	0	0	4	4	0	0	0	0	1	0	0	164	164	1	0	0.01	0	0	0	0.05	0.05	back.	2
0	tcp	http	SF	54540	8314	0	0	0	2	0	1	1	0	0	0	0	0	0	0	0	0	4	4	0	0	0	0	1	0	0	165	165	1	0	0.01	0	0	0	0.05	0.05	back.	2
0	tcp	http	SF	54540	8314	0	0	0	2	0	1	1	0	0	0	0	0	0	0	0	0	5	5	0	0	0	0	1	0	0	166	166	1	0	0.01	0	0	0	0.05	0.05	back.	2
0	tcp	http	SF	54540	8314	0	0	0	2	0	1	1	0	0	0	0	0	0	0	0	0	4	4	0	0	0	0	1	0	0	167	167	1	0	0.01	0	0	0	0.05	0.05	back.	2
0	tcp	http	SF	54540	8314	0	0	0	2	0	1	1	0	0	0	0	0	0	0	0	0	4	4	0	0	0	0	1	0	0	168	168	1	0	0.01	0	0	0	0.05	0.05	back.	2
0	tcp	http	SF	54540	8314	0	0	0	2	0	1	1	0	0	0	0	0	0	0	0	0	5	6	0	0	0	0.17	1	0	0.33	169	169	1	0	0.01	0	0	0	0.05	0.05	back.	2
0	tcp	http	RSTR	54540	7300	0	0	0	1	0	1	0	0	0	0	0	0	0	0	0	0	4	5	0	0	0.25	0.4	1	0	0.4	170	170	1	0	0.01	0	0	0	0.06	0.06	back.	2
0	tcp	http	SF	54540	8314	0	0	0	2	0	1	1	0	0	0	0	0	0	0	0	0	4	5	0	0	0.25	0.4	1	0	0.4	171	171	1	0	0.01	0	0	0	0.06	0.06	back.	2
0	tcp	http	SF	54540	8314	0	0	0	2	0	1	1	0	0	0	0	0	0	0	0	0	5	6	0	0	0.2	0.33	1	0	0.33	172	172	1	0	0.01	0	0	0	0.06	0.06	back.	2
0	tcp	http	SF	54540	8314	0	0	0	2	0	1	1	0	0	0	0	0	0	0	0	0	4	4	0	0	0.25	0.25	1	0	0	173	173	1	0	0.01	0	0	0	0.06	0.06	back.	2
0	tcp	http	SF	54540	8314	0	0	0	2	0	1	1	0	0	0	0	0	0	0	0	0	4	4	0	0	0	0	1	0	0	174	174	1	0	0.01	0	0	0	0.06	0.06	back.	2
0	tcp	http	SF	54540	8314	0	0	0	2	0	1	1	0	0	0	0	0	0	0	0	0	5	5	0	0	0	0	1	0	0	175	175	1	0	0.01	0	0	0	0.06	0.06	back.	2
0	tcp	http	SF	54540	8314	0	0	0	2	0	1	1	0	0	0	0	0	0	0	0	0	4	4	0	0	0	0	1	0	0	176	176	1	0	0.01	0	0	0	0.06	0.06	back.	2
0	tcp	http	SF	54540	8314	0	0	0	2	0	1	1	0	0	0	0	0	0	0	0	0	4	4	0	0	0	0	1	0	0	177	177	1	0	0.01	0	0	0	0.06	0.06	back.	2
0	tcp	http	SF	54540	8314	0	0	0	2	0	1	1	0	0	0	0	0	0	0	0	0	3	3	0	0	0	0	1	0	0	178	178	1	0	0.01	0	0	0	0.06	0.06	back.	2
0	tcp	http	SF	54540	8314	0	0	0	2	0	1	1	0	0	0	0	0	0	0	0	0	4	4	0	0	0	0	1	0	0	179	179	1	0	0.01	0	0	0	0.06	0.06	back.	2
0	tcp	http	SF	54540	8314	0	0	0	2	0	1	1	0	0	0	0	0	0	0	0	0	4	4	0	0	0	0	1	0	0	180	180	1	0	0.01	0	0	0	0.06	0.06	back.	2
0	tcp	http	SF	54540	8314	0	0	0	2	0	1	1	0	0	0	0	0	0	0	0	0	4	5	0	0	0	0.2	1	0	0.4	181	181	1	0	0.01	0	0	0	0.06	0.06	back.	2
0	tcp	http	SF	54540	8314	0	0	0	2	0	1	1	0	0	0	0	0	0	0	0	0	5	6	0	0	0	0.17	1	0	0.33	182	182	1	0	0.01	0	0	0	0.05	0.05	back.	2
0	tcp	http	SF	54540	8314	0	0	0	2	0	1	1	0	0	0	0	0	0	0	0	0	4	5	0	0	0	0.2	1	0	0.4	183	183	1	0	0.01	0	0	0	0.05	0.05	back.	2
0	tcp	http	SF	54540	8314	0	0	0	2	0	1	1	0	0	0	0	0	0	0	0	0	5	5	0	0	0	0	1	0	0	184	184	1	0	0.01	0	0	0	0.05	0.05	back.	2
0	tcp	http	SF	54540	8314	0	0	0	2	0	1	1	0	0	0	0	0	0	0	0	0	4	4	0	0	0	0	1	0	0	185	185	1	0	0.01	0	0	0	0.05	0.05	back.	2
0	tcp	http	SF	54540	8314	0	0	0	2	0	1	1	0	0	0	0	0	0	0	0	0	3	3	0	0	0	0	1	0	0	186	186	1	0	0.01	0	0	0	0.05	0.05	back.	2
0	tcp	http	SF	54540	8314	0	0	0	2	0	1	1	0	0	0	0	0	0	0	0	0	4	4	0	0	0	0	1	0	0	187	187	1	0	0.01	0	0	0	0.05	0.05	back.	2
0	tcp	http	SF	54540	8314	0	0	0	2	0	1	1	0	0	0	0	0	0	0	0	0	4	4	0	0	0	0	1	0	0	188	188	1	0	0.01	0	0	0	0.05	0.05	back.	2
0	tcp	http	SF	54540	8314	0	0	0	2	0	1	1	0	0	0	0	0	0	0	0	0	4	4	0	0	0	0	1	0	0	189	189	1	0	0.01	0	0	0	0.05	0.05	back.	2
0	tcp	http	SF	54540	8314	0	0	0	2	0	1	1	0	0	0	0	0	0	0	0	0	3	3	0	0	0	0	1	0	0	190	190	1	0	0.01	0	0	0	0.05	0.05	back.	2
0	tcp	http	SF	54540	8314	0	0	0	2	0	1	1	0	0	0	0	0	0	0	0	0	3	3	0	0	0	0	1	0	0	191	191	1	0	0.01	0	0	0	0.05	0.05	back.	2
0	tcp	http	SF	54540	8314	0	0	0	2	0	1	1	0	0	0	0	0	0	0	0	0	4	4	0	0	0	0	1	0	0	192	192	1	0	0.01	0	0	0	0.05	0.05	back.	2
0	tcp	http	SF	54540	8314	0	0	0	2	0	1	1	0	0	0	0	0	0	0	0	0	3	3	0	0	0	0	1	0	0	193	193	1	0	0.01	0	0	0	0.05	0.05	back.	2
0	tcp	http	SF	54540	8314	0	0	0	2	0	1	1	0	0	0	0	0	0	0	0	0	2	2	0	0	0	0	1	0	0	194	194	1	0	0.01	0	0	0	0.05	0.05	back.	2
0	tcp	http	SF	54540	8314	0	0	0	2	0	1	1	0	0	0	0	0	0	0	0	0	3	3	0	0	0	0	1	0	0	195	195	1	0	0.01	0	0	0	0.05	0.05	back.	2
0	tcp	http	RSTR	54540	7300	0	0	0	1	0	1	0	0	0	0	0	0	0	0	0	0	3	3	0	0	0.33	0.33	1	0	0	196	196	1	0	0.01	0	0	0	0.06	0.06	back.	2
0	tcp	http	SF	54540	8314	0	0	0	2	0	1	1	0	0	0	0	0	0	0	0	0	4	6	0	0	0.25	0.5	1	0	0.5	197	197	1	0	0.01	0	0	0	0.06	0.06	back.	2
0	tcp	http	SF	54540	8314	0	0	0	2	0	1	1	0	0	0	0	0	0	0	0	0	3	5	0	0	0.33	0.6	1	0	0.6	198	198	1	0	0.01	0	0	0	0.06	0.06	back.	2
0	tcp	http	SF	54540	8314	0	0	0	2	0	1	1	0	0	0	0	0	0	0	0	0	4	6	0	0	0.25	0.5	1	0	0.5	199	199	1	0	0.01	0	0	0	0.06	0.06	back.	2
0	tcp	http	SF	54540	8314	0	0	0	2	0	1	1	0	0	0	0	0	0	0	0	0	4	4	0	0	0	0	1	0	0	200	200	1	0	0	0	0	0	0.05	0.05	back.	2
0	tcp	http	SF	54540	8314	0	0	0	2	0	1	1	0	0	0	0	0	0	0	0	0	4	4	0	0	0	0	1	0	0	201	201	1	0	0	0	0	0	0.05	0.05	back.	2
0	tcp	http	SF	54540	8314	0	0	0	2	0	1	1	0	0	0	0	0	0	0	0	0	2	2	0	0	0	0	1	0	0	202	202	1	0	0	0	0	0	0.05	0.05	back.	2
0	tcp	http	SF	54540	8314	0	0	0	2	0	1	1	0	0	0	0	0	0	0	0	0	2	2	0	0	0	0	1	0	0	203	203	1	0	0	0	0	0	0.05	0.05	back.	2
0	tcp	http	SF	54540	8314	0	0	0	2	0	1	1	0	0	0	0	0	0	0	0	0	3	3	0	0	0	0	1	0	0	204	204	1	0	0	0	0	0	0.05	0.05	back.	2
0	tcp	http	SF	54540	8314	0	0	0	2	0	1	1	0	0	0	0	0	0	0	0	0	3	4	0	0	0	0.25	1	0	0.5	205	205	1	0	0	0	0	0	0.05	0.05	back.	2
0	tcp	http	SF	54540	8314	0	0	0	2	0	1	1	0	0	0	0	0	0	0	0	0	4	5	0	0	0	0.2	1	0	0.4	206	206	1	0	0	0	0	0	0.05	0.05	back.	2
0	tcp	http	SF	54540	8314	0	0	0	2	0	1	1	0	0	0	0	0	0	0	0	0	4	5	0	0	0	0.2	1	0	0.4	207	207	1	0	0	0	0	0	0.05	0.05	back.	2
0	tcp	http	SF	54540	8314	0	0	0	2	0	1	1	0	0	0	0	0	0	0	0	0	4	4	0	0	0	0	1	0	0	208	208	1	0	0	0	0	0	0.05	0.05	back.	2
0	tcp	http	SF	54540	8314	0	0	0	2	0	1	1	0	0	0	0	0	0	0	0	0	3	3	0	0	0	0	1	0	0	209	209	1	0	0	0	0	0	0.05	0.05	back.	2
0	tcp	http	SF	54540	8314	0	0	0	2	0	1	1	0	0	0	0	0	0	0	0	0	3	3	0	0	0	0	1	0	0	210	210	1	0	0	0	0	0	0.05	0.05	back.	2
0	tcp	http	SF	54540	8314	0	0	0	2	0	1	1	0	0	0	0	0	0	0	0	0	4	4	0	0	0	0	1	0	0	211	211	1	0	0	0	0	0	0.05	0.05	back.	2
0	tcp	http	SF	54540	8314	0	0	0	2	0	1	1	0	0	0	0	0	0	0	0	0	4	4	0	0	0	0	1	0	0	212	212	1	0	0	0	0	0	0.05	0.05	back.	2
0	tcp	http	RSTR	54540	8314	0	0	0	2	0	1	1	0	0	0	0	0	0	0	0	0	5	5	0	0	0.2	0.2	1	0	0	213	213	1	0	0	0	0	0	0.06	0.06	back.	2
0	tcp	http	SF	54540	8314	0	0	0	2	0	1	1	0	0	0	0	0	0	0	0	0	5	5	0	0	0.2	0.2	1	0	0	214	214	1	0	0	0	0	0	0.06	0.06	back.	2
0	tcp	http	SF	54540	8314	0	0	0	2	0	1	1	0	0	0	0	0	0	0	0	0	6	6	0	0	0.17	0.17	1	0	0	215	215	1	0	0	0	0	0	0.06	0.06	back.	2
0	tcp	http	SF	54540	8314	0	0	0	2	0	1	1	0	0	0	0	0	0	0	0	0	5	5	0	0	0.2	0.2	1	0	0	216	216	1	0	0	0	0	0	0.06	0.06	back.	2
0	tcp	http	SF	54540	8314	0	0	0	2	0	1	1	0	0	0	0	0	0	0	0	0	6	6	0	0	0.17	0.17	1	0	0	217	217	1	0	0	0	0	0	0.06	0.06	back.	2
0	tcp	http	RSTR	54540	7300	0	0	0	1	0	1	0	0	0	0	0	0	0	0	0	0	5	5	0	0	0.2	0.2	1	0	0	218	218	1	0	0	0	0	0	0.06	0.06	back.	2
0	tcp	http	SF	54540	8314	0	0	0	2	0	1	1	0	0	0	0	0	0	0	0	0	4	4	0	0	0.25	0.25	1	0	0	219	219	1	0	0	0	0	0	0.06	0.06	back.	2
0	tcp	http	SF	54540	8314	0	0	0	2	0	1	1	0	0	0	0	0	0	0	0	0	5	5	0	0	0.2	0.2	1	0	0	220	220	1	0	0	0	0	0	0.06	0.06	back.	2
0	tcp	http	SF	54540	8314	0	0	0	2	0	1	1	0	0	0	0	0	0	0	0	0	4	4	0	0	0.25	0.25	1	0	0	221	221	1	0	0	0	0	0	0.06	0.06	back.	2
0	tcp	http	SF	54540	8314	0	0	0	2	0	1	1	0	0	0	0	0	0	0	0	0	4	4	0	0	0	0	1	0	0	222	222	1	0	0	0	0	0	0.06	0.06	back.	2
0	tcp	http	SF	54540	8314	0	0	0	2	0	1	1	0	0	0	0	0	0	0	0	0	5	5	0	0	0	0	1	0	0	223	223	1	0	0	0	0	0	0.06	0.06	back.	2
0	tcp	http	SF	54540	8314	0	0	0	2	0	1	1	0	0	0	0	0	0	0	0	0	4	4	0	0	0	0	1	0	0	224	224	1	0	0	0	0	0	0.06	0.06	back.	2
0	tcp	http	SF	54540	8314	0	0	0	2	0	1	1	0	0	0	0	0	0	0	0	0	5	5	0	0	0	0	1	0	0	225	225	1	0	0	0	0	0	0.06	0.06	back.	2
0	tcp	http	SF	54540	8314	0	0	0	2	0	1	1	0	0	0	0	0	0	0	0	0	3	3	0	0	0	0	1	0	0	226	226	1	0	0	0	0	0	0.06	0.06	back.	2
0	tcp	http	SF	54540	8314	0	0	0	2	0	1	1	0	0	0	0	0	0	0	0	0	4	4	0	0	0	0	1	0	0	227	227	1	0	0	0	0	0	0.06	0.06	back.	2
0	tcp	http	SF	54540	8314	0	0	0	2	0	1	1	0	0	0	0	0	0	0	0	0	3	3	0	0	0	0	1	0	0	228	228	1	0	0	0	0	0	0.06	0.06	back.	2
0	tcp	http	SF	54540	8314	0	0	0	2	0	1	1	0	0	0	0	0	0	0	0	0	4	4	0	0	0	0	1	0	0	229	229	1	0	0	0	0	0	0.06	0.06	back.	2
0	tcp	http	SF	54540	8314	0	0	0	2	0	1	1	0	0	0	0	0	0	0	0	0	5	5	0	0	0	0	1	0	0	230	230	1	0	0	0	0	0	0.06	0.06	back.	2
0	tcp	http	SF	54540	8314	0	0	0	2	0	1	1	0	0	0	0	0	0	0	0	0	4	4	0	0	0	0	1	0	0	231	231	1	0	0	0	0	0	0.06	0.06	back.	2
0	tcp	http	SF	54540	8314	0	0	0	2	0	1	1	0	0	0	0	0	0	0	0	0	5	5	0	0	0	0	1	0	0	232	232	1	0	0	0	0	0	0.06	0.06	back.	2
0	tcp	http	SF	54540	8314	0	0	0	2	0	1	1	0	0	0	0	0	0	0	0	0	4	4	0	0	0	0	1	0	0	233	233	1	0	0	0	0	0	0.06	0.06	back.	2
0	tcp	http	SF	54540	8314	0	0	0	2	0	1	1	0	0	0	0	0	0	0	0	0	4	4	0	0	0	0	1	0	0	234	234	1	0	0	0	0	0	0.06	0.06	back.	2
0	tcp	http	SF	54540	8314	0	0	0	2	0	1	1	0	0	0	0	0	0	0	0	0	5	5	0	0	0	0	1	0	0	235	235	1	0	0	0	0	0	0.06	0.06	back.	2
0	tcp	http	SF	54540	8314	0	0	0	2	0	1	1	0	0	0	0	0	0	0	0	0	4	4	0	0	0	0	1	0	0	236	236	1	0	0	0	0	0	0.06	0.06	back.	2
0	tcp	http	SF	54540	8314	0	0	0	2	0	1	1	0	0	0	0	0	0	0	0	0	4	4	0	0	0	0	1	0	0	237	237	1	0	0	0	0	0	0.05	0.05	back.	2
0	tcp	http	SF	54540	8314	0	0	0	2	0	1	1	0	0	0	0	0	0	0	0	0	5	5	0	0	0	0	1	0	0	238	238	1	0	0	0	0	0	0.05	0.05	back.	2
0	udp	private	SF	28	0	0	1	0	0	0	0	0	0	0	0	0	0	0	0	0	0	1	1	0	0	0	0	1	0	0	73	1	0.01	0.05	0.01	0	0	0	0	0	teardrop.	2
0	udp	private	SF	28	0	0	3	0	0	0	0	0	0	0	0	0	0	0	0	0	0	2	2	0	0	0	0	1	0	0	74	2	0.03	0.05	0.03	0	0	0	0	0	teardrop.	2
0	udp	private	SF	28	0	0	3	0	0	0	0	0	0	0	0	0	0	0	0	0	0	3	3	0	0	0	0	1	0	0	75	3	0.04	0.05	0.04	0	0	0	0	0	teardrop.	2
0	udp	private	SF	28	0	0	3	0	0	0	0	0	0	0	0	0	0	0	0	0	0	4	4	0	0	0	0	1	0	0	76	4	0.05	0.05	0.05	0	0	0	0	0	teardrop.	2
0	udp	private	SF	28	0	0	3	0	0	0	0	0	0	0	0	0	0	0	0	0	0	5	5	0	0	0	0	1	0	0	77	5	0.06	0.05	0.06	0	0	0	0	0	teardrop.	2
0	udp	private	SF	28	0	0	3	0	0	0	0	0	0	0	0	0	0	0	0	0	0	6	6	0	0	0	0	1	0	0	78	6	0.08	0.05	0.08	0	0	0	0	0	teardrop.	2
0	udp	private	SF	28	0	0	3	0	0	0	0	0	0	0	0	0	0	0	0	0	0	7	7	0	0	0	0	1	0	0	79	7	0.09	0.05	0.09	0	0	0	0	0	teardrop.	2
0	udp	private	SF	28	0	0	3	0	0	0	0	0	0	0	0	0	0	0	0	0	0	8	8	0	0	0	0	1	0	0	80	8	0.1	0.05	0.1	0	0	0	0	0	teardrop.	2
0	udp	private	SF	28	0	0	3	0	0	0	0	0	0	0	0	0	0	0	0	0	0	9	9	0	0	0	0	1	0	0	81	9	0.11	0.05	0.11	0	0	0	0	0	teardrop.	2
0	udp	private	SF	28	0	0	3	0	0	0	0	0	0	0	0	0	0	0	0	0	0	10	10	0	0	0	0	1	0	0	82	10	0.12	0.05	0.12	0	0	0	0	0	teardrop.	2
0	udp	private	SF	28	0	0	3	0	0	0	0	0	0	0	0	0	0	0	0	0	0	11	11	0	0	0	0	1	0	0	83	11	0.13	0.05	0.13	0	0	0	0	0	teardrop.	2
0	udp	private	SF	28	0	0	3	0	0	0	0	0	0	0	0	0	0	0	0	0	0	12	12	0	0	0	0	1	0	0	84	12	0.14	0.05	0.14	0	0	0	0	0	teardrop.	2
0	udp	private	SF	28	0	0	3	0	0	0	0	0	0	0	0	0	0	0	0	0	0	13	13	0	0	0	0	1	0	0	85	13	0.15	0.05	0.15	0	0	0	0	0	teardrop.	2
0	udp	private	SF	28	0	0	3	0	0	0	0	0	0	0	0	0	0	0	0	0	0	14	14	0	0	0	0	1	0	0	86	14	0.16	0.05	0.16	0	0	0	0	0	teardrop.	2
0	udp	private	SF	28	0	0	3	0	0	0	0	0	0	0	0	0	0	0	0	0	0	15	15	0	0	0	0	1	0	0	87	15	0.17	0.05	0.17	0	0	0	0	0	teardrop.	2
0	udp	private	SF	28	0	0	3	0	0	0	0	0	0	0	0	0	0	0	0	0	0	16	16	0	0	0	0	1	0	0	88	16	0.18	0.05	0.18	0	0	0	0	0	teardrop.	2
0	udp	private	SF	28	0	0	3	0	0	0	0	0	0	0	0	0	0	0	0	0	0	17	17	0	0	0	0	1	0	0	89	17	0.19	0.04	0.19	0	0	0	0	0	teardrop.	2
0	udp	private	SF	28	0	0	3	0	0	0	0	0	0	0	0	0	0	0	0	0	0	18	18	0	0	0	0	1	0	0	90	18	0.2	0.04	0.2	0	0	0	0	0	teardrop.	2
0	udp	private	SF	28	0	0	3	0	0	0	0	0	0	0	0	0	0	0	0	0	0	19	19	0	0	0	0	1	0	0	91	19	0.21	0.04	0.21	0	0	0	0	0	teardrop.	2
0	udp	private	SF	28	0	0	3	0	0	0	0	0	0	0	0	0	0	0	0	0	0	20	20	0	0	0	0	1	0	0	92	20	0.22	0.04	0.22	0	0	0	0	0	teardrop.	2
0	udp	private	SF	28	0	0	3	0	0	0	0	0	0	0	0	0	0	0	0	0	0	21	21	0	0	0	0	1	0	0	93	21	0.23	0.04	0.23	0	0	0	0	0	teardrop.	2
0	udp	private	SF	28	0	0	3	0	0	0	0	0	0	0	0	0	0	0	0	0	0	22	22	0	0	0	0	1	0	0	94	22	0.23	0.04	0.23	0	0	0	0	0	teardrop.	2
0	udp	private	SF	28	0	0	3	0	0	0	0	0	0	0	0	0	0	0	0	0	0	23	23	0	0	0	0	1	0	0	95	23	0.24	0.04	0.24	0	0	0	0	0	teardrop.	2
0	udp	private	SF	28	0	0	3	0	0	0	0	0	0	0	0	0	0	0	0	0	0	24	24	0	0	0	0	1	0	0	96	24	0.25	0.04	0.25	0	0	0	0	0	teardrop.	2
0	udp	private	SF	28	0	0	3	0	0	0	0	0	0	0	0	0	0	0	0	0	0	25	25	0	0	0	0	1	0	0	97	25	0.26	0.04	0.26	0	0	0	0	0	teardrop.	2
0	udp	private	SF	28	0	0	3	0	0	0	0	0	0	0	0	0	0	0	0	0	0	26	26	0	0	0	0	1	0	0	98	26	0.27	0.04	0.27	0	0	0	0	0	teardrop.	2
0	udp	private	SF	28	0	0	3	0	0	0	0	0	0	0	0	0	0	0	0	0	0	27	27	0	0	0	0	1	0	0	99	27	0.27	0.04	0.27	0	0	0	0	0	teardrop.	2
0	udp	private	SF	28	0	0	3	0	0	0	0	0	0	0	0	0	0	0	0	0	0	28	28	0	0	0	0	1	0	0	100	28	0.28	0.04	0.28	0	0	0	0	0	teardrop.	2
0	udp	private	SF	28	0	0	3	0	0	0	0	0	0	0	0	0	0	0	0	0	0	29	29	0	0	0	0	1	0	0	101	29	0.29	0.04	0.29	0	0	0	0	0	teardrop.	2
0	udp	private	SF	28	0	0	3	0	0	0	0	0	0	0	0	0	0	0	0	0	0	30	30	0	0	0	0	1	0	0	102	30	0.29	0.04	0.29	0	0	0	0	0	teardrop.	2
0	udp	private	SF	28	0	0	3	0	0	0	0	0	0	0	0	0	0	0	0	0	0	31	31	0	0	0	0	1	0	0	103	31	0.3	0.04	0.3	0	0	0	0	0	teardrop.	2
0	udp	private	SF	28	0	0	3	0	0	0	0	0	0	0	0	0	0	0	0	0	0	32	32	0	0	0	0	1	0	0	104	32	0.31	0.04	0.31	0	0	0	0	0	teardrop.	2
0	udp	private	SF	28	0	0	3	0	0	0	0	0	0	0	0	0	0	0	0	0	0	33	33	0	0	0	0	1	0	0	105	33	0.31	0.04	0.31	0	0	0	0	0	teardrop.	2
0	udp	private	SF	28	0	0	3	0	0	0	0	0	0	0	0	0	0	0	0	0	0	34	34	0	0	0	0	1	0	0	106	34	0.32	0.04	0.32	0	0	0	0	0	teardrop.	2
0	udp	private	SF	28	0	0	3	0	0	0	0	0	0	0	0	0	0	0	0	0	0	35	35	0	0	0	0	1	0	0	107	35	0.33	0.04	0.33	0	0	0	0	0	teardrop.	2
0	udp	private	SF	28	0	0	3	0	0	0	0	0	0	0	0	0	0	0	0	0	0	36	36	0	0	0	0	1	0	0	108	36	0.33	0.04	0.33	0	0	0	0	0	teardrop.	2
0	udp	private	SF	28	0	0	3	0	0	0	0	0	0	0	0	0	0	0	0	0	0	37	37	0	0	0	0	1	0	0	109	37	0.34	0.04	0.34	0	0	0	0	0	teardrop.	2
0	udp	private	SF	28	0	0	3	0	0	0	0	0	0	0	0	0	0	0	0	0	0	38	38	0	0	0	0	1	0	0	110	38	0.35	0.04	0.35	0	0	0	0	0	teardrop.	2
0	udp	private	SF	28	0	0	3	0	0	0	0	0	0	0	0	0	0	0	0	0	0	39	39	0	0	0	0	1	0	0	111	39	0.35	0.04	0.35	0	0	0	0	0	teardrop.	2
0	udp	private	SF	28	0	0	3	0	0	0	0	0	0	0	0	0	0	0	0	0	0	40	40	0	0	0	0	1	0	0	112	40	0.36	0.04	0.36	0	0	0	0	0	teardrop.	2
0	udp	private	SF	28	0	0	3	0	0	0	0	0	0	0	0	0	0	0	0	0	0	41	41	0	0	0	0	1	0	0	113	41	0.36	0.04	0.36	0	0	0	0	0	teardrop.	2
0	udp	private	SF	28	0	0	3	0	0	0	0	0	0	0	0	0	0	0	0	0	0	42	42	0	0	0	0	1	0	0	114	42	0.37	0.04	0.37	0	0	0	0	0	teardrop.	2
0	udp	private	SF	28	0	0	3	0	0	0	0	0	0	0	0	0	0	0	0	0	0	43	43	0	0	0	0	1	0	0	115	43	0.37	0.03	0.37	0	0	0	0	0	teardrop.	2
0	udp	private	SF	28	0	0	3	0	0	0	0	0	0	0	0	0	0	0	0	0	0	44	44	0	0	0	0	1	0	0	116	44	0.38	0.03	0.38	0	0	0	0	0	teardrop.	2
0	udp	private	SF	28	0	0	3	0	0	0	0	0	0	0	0	0	0	0	0	0	0	45	45	0	0	0	0	1	0	0	117	45	0.38	0.03	0.38	0	0	0	0	0	teardrop.	2
0	udp	private	SF	28	0	0	3	0	0	0	0	0	0	0	0	0	0	0	0	0	0	46	46	0	0	0	0	1	0	0	118	46	0.39	0.03	0.39	0	0	0	0	0	teardrop.	2
0	udp	private	SF	28	0	0	3	0	0	0	0	0	0	0	0	0	0	0	0	0	0	47	47	0	0	0	0	1	0	0	119	47	0.39	0.03	0.39	0	0	0	0	0	teardrop.	2
0	udp	private	SF	28	0	0	3	0	0	0	0	0	0	0	0	0	0	0	0	0	0	48	48	0	0	0	0	1	0	0	120	48	0.4	0.03	0.4	0	0	0	0	0	teardrop.	2
0	udp	private	SF	28	0	0	3	0	0	0	0	0	0	0	0	0	0	0	0	0	0	49	49	0	0	0	0	1	0	0	121	49	0.4	0.03	0.4	0	0	0	0	0	teardrop.	2
0	udp	private	SF	28	0	0	3	0	0	0	0	0	0	0	0	0	0	0	0	0	0	50	50	0	0	0	0	1	0	0	122	50	0.41	0.03	0.41	0	0	0	0	0	teardrop.	2
0	udp	private	SF	28	0	0	3	0	0	0	0	0	0	0	0	0	0	0	0	0	0	51	51	0	0	0	0	1	0	0	123	51	0.41	0.03	0.41	0	0	0	0	0	teardrop.	2
0	udp	private	SF	28	0	0	3	0	0	0	0	0	0	0	0	0	0	0	0	0	0	52	52	0	0	0	0	1	0	0	124	52	0.42	0.03	0.42	0	0	0	0	0	teardrop.	2
0	udp	private	SF	28	0	0	3	0	0	0	0	0	0	0	0	0	0	0	0	0	0	53	53	0	0	0	0	1	0	0	125	53	0.42	0.03	0.42	0	0	0	0	0	teardrop.	2
0	udp	private	SF	28	0	0	3	0	0	0	0	0	0	0	0	0	0	0	0	0	0	54	54	0	0	0	0	1	0	0	126	54	0.43	0.03	0.43	0	0	0	0	0	teardrop.	2
0	udp	private	SF	28	0	0	3	0	0	0	0	0	0	0	0	0	0	0	0	0	0	55	55	0	0	0	0	1	0	0	127	55	0.43	0.03	0.43	0	0	0	0	0	teardrop.	2
0	udp	private	SF	28	0	0	3	0	0	0	0	0	0	0	0	0	0	0	0	0	0	56	56	0	0	0	0	1	0	0	128	56	0.44	0.03	0.44	0	0	0	0	0	teardrop.	2
0	udp	private	SF	28	0	0	3	0	0	0	0	0	0	0	0	0	0	0	0	0	0	57	57	0	0	0	0	1	0	0	129	57	0.44	0.03	0.44	0	0	0	0	0	teardrop.	2
0	udp	private	SF	28	0	0	3	0	0	0	0	0	0	0	0	0	0	0	0	0	0	58	58	0	0	0	0	1	0	0	130	58	0.45	0.03	0.45	0	0	0	0	0	teardrop.	2
0	udp	private	SF	28	0	0	3	0	0	0	0	0	0	0	0	0	0	0	0	0	0	59	59	0	0	0	0	1	0	0	131	59	0.45	0.03	0.45	0	0	0	0	0	teardrop.	2
0	udp	private	SF	28	0	0	3	0	0	0	0	0	0	0	0	0	0	0	0	0	0	60	60	0	0	0	0	1	0	0	132	60	0.45	0.03	0.45	0	0	0	0	0	teardrop.	2
0	udp	private	SF	28	0	0	3	0	0	0	0	0	0	0	0	0	0	0	0	0	0	61	61	0	0	0	0	1	0	0	133	61	0.46	0.03	0.46	0	0	0	0	0	teardrop.	2
0	udp	private	SF	28	0	0	3	0	0	0	0	0	0	0	0	0	0	0	0	0	0	62	62	0	0	0	0	1	0	0	134	62	0.46	0.03	0.46	0	0	0	0	0	teardrop.	2
0	udp	private	SF	28	0	0	3	0	0	0	0	0	0	0	0	0	0	0	0	0	0	63	63	0	0	0	0	1	0	0	135	63	0.47	0.03	0.47	0	0	0	0	0	teardrop.	2
0	udp	private	SF	28	0	0	3	0	0	0	0	0	0	0	0	0	0	0	0	0	0	64	64	0	0	0	0	1	0	0	136	64	0.47	0.03	0.47	0	0	0	0	0	teardrop.	2
0	udp	private	SF	28	0	0	3	0	0	0	0	0	0	0	0	0	0	0	0	0	0	65	65	0	0	0	0	1	0	0	137	65	0.47	0.03	0.47	0	0	0	0	0	teardrop.	2
0	udp	private	SF	28	0	0	3	0	0	0	0	0	0	0	0	0	0	0	0	0	0	66	66	0	0	0	0	1	0	0	138	66	0.48	0.03	0.48	0	0	0	0	0	teardrop.	2
0	udp	private	SF	28	0	0	3	0	0	0	0	0	0	0	0	0	0	0	0	0	0	67	67	0	0	0	0	1	0	0	139	67	0.48	0.03	0.48	0	0	0	0	0	teardrop.	2
0	udp	private	SF	28	0	0	3	0	0	0	0	0	0	0	0	0	0	0	0	0	0	68	68	0	0	0	0	1	0	0	140	68	0.49	0.03	0.49	0	0	0	0	0	teardrop.	2
0	udp	private	SF	28	0	0	3	0	0	0	0	0	0	0	0	0	0	0	0	0	0	69	69	0	0	0	0	1	0	0	141	69	0.49	0.03	0.49	0	0	0	0	0	teardrop.	2
0	udp	private	SF	28	0	0	3	0	0	0	0	0	0	0	0	0	0	0	0	0	0	70	70	0	0	0	0	1	0	0	142	70	0.49	0.03	0.49	0	0	0	0	0	teardrop.	2
0	udp	private	SF	28	0	0	3	0	0	0	0	0	0	0	0	0	0	0	0	0	0	71	71	0	0	0	0	1	0	0	143	71	0.5	0.03	0.5	0	0	0	0	0	teardrop.	2
0	udp	private	SF	28	0	0	3	0	0	0	0	0	0	0	0	0	0	0	0	0	0	72	72	0	0	0	0	1	0	0	144	72	0.5	0.03	0.5	0	0	0	0	0	teardrop.	2
0	udp	private	SF	28	0	0	3	0	0	0	0	0	0	0	0	0	0	0	0	0	0	73	73	0	0	0	0	1	0	0	145	73	0.5	0.03	0.5	0	0	0	0	0	teardrop.	2
0	udp	private	SF	28	0	0	3	0	0	0	0	0	0	0	0	0	0	0	0	0	0	74	74	0	0	0	0	1	0	0	146	74	0.51	0.03	0.51	0	0	0	0	0	teardrop.	2
0	udp	private	SF	28	0	0	3	0	0	0	0	0	0	0	0	0	0	0	0	0	0	75	75	0	0	0	0	1	0	0	147	75	0.51	0.03	0.51	0	0	0	0	0	teardrop.	2
0	udp	private	SF	28	0	0	3	0	0	0	0	0	0	0	0	0	0	0	0	0	0	76	76	0	0	0	0	1	0	0	148	76	0.51	0.03	0.51	0	0	0	0	0	teardrop.	2
0	udp	private	SF	28	0	0	3	0	0	0	0	0	0	0	0	0	0	0	0	0	0	77	77	0	0	0	0	1	0	0	149	77	0.52	0.03	0.52	0	0	0	0	0	teardrop.	2
0	udp	private	SF	28	0	0	3	0	0	0	0	0	0	0	0	0	0	0	0	0	0	78	78	0	0	0	0	1	0	0	150	78	0.52	0.03	0.52	0	0	0	0	0	teardrop.	2
0	udp	private	SF	28	0	0	3	0	0	0	0	0	0	0	0	0	0	0	0	0	0	79	79	0	0	0	0	1	0	0	151	79	0.52	0.03	0.52	0	0	0	0	0	teardrop.	2
0	udp	private	SF	28	0	0	3	0	0	0	0	0	0	0	0	0	0	0	0	0	0	80	80	0	0	0	0	1	0	0	152	80	0.53	0.03	0.53	0	0	0	0	0	teardrop.	2
0	udp	private	SF	28	0	0	3	0	0	0	0	0	0	0	0	0	0	0	0	0	0	81	81	0	0	0	0	1	0	0	153	81	0.53	0.03	0.53	0	0	0	0	0	teardrop.	2
0	udp	private	SF	28	0	0	3	0	0	0	0	0	0	0	0	0	0	0	0	0	0	82	82	0	0	0	0	1	0	0	154	82	0.53	0.03	0.53	0	0	0	0	0	teardrop.	2
0	udp	private	SF	28	0	0	3	0	0	0	0	0	0	0	0	0	0	0	0	0	0	83	83	0	0	0	0	1	0	0	155	83	0.54	0.03	0.54	0	0	0	0	0	teardrop.	2
0	udp	private	SF	28	0	0	3	0	0	0	0	0	0	0	0	0	0	0	0	0	0	84	84	0	0	0	0	1	0	0	156	84	0.54	0.03	0.54	0	0	0	0	0	teardrop.	2
0	udp	private	SF	28	0	0	3	0	0	0	0	0	0	0	0	0	0	0	0	0	0	85	85	0	0	0	0	1	0	0	157	85	0.54	0.03	0.54	0	0	0	0	0	teardrop.	2
0	udp	private	SF	28	0	0	3	0	0	0	0	0	0	0	0	0	0	0	0	0	0	86	86	0	0	0	0	1	0	0	158	86	0.54	0.03	0.54	0	0	0	0	0	teardrop.	2
0	udp	private	SF	28	0	0	3	0	0	0	0	0	0	0	0	0	0	0	0	0	0	87	87	0	0	0	0	1	0	0	159	87	0.55	0.03	0.55	0	0	0	0	0	teardrop.	2
0	udp	private	SF	28	0	0	3	0	0	0	0	0	0	0	0	0	0	0	0	0	0	88	88	0	0	0	0	1	0	0	160	88	0.55	0.03	0.55	0	0	0	0	0	teardrop.	2
0	udp	private	SF	28	0	0	3	0	0	0	0	0	0	0	0	0	0	0	0	0	0	89	89	0	0	0	0	1	0	0	161	89	0.55	0.02	0.55	0	0	0	0	0	teardrop.	2
0	udp	private	SF	28	0	0	3	0	0	0	0	0	0	0	0	0	0	0	0	0	0	90	90	0	0	0	0	1	0	0	162	90	0.56	0.02	0.56	0	0	0	0	0	teardrop.	2
0	udp	private	SF	28	0	0	3	0	0	0	0	0	0	0	0	0	0	0	0	0	0	91	91	0	0	0	0	1	0	0	163	91	0.56	0.02	0.56	0	0	0	0	0	teardrop.	2
0	udp	private	SF	28	0	0	3	0	0	0	0	0	0	0	0	0	0	0	0	0	0	92	92	0	0	0	0	1	0	0	164	92	0.56	0.02	0.56	0	0	0	0	0	teardrop.	2
0	udp	private	SF	28	0	0	3	0	0	0	0	0	0	0	0	0	0	0	0	0	0	93	93	0	0	0	0	1	0	0	165	93	0.56	0.02	0.56	0	0	0	0	0	teardrop.	2
0	udp	private	SF	28	0	0	3	0	0	0	0	0	0	0	0	0	0	0	0	0	0	94	94	0	0	0	0	1	0	0	166	94	0.57	0.02	0.57	0	0	0	0	0	teardrop.	2
0	udp	private	SF	28	0	0	3	0	0	0	0	0	0	0	0	0	0	0	0	0	0	95	95	0	0	0	0	1	0	0	167	95	0.57	0.02	0.57	0	0	0	0	0	teardrop.	2
0	udp	private	SF	28	0	0	3	0	0	0	0	0	0	0	0	0	0	0	0	0	0	96	96	0	0	0	0	1	0	0	168	96	0.57	0.02	0.57	0	0	0	0	0	teardrop.	2
0	udp	private	SF	28	0	0	3	0	0	0	0	0	0	0	0	0	0	0	0	0	0	97	97	0	0	0	0	1	0	0	169	97	0.57	0.02	0.57	0	0	0	0	0	teardrop.	2
0	udp	private	SF	28	0	0	3	0	0	0	0	0	0	0	0	0	0	0	0	0	0	98	98	0	0	0	0	1	0	0	170	98	0.58	0.02	0.58	0	0	0	0	0	teardrop.	2
0	udp	private	SF	28	0	0	3	0	0	0	0	0	0	0	0	0	0	0	0	0	0	99	99	0	0	0	0	1	0	0	171	99	0.58	0.02	0.58	0	0	0	0	0	teardrop.	2
0	udp	private	SF	28	0	0	1	0	0	0	0	0	0	0	0	0	0	0	0	0	0	1	1	0	0	0	0	1	0	0	255	1	0	0.01	0	0	0	0	0	0	teardrop.	2
0	udp	private	SF	28	0	0	3	0	0	0	0	0	0	0	0	0	0	0	0	0	0	2	2	0	0	0	0	1	0	0	255	2	0.01	0.01	0.01	0	0	0	0	0	teardrop.	2
0	udp	private	SF	28	0	0	3	0	0	0	0	0	0	0	0	0	0	0	0	0	0	3	3	0	0	0	0	1	0	0	255	3	0.01	0.01	0.01	0	0	0	0	0	teardrop.	2
0	udp	private	SF	28	0	0	3	0	0	0	0	0	0	0	0	0	0	0	0	0	0	4	4	0	0	0	0	1	0	0	255	4	0.02	0.01	0.02	0	0	0	0	0	teardrop.	2
0	udp	private	SF	28	0	0	3	0	0	0	0	0	0	0	0	0	0	0	0	0	0	5	5	0	0	0	0	1	0	0	255	5	0.02	0.01	0.02	0	0	0	0	0	teardrop.	2
0	udp	private	SF	28	0	0	3	0	0	0	0	0	0	0	0	0	0	0	0	0	0	6	6	0	0	0	0	1	0	0	255	6	0.02	0.01	0.02	0	0	0	0	0	teardrop.	2
0	udp	private	SF	28	0	0	3	0	0	0	0	0	0	0	0	0	0	0	0	0	0	7	7	0	0	0	0	1	0	0	255	7	0.03	0.01	0.03	0	0	0	0	0	teardrop.	2
0	udp	private	SF	28	0	0	3	0	0	0	0	0	0	0	0	0	0	0	0	0	0	8	8	0	0	0	0	1	0	0	255	8	0.03	0.01	0.03	0	0	0	0	0	teardrop.	2
0	udp	private	SF	28	0	0	3	0	0	0	0	0	0	0	0	0	0	0	0	0	0	9	9	0	0	0	0	1	0	0	255	9	0.04	0.01	0.04	0	0	0	0	0	teardrop.	2
0	udp	private	SF	28	0	0	3	0	0	0	0	0	0	0	0	0	0	0	0	0	0	10	10	0	0	0	0	1	0	0	255	10	0.04	0.01	0.04	0	0	0	0	0	teardrop.	2
0	udp	private	SF	28	0	0	3	0	0	0	0	0	0	0	0	0	0	0	0	0	0	11	11	0	0	0	0	1	0	0	255	11	0.04	0.01	0.04	0	0	0	0	0	teardrop.	2
0	udp	private	SF	28	0	0	3	0	0	0	0	0	0	0	0	0	0	0	0	0	0	12	12	0	0	0	0	1	0	0	255	12	0.05	0.01	0.05	0	0	0	0	0	teardrop.	2
0	udp	private	SF	28	0	0	3	0	0	0	0	0	0	0	0	0	0	0	0	0	0	13	13	0	0	0	0	1	0	0	255	13	0.05	0.01	0.05	0	0	0	0	0	teardrop.	2
0	udp	private	SF	28	0	0	3	0	0	0	0	0	0	0	0	0	0	0	0	0	0	14	14	0	0	0	0	1	0	0	255	14	0.05	0.01	0.05	0	0	0	0	0	teardrop.	2
0	udp	private	SF	28	0	0	3	0	0	0	0	0	0	0	0	0	0	0	0	0	0	15	15	0	0	0	0	1	0	0	255	15	0.06	0.01	0.06	0	0	0	0	0	teardrop.	2
0	udp	private	SF	28	0	0	3	0	0	0	0	0	0	0	0	0	0	0	0	0	0	16	16	0	0	0	0	1	0	0	255	16	0.06	0.01	0.06	0	0	0	0	0	teardrop.	2
0	udp	private	SF	28	0	0	3	0	0	0	0	0	0	0	0	0	0	0	0	0	0	17	17	0	0	0	0	1	0	0	255	17	0.07	0.01	0.07	0	0	0	0	0	teardrop.	2
0	udp	private	SF	28	0	0	3	0	0	0	0	0	0	0	0	0	0	0	0	0	0	18	18	0	0	0	0	1	0	0	255	18	0.07	0.01	0.07	0	0	0	0	0	teardrop.	2
0	udp	private	SF	28	0	0	3	0	0	0	0	0	0	0	0	0	0	0	0	0	0	19	19	0	0	0	0	1	0	0	255	19	0.07	0.01	0.07	0	0	0	0	0	teardrop.	2
0	udp	private	SF	28	0	0	3	0	0	0	0	0	0	0	0	0	0	0	0	0	0	20	20	0	0	0	0	1	0	0	255	20	0.08	0.01	0.08	0	0	0	0	0	teardrop.	2
0	udp	private	SF	28	0	0	3	0	0	0	0	0	0	0	0	0	0	0	0	0	0	21	21	0	0	0	0	1	0	0	255	21	0.08	0.01	0.08	0	0	0	0	0	teardrop.	2
0	udp	private	SF	28	0	0	3	0	0	0	0	0	0	0	0	0	0	0	0	0	0	22	22	0	0	0	0	1	0	0	255	22	0.09	0.01	0.09	0	0	0	0	0	teardrop.	2
0	udp	private	SF	28	0	0	3	0	0	0	0	0	0	0	0	0	0	0	0	0	0	23	23	0	0	0	0	1	0	0	255	23	0.09	0.01	0.09	0	0	0	0	0	teardrop.	2
0	udp	private	SF	28	0	0	3	0	0	0	0	0	0	0	0	0	0	0	0	0	0	24	24	0	0	0	0	1	0	0	255	24	0.09	0.01	0.09	0	0	0	0	0	teardrop.	2
0	udp	private	SF	28	0	0	3	0	0	0	0	0	0	0	0	0	0	0	0	0	0	25	25	0	0	0	0	1	0	0	255	25	0.1	0.01	0.1	0	0	0	0	0	teardrop.	2
0	udp	private	SF	28	0	0	3	0	0	0	0	0	0	0	0	0	0	0	0	0	0	26	26	0	0	0	0	1	0	0	255	26	0.1	0.01	0.1	0	0	0	0	0	teardrop.	2
0	udp	private	SF	28	0	0	3	0	0	0	0	0	0	0	0	0	0	0	0	0	0	27	27	0	0	0	0	1	0	0	255	27	0.11	0.01	0.11	0	0	0	0	0	teardrop.	2
0	udp	private	SF	28	0	0	3	0	0	0	0	0	0	0	0	0	0	0	0	0	0	28	28	0	0	0	0	1	0	0	255	28	0.11	0.01	0.11	0	0	0	0	0	teardrop.	2
0	udp	private	SF	28	0	0	3	0	0	0	0	0	0	0	0	0	0	0	0	0	0	29	29	0	0	0	0	1	0	0	255	29	0.11	0.01	0.11	0	0	0	0	0	teardrop.	2
0	udp	private	SF	28	0	0	3	0	0	0	0	0	0	0	0	0	0	0	0	0	0	30	30	0	0	0	0	1	0	0	255	30	0.12	0.01	0.12	0	0	0	0	0	teardrop.	2
0	udp	private	SF	28	0	0	3	0	0	0	0	0	0	0	0	0	0	0	0	0	0	31	31	0	0	0	0	1	0	0	255	31	0.12	0.01	0.12	0	0	0	0	0	teardrop.	2
0	udp	private	SF	28	0	0	3	0	0	0	0	0	0	0	0	0	0	0	0	0	0	32	32	0	0	0	0	1	0	0	255	32	0.13	0.01	0.13	0	0	0	0	0	teardrop.	2
0	udp	private	SF	28	0	0	3	0	0	0	0	0	0	0	0	0	0	0	0	0	0	33	33	0	0	0	0	1	0	0	255	33	0.13	0.01	0.13	0	0	0	0	0	teardrop.	2
0	udp	private	SF	28	0	0	3	0	0	0	0	0	0	0	0	0	0	0	0	0	0	34	34	0	0	0	0	1	0	0	255	34	0.13	0.01	0.13	0	0	0	0	0	teardrop.	2
0	udp	private	SF	28	0	0	3	0	0	0	0	0	0	0	0	0	0	0	0	0	0	35	35	0	0	0	0	1	0	0	255	35	0.14	0.01	0.14	0	0	0	0	0	teardrop.	2
0	udp	private	SF	28	0	0	3	0	0	0	0	0	0	0	0	0	0	0	0	0	0	36	36	0	0	0	0	1	0	0	255	36	0.14	0.01	0.14	0	0	0	0	0	teardrop.	2
0	udp	private	SF	28	0	0	3	0	0	0	0	0	0	0	0	0	0	0	0	0	0	37	37	0	0	0	0	1	0	0	255	37	0.15	0.01	0.15	0	0	0	0	0	teardrop.	2
0	udp	private	SF	28	0	0	3	0	0	0	0	0	0	0	0	0	0	0	0	0	0	38	38	0	0	0	0	1	0	0	255	38	0.15	0.01	0.15	0	0	0	0	0	teardrop.	2
0	udp	private	SF	28	0	0	3	0	0	0	0	0	0	0	0	0	0	0	0	0	0	39	39	0	0	0	0	1	0	0	255	39	0.15	0.01	0.15	0	0	0	0	0	teardrop.	2
0	udp	private	SF	28	0	0	3	0	0	0	0	0	0	0	0	0	0	0	0	0	0	40	40	0	0	0	0	1	0	0	255	40	0.16	0.01	0.16	0	0	0	0	0	teardrop.	2
0	udp	private	SF	28	0	0	3	0	0	0	0	0	0	0	0	0	0	0	0	0	0	41	41	0	0	0	0	1	0	0	255	41	0.16	0.01	0.16	0	0	0	0	0	teardrop.	2
0	udp	private	SF	28	0	0	3	0	0	0	0	0	0	0	0	0	0	0	0	0	0	42	42	0	0	0	0	1	0	0	255	42	0.16	0.01	0.16	0	0	0	0	0	teardrop.	2
0	udp	private	SF	28	0	0	3	0	0	0	0	0	0	0	0	0	0	0	0	0	0	43	43	0	0	0	0	1	0	0	255	43	0.17	0.01	0.17	0	0	0	0	0	teardrop.	2
0	udp	private	SF	28	0	0	3	0	0	0	0	0	0	0	0	0	0	0	0	0	0	44	44	0	0	0	0	1	0	0	255	44	0.17	0.01	0.17	0	0	0	0	0	teardrop.	2
0	udp	private	SF	28	0	0	3	0	0	0	0	0	0	0	0	0	0	0	0	0	0	45	45	0	0	0	0	1	0	0	255	45	0.18	0.01	0.18	0	0	0	0	0	teardrop.	2
0	udp	private	SF	28	0	0	3	0	0	0	0	0	0	0	0	0	0	0	0	0	0	46	46	0	0	0	0	1	0	0	255	46	0.18	0.01	0.18	0	0	0	0	0	teardrop.	2
0	udp	private	SF	28	0	0	3	0	0	0	0	0	0	0	0	0	0	0	0	0	0	47	47	0	0	0	0	1	0	0	255	47	0.18	0.01	0.18	0	0	0	0	0	teardrop.	2
0	udp	private	SF	28	0	0	3	0	0	0	0	0	0	0	0	0	0	0	0	0	0	48	48	0	0	0	0	1	0	0	255	48	0.19	0.01	0.19	0	0	0	0	0	teardrop.	2
0	udp	private	SF	28	0	0	3	0	0	0	0	0	0	0	0	0	0	0	0	0	0	49	49	0	0	0	0	1	0	0	255	49	0.19	0.01	0.19	0	0	0	0	0	teardrop.	2
0	udp	private	SF	28	0	0	3	0	0	0	0	0	0	0	0	0	0	0	0	0	0	50	50	0	0	0	0	1	0	0	255	50	0.2	0.01	0.2	0	0	0	0	0	teardrop.	2
0	udp	private	SF	28	0	0	3	0	0	0	0	0	0	0	0	0	0	0	0	0	0	51	51	0	0	0	0	1	0	0	255	51	0.2	0.01	0.2	0	0	0	0	0	teardrop.	2
0	udp	private	SF	28	0	0	3	0	0	0	0	0	0	0	0	0	0	0	0	0	0	52	52	0	0	0	0	1	0	0	255	52	0.2	0.01	0.2	0	0	0	0	0	teardrop.	2
0	udp	private	SF	28	0	0	3	0	0	0	0	0	0	0	0	0	0	0	0	0	0	53	53	0	0	0	0	1	0	0	255	53	0.21	0.01	0.21	0	0	0	0	0	teardrop.	2
0	udp	private	SF	28	0	0	3	0	0	0	0	0	0	0	0	0	0	0	0	0	0	54	54	0	0	0	0	1	0	0	255	54	0.21	0.01	0.21	0	0	0	0	0	teardrop.	2
0	udp	private	SF	28	0	0	3	0	0	0	0	0	0	0	0	0	0	0	0	0	0	55	55	0	0	0	0	1	0	0	255	55	0.22	0.01	0.22	0	0	0	0	0	teardrop.	2
0	udp	private	SF	28	0	0	3	0	0	0	0	0	0	0	0	0	0	0	0	0	0	56	56	0	0	0	0	1	0	0	255	56	0.22	0.01	0.22	0	0	0	0	0	teardrop.	2
0	udp	private	SF	28	0	0	3	0	0	0	0	0	0	0	0	0	0	0	0	0	0	57	57	0	0	0	0	1	0	0	255	57	0.22	0.01	0.22	0	0	0	0	0	teardrop.	2
0	udp	private	SF	28	0	0	3	0	0	0	0	0	0	0	0	0	0	0	0	0	0	58	58	0	0	0	0	1	0	0	255	58	0.23	0.01	0.23	0	0	0	0	0	teardrop.	2
0	udp	private	SF	28	0	0	3	0	0	0	0	0	0	0	0	0	0	0	0	0	0	59	59	0	0	0	0	1	0	0	255	59	0.23	0.01	0.23	0	0	0	0	0	teardrop.	2
0	udp	private	SF	28	0	0	3	0	0	0	0	0	0	0	0	0	0	0	0	0	0	60	60	0	0	0	0	1	0	0	255	60	0.24	0.01	0.24	0	0	0	0	0	teardrop.	2
0	udp	private	SF	28	0	0	3	0	0	0	0	0	0	0	0	0	0	0	0	0	0	61	61	0	0	0	0	1	0	0	255	61	0.24	0.01	0.24	0	0	0	0	0	teardrop.	2
0	udp	private	SF	28	0	0	3	0	0	0	0	0	0	0	0	0	0	0	0	0	0	63	62	0.02	0	0	0	0.98	0.03	0	255	62	0.24	0.01	0.24	0	0	0	0	0	teardrop.	2
0	udp	private	SF	28	0	0	3	0	0	0	0	0	0	0	0	0	0	0	0	0	0	64	63	0.02	0	0	0	0.98	0.03	0	255	63	0.25	0.01	0.25	0	0	0	0	0	teardrop.	2
0	udp	private	SF	28	0	0	3	0	0	0	0	0	0	0	0	0	0	0	0	0	0	65	64	0.02	0	0	0	0.98	0.03	0	255	64	0.25	0.01	0.25	0	0	0	0	0	teardrop.	2
0	udp	private	SF	28	0	0	3	0	0	0	0	0	0	0	0	0	0	0	0	0	0	66	65	0.02	0	0	0	0.98	0.03	0	255	65	0.25	0.01	0.25	0	0	0	0	0	teardrop.	2
0	udp	private	SF	28	0	0	3	0	0	0	0	0	0	0	0	0	0	0	0	0	0	67	66	0.01	0	0	0	0.99	0.03	0	255	66	0.26	0.01	0.26	0	0	0	0	0	teardrop.	2
0	udp	private	SF	28	0	0	3	0	0	0	0	0	0	0	0	0	0	0	0	0	0	68	67	0.01	0	0	0	0.99	0.03	0	255	67	0.26	0.01	0.26	0	0	0	0	0	teardrop.	2
0	udp	private	SF	28	0	0	3	0	0	0	0	0	0	0	0	0	0	0	0	0	0	69	68	0.01	0	0	0	0.99	0.03	0	255	68	0.27	0.01	0.27	0	0	0	0	0	teardrop.	2
0	udp	private	SF	28	0	0	3	0	0	0	0	0	0	0	0	0	0	0	0	0	0	70	69	0.01	0	0	0	0.99	0.03	0	255	69	0.27	0.01	0.27	0	0	0	0	0	teardrop.	2
0	udp	private	SF	28	0	0	3	0	0	0	0	0	0	0	0	0	0	0	0	0	0	71	70	0.01	0	0	0	0.99	0.03	0	255	70	0.27	0.01	0.27	0	0	0	0	0	teardrop.	2
0	udp	private	SF	28	0	0	3	0	0	0	0	0	0	0	0	0	0	0	0	0	0	72	71	0.01	0	0	0	0.99	0.03	0	255	71	0.28	0.01	0.28	0	0	0	0	0	teardrop.	2
0	udp	private	SF	28	0	0	3	0	0	0	0	0	0	0	0	0	0	0	0	0	0	73	72	0.01	0	0	0	0.99	0.03	0	255	72	0.28	0.01	0.28	0	0	0	0	0	teardrop.	2
0	udp	private	SF	28	0	0	3	0	0	0	0	0	0	0	0	0	0	0	0	0	0	74	73	0.01	0	0	0	0.99	0.03	0	255	73	0.29	0.01	0.29	0	0	0	0	0	teardrop.	2
0	udp	private	SF	28	0	0	3	0	0	0	0	0	0	0	0	0	0	0	0	0	0	75	74	0.01	0	0	0	0.99	0.03	0	255	74	0.29	0.01	0.29	0	0	0	0	0	teardrop.	2
0	udp	private	SF	28	0	0	3	0	0	0	0	0	0	0	0	0	0	0	0	0	0	76	75	0.01	0	0	0	0.99	0.03	0	255	75	0.29	0.01	0.29	0	0	0	0	0	teardrop.	2
0	udp	private	SF	28	0	0	3	0	0	0	0	0	0	0	0	0	0	0	0	0	0	77	76	0.01	0	0	0	0.99	0.03	0	255	76	0.3	0.01	0.3	0	0	0	0	0	teardrop.	2
0	udp	private	SF	28	0	0	3	0	0	0	0	0	0	0	0	0	0	0	0	0	0	78	77	0.01	0	0	0	0.99	0.03	0	255	77	0.3	0.01	0.3	0	0	0	0	0	teardrop.	2
0	udp	private	SF	28	0	0	3	0	0	0	0	0	0	0	0	0	0	0	0	0	0	79	78	0.01	0	0	0	0.99	0.03	0	255	78	0.31	0.01	0.31	0	0	0	0	0	teardrop.	2
0	udp	private	SF	28	0	0	3	0	0	0	0	0	0	0	0	0	0	0	0	0	0	80	79	0.01	0	0	0	0.99	0.03	0	255	79	0.31	0.01	0.31	0	0	0	0	0	teardrop.	2
0	udp	private	SF	28	0	0	3	0	0	0	0	0	0	0	0	0	0	0	0	0	0	81	80	0.01	0	0	0	0.99	0.02	0	255	80	0.31	0.01	0.31	0	0	0	0	0	teardrop.	2
0	udp	private	SF	28	0	0	3	0	0	0	0	0	0	0	0	0	0	0	0	0	0	82	81	0.01	0	0	0	0.99	0.02	0	255	81	0.32	0.01	0.32	0	0	0	0	0	teardrop.	2
0	udp	private	SF	28	0	0	3	0	0	0	0	0	0	0	0	0	0	0	0	0	0	83	82	0.01	0	0	0	0.99	0.02	0	255	82	0.32	0.01	0.32	0	0	0	0	0	teardrop.	2
0	udp	private	SF	28	0	0	3	0	0	0	0	0	0	0	0	0	0	0	0	0	0	84	83	0.01	0	0	0	0.99	0.02	0	255	83	0.33	0.01	0.33	0	0	0	0	0	teardrop.	2
0	udp	private	SF	28	0	0	3	0	0	0	0	0	0	0	0	0	0	0	0	0	0	85	84	0.01	0	0	0	0.99	0.02	0	255	84	0.33	0.01	0.33	0	0	0	0	0	teardrop.	2
0	udp	private	SF	28	0	0	3	0	0	0	0	0	0	0	0	0	0	0	0	0	0	86	85	0.01	0	0	0	0.99	0.02	0	255	85	0.33	0.01	0.33	0	0	0	0	0	teardrop.	2
0	udp	private	SF	28	0	0	3	0	0	0	0	0	0	0	0	0	0	0	0	0	0	87	86	0.01	0	0	0	0.99	0.02	0	255	86	0.34	0.01	0.34	0	0	0	0	0	teardrop.	2
0	udp	private	SF	28	0	0	3	0	0	0	0	0	0	0	0	0	0	0	0	0	0	88	87	0.01	0	0	0	0.99	0.02	0	255	87	0.34	0.01	0.34	0	0	0	0	0	teardrop.	2
0	udp	private	SF	28	0	0	3	0	0	0	0	0	0	0	0	0	0	0	0	0	0	89	88	0.01	0	0	0	0.99	0.02	0	255	88	0.35	0.01	0.35	0	0	0	0	0	teardrop.	2
0	udp	private	SF	28	0	0	3	0	0	0	0	0	0	0	0	0	0	0	0	0	0	90	89	0.01	0	0	0	0.99	0.02	0	255	89	0.35	0.01	0.35	0	0	0	0	0	teardrop.	2
0	udp	private	SF	28	0	0	3	0	0	0	0	0	0	0	0	0	0	0	0	0	0	91	90	0.01	0	0	0	0.99	0.02	0	255	90	0.35	0.01	0.35	0	0	0	0	0	teardrop.	2
0	udp	private	SF	28	0	0	3	0	0	0	0	0	0	0	0	0	0	0	0	0	0	92	91	0.01	0	0	0	0.99	0.02	0	255	91	0.36	0.01	0.36	0	0	0	0	0	teardrop.	2
0	icmp	ecr_i	SF	1480	0	0	1	0	0	0	0	0	0	0	0	0	0	0	0	0	0	1	1	0	0	0	0	1	0	0	85	1	0.01	0.05	0.01	0	0	0	0	0	pod.	2
0	icmp	ecr_i	SF	1480	0	0	1	0	0	0	0	0	0	0	0	0	0	0	0	0	0	2	2	0	0	0	0	1	0	0	86	2	0.02	0.05	0.02	0	0	0	0	0	pod.	2
0	icmp	ecr_i	SF	1480	0	0	1	0	0	0	0	0	0	0	0	0	0	0	0	0	0	3	3	0	0	0	0	1	0	0	87	3	0.03	0.05	0.03	0	0	0	0	0	pod.	2
0	icmp	ecr_i	SF	1480	0	0	1	0	0	0	0	0	0	0	0	0	0	0	0	0	0	4	4	0	0	0	0	1	0	0	88	4	0.05	0.05	0.05	0	0	0	0	0	pod.	2
0	icmp	ecr_i	SF	1480	0	0	1	0	0	0	0	0	0	0	0	0	0	0	0	0	0	5	5	0	0	0	0	1	0	0	89	5	0.06	0.04	0.06	0	0	0	0	0	pod.	2
0	icmp	ecr_i	SF	1480	0	0	1	0	0	0	0	0	0	0	0	0	0	0	0	0	0	6	6	0	0	0	0	1	0	0	90	6	0.07	0.04	0.07	0	0	0	0	0	pod.	2
0	icmp	ecr_i	SF	1480	0	0	1	0	0	0	0	0	0	0	0	0	0	0	0	0	0	7	7	0	0	0	0	1	0	0	91	7	0.08	0.04	0.08	0	0	0	0	0	pod.	2
0	icmp	ecr_i	SF	1480	0	0	1	0	0	0	0	0	0	0	0	0	0	0	0	0	0	8	8	0	0	0	0	1	0	0	92	8	0.09	0.04	0.09	0	0	0	0	0	pod.	2
0	icmp	ecr_i	SF	1480	0	0	1	0	0	0	0	0	0	0	0	0	0	0	0	0	0	9	9	0	0	0	0	1	0	0	93	9	0.1	0.04	0.1	0	0	0	0	0	pod.	2
0	icmp	ecr_i	SF	1480	0	0	1	0	0	0	0	0	0	0	0	0	0	0	0	0	0	10	10	0	0	0	0	1	0	0	94	10	0.11	0.04	0.11	0	0	0	0	0	pod.	2
0	icmp	ecr_i	SF	1480	0	0	1	0	0	0	0	0	0	0	0	0	0	0	0	0	0	11	11	0	0	0	0	1	0	0	95	11	0.12	0.04	0.12	0	0	0	0	0	pod.	2
0	icmp	ecr_i	SF	1480	0	0	1	0	0	0	0	0	0	0	0	0	0	0	0	0	0	12	12	0	0	0	0	1	0	0	96	12	0.12	0.04	0.12	0	0	0	0	0	pod.	2
0	icmp	ecr_i	SF	1480	0	0	1	0	0	0	0	0	0	0	0	0	0	0	0	0	0	13	13	0	0	0	0	1	0	0	97	13	0.13	0.04	0.13	0	0	0	0	0	pod.	2
0	icmp	ecr_i	SF	1480	0	0	1	0	0	0	0	0	0	0	0	0	0	0	0	0	0	14	14	0	0	0	0	1	0	0	98	14	0.14	0.04	0.14	0	0	0	0	0	pod.	2
0	icmp	ecr_i	SF	1480	0	0	1	0	0	0	0	0	0	0	0	0	0	0	0	0	0	15	15	0	0	0	0	1	0	0	99	15	0.15	0.04	0.15	0	0	0	0	0	pod.	2
0	icmp	ecr_i	SF	1480	0	0	1	0	0	0	0	0	0	0	0	0	0	0	0	0	0	16	16	0	0	0	0	1	0	0	100	16	0.16	0.04	0.16	0	0	0	0	0	pod.	2
0	icmp	ecr_i	SF	1480	0	0	1	0	0	0	0	0	0	0	0	0	0	0	0	0	0	17	17	0	0	0	0	1	0	0	101	17	0.17	0.04	0.17	0	0	0	0	0	pod.	2
0	icmp	ecr_i	SF	1480	0	0	1	0	0	0	0	0	0	0	0	0	0	0	0	0	0	18	18	0	0	0	0	1	0	0	102	18	0.18	0.04	0.18	0	0	0	0	0	pod.	2
0	icmp	ecr_i	SF	1480	0	0	1	0	0	0	0	0	0	0	0	0	0	0	0	0	0	19	19	0	0	0	0	1	0	0	103	19	0.18	0.04	0.18	0	0	0	0	0	pod.	2
0	icmp	ecr_i	SF	1480	0	0	1	0	0	0	0	0	0	0	0	0	0	0	0	0	0	20	20	0	0	0	0	1	0	0	104	20	0.19	0.04	0.19	0	0	0	0	0	pod.	2
0	icmp	ecr_i	SF	1480	0	0	1	0	0	0	0	0	0	0	0	0	0	0	0	0	0	1	1	0	0	0	0	1	0	0	255	1	0	0.02	0	0	0	0	0	0	pod.	2
0	icmp	ecr_i	SF	1480	0	0	1	0	0	0	0	0	0	0	0	0	0	0	0	0	0	2	2	0	0	0	0	1	0	0	255	2	0.01	0.02	0.01	0	0	0	0	0	pod.	2
0	icmp	ecr_i	SF	1480	0	0	1	0	0	0	0	0	0	0	0	0	0	0	0	0	0	3	3	0	0	0	0	1	0	0	255	3	0.01	0.02	0.01	0	0	0	0	0	pod.	2
0	icmp	ecr_i	SF	1480	0	0	1	0	0	0	0	0	0	0	0	0	0	0	0	0	0	4	4	0	0	0	0	1	0	0	255	4	0.02	0.02	0.02	0	0	0	0	0	pod.	2
0	icmp	ecr_i	SF	1480	0	0	1	0	0	0	0	0	0	0	0	0	0	0	0	0	0	5	5	0	0	0	0	1	0	0	255	5	0.02	0.02	0.02	0	0	0	0	0	pod.	2
0	icmp	ecr_i	SF	1480	0	0	1	0	0	0	0	0	0	0	0	0	0	0	0	0	0	6	6	0	0	0	0	1	0	0	255	6	0.02	0.02	0.02	0	0	0	0	0	pod.	2
0	icmp	ecr_i	SF	1480	0	0	1	0	0	0	0	0	0	0	0	0	0	0	0	0	0	7	7	0	0	0	0	1	0	0	255	7	0.03	0.02	0.03	0	0	0	0	0	pod.	2
0	icmp	ecr_i	SF	1480	0	0	1	0	0	0	0	0	0	0	0	0	0	0	0	0	0	8	8	0	0	0	0	1	0	0	255	8	0.03	0.02	0.03	0	0	0	0	0	pod.	2
0	icmp	ecr_i	SF	1480	0	0	1	0	0	0	0	0	0	0	0	0	0	0	0	0	0	9	9	0	0	0	0	1	0	0	255	9	0.04	0.02	0.04	0	0	0	0	0	pod.	2
0	icmp	ecr_i	SF	1480	0	0	1	0	0	0	0	0	0	0	0	0	0	0	0	0	0	10	10	0	0	0	0	1	0	0	255	10	0.04	0.02	0.04	0	0	0	0	0	pod.	2
0	icmp	ecr_i	SF	1480	0	0	1	0	0	0	0	0	0	0	0	0	0	0	0	0	0	11	11	0	0	0	0	1	0	0	255	11	0.04	0.02	0.04	0	0	0	0	0	pod.	2
0	icmp	ecr_i	SF	1480	0	0	1	0	0	0	0	0	0	0	0	0	0	0	0	0	0	12	12	0	0	0	0	1	0	0	255	12	0.05	0.02	0.05	0	0	0	0	0	pod.	2
0	icmp	ecr_i	SF	1480	0	0	1	0	0	0	0	0	0	0	0	0	0	0	0	0	0	13	13	0	0	0	0	1	0	0	255	13	0.05	0.02	0.05	0	0	0	0	0	pod.	2
0	icmp	ecr_i	SF	1480	0	0	1	0	0	0	0	0	0	0	0	0	0	0	0	0	0	14	14	0	0	0	0	1	0	0	255	14	0.05	0.02	0.05	0	0	0	0	0	pod.	2
0	icmp	ecr_i	SF	1480	0	0	1	0	0	0	0	0	0	0	0	0	0	0	0	0	0	15	15	0	0	0	0	1	0	0	255	15	0.06	0.02	0.06	0	0	0	0	0	pod.	2
0	icmp	ecr_i	SF	1480	0	0	1	0	0	0	0	0	0	0	0	0	0	0	0	0	0	16	16	0	0	0	0	1	0	0	255	16	0.06	0.02	0.06	0	0	0	0	0	pod.	2
0	icmp	ecr_i	SF	1480	0	0	1	0	0	0	0	0	0	0	0	0	0	0	0	0	0	17	17	0	0	0	0	1	0	0	255	17	0.07	0.02	0.07	0	0	0	0	0	pod.	2
0	icmp	ecr_i	SF	1480	0	0	1	0	0	0	0	0	0	0	0	0	0	0	0	0	0	18	18	0	0	0	0	1	0	0	255	18	0.07	0.02	0.07	0	0	0	0	0	pod.	2
0	icmp	ecr_i	SF	1480	0	0	1	0	0	0	0	0	0	0	0	0	0	0	0	0	0	19	19	0	0	0	0	1	0	0	255	19	0.07	0.02	0.07	0	0	0	0	0	pod.	2
0	icmp	ecr_i	SF	1480	0	0	1	0	0	0	0	0	0	0	0	0	0	0	0	0	0	20	20	0	0	0	0	1	0	0	255	20	0.08	0.02	0.08	0	0	0	0	0	pod.	2
0	icmp	ecr_i	SF	1480	0	0	1	0	0	0	0	0	0	0	0	0	0	0	0	0	0	3	3	0	0	0	0	1	0	0	87	3	0.03	0.05	0.03	0	0	0	0	0	pod.	2
0	icmp	ecr_i	SF	1480	0	0	1	0	0	0	0	0	0	0	0	0	0	0	0	0	0	4	4	0	0	0	0	1	0	0	88	4	0.05	0.05	0.05	0	0	0	0	0	pod.	2
0	icmp	ecr_i	SF	1480	0	0	1	0	0	0	0	0	0	0	0	0	0	0	0	0	0	5	5	0	0	0	0	1	0	0	89	5	0.06	0.04	0.06	0	0	0	0	0	pod.	2
0	icmp	ecr_i	SF	1480	0	0	1	0	0	0	0	0	0	0	0	0	0	0	0	0	0	6	6	0	0	0	0	1	0	0	90	6	0.07	0.04	0.07	0	0	0	0	0	pod.	2
0	icmp	ecr_i	SF	1480	0	0	1	0	0	0	0	0	0	0	0	0	0	0	0	0	0	7	7	0	0	0	0	1	0	0	91	7	0.08	0.04	0.08	0	0	0	0	0	pod.	2
0	icmp	ecr_i	SF	1480	0	0	1	0	0	0	0	0	0	0	0	0	0	0	0	0	0	8	8	0	0	0	0	1	0	0	92	8	0.09	0.04	0.09	0	0	0	0	0	pod.	2
0	icmp	ecr_i	SF	1480	0	0	1	0	0	0	0	0	0	0	0	0	0	0	0	0	0	9	9	0	0	0	0	1	0	0	93	9	0.1	0.04	0.1	0	0	0	0	0	pod.	2
0	icmp	ecr_i	SF	1480	0	0	1	0	0	0	0	0	0	0	0	0	0	0	0	0	0	10	10	0	0	0	0	1	0	0	94	10	0.11	0.04	0.11	0	0	0	0	0	pod.	2
0	icmp	ecr_i	SF	1480	0	0	1	0	0	0	0	0	0	0	0	0	0	0	0	0	0	11	11	0	0	0	0	1	0	0	95	11	0.12	0.04	0.12	0	0	0	0	0	pod.	2
0	icmp	ecr_i	SF	1480	0	0	1	0	0	0	0	0	0	0	0	0	0	0	0	0	0	12	12	0	0	0	0	1	0	0	96	12	0.12	0.04	0.12	0	0	0	0	0	pod.	2
0	icmp	ecr_i	SF	1480	0	0	1	0	0	0	0	0	0	0	0	0	0	0	0	0	0	13	13	0	0	0	0	1	0	0	97	13	0.13	0.04	0.13	0	0	0	0	0	pod.	2
0	icmp	ecr_i	SF	1480	0	0	1	0	0	0	0	0	0	0	0	0	0	0	0	0	0	4	4	0	0	0	0	1	0	0	255	4	0.02	0.02	0.02	0	0	0	0	0	pod.	2
0	icmp	ecr_i	SF	1480	0	0	1	0	0	0	0	0	0	0	0	0	0	0	0	0	0	5	5	0	0	0	0	1	0	0	255	5	0.02	0.02	0.02	0	0	0	0	0	pod.	2
0	icmp	ecr_i	SF	1480	0	0	1	0	0	0	0	0	0	0	0	0	0	0	0	0	0	6	6	0	0	0	0	1	0	0	255	6	0.02	0.02	0.02	0	0	0	0	0	pod.	2
0	icmp	ecr_i	SF	1480	0	0	1	0	0	0	0	0	0	0	0	0	0	0	0	0	0	7	7	0	0	0	0	1	0	0	255	7	0.03	0.02	0.03	0	0	0	0	0	pod.	2
0	icmp	ecr_i	SF	1480	0	0	1	0	0	0	0	0	0	0	0	0	0	0	0	0	0	8	8	0	0	0	0	1	0	0	255	8	0.03	0.02	0.03	0	0	0	0	0	pod.	2
0	icmp	ecr_i	SF	1480	0	0	1	0	0	0	0	0	0	0	0	0	0	0	0	0	0	9	9	0	0	0	0	1	0	0	255	9	0.04	0.02	0.04	0	0	0	0	0	pod.	2
0	icmp	ecr_i	SF	1480	0	0	1	0	0	0	0	0	0	0	0	0	0	0	0	0	0	10	10	0	0	0	0	1	0	0	255	10	0.04	0.02	0.04	0	0	0	0	0	pod.	2
0	icmp	ecr_i	SF	1480	0	0	1	0	0	0	0	0	0	0	0	0	0	0	0	0	0	11	11	0	0	0	0	1	0	0	255	11	0.04	0.02	0.04	0	0	0	0	0	pod.	2
0	icmp	ecr_i	SF	1480	0	0	1	0	0	0	0	0	0	0	0	0	0	0	0	0	0	12	12	0	0	0	0	1	0	0	255	12	0.05	0.02	0.05	0	0	0	0	0	pod.	2
0	icmp	ecr_i	SF	1480	0	0	1	0	0	0	0	0	0	0	0	0	0	0	0	0	0	13	13	0	0	0	0	1	0	0	255	13	0.05	0.02	0.05	0	0	0	0	0	pod.	2
0	icmp	ecr_i	SF	1480	0	0	1	0	0	0	0	0	0	0	0	0	0	0	0	0	0	14	14	0	0	0	0	1	0	0	255	14	0.05	0.02	0.05	0	0	0	0	0	pod.	2
0	icmp	ecr_i	SF	1480	0	0	1	0	0	0	0	0	0	0	0	0	0	0	0	0	0	15	15	0	0	0	0	1	0	0	255	15	0.06	0.02	0.06	0	0	0	0	0	pod.	2
0	icmp	ecr_i	SF	1480	0	0	1	0	0	0	0	0	0	0	0	0	0	0	0	0	0	16	16	0	0	0	0	1	0	0	255	16	0.06	0.02	0.06	0	0	0	0	0	pod.	2
0	icmp	ecr_i	SF	1480	0	0	1	0	0	0	0	0	0	0	0	0	0	0	0	0	0	17	17	0	0	0	0	1	0	0	255	17	0.07	0.02	0.07	0	0	0	0	0	pod.	2
0	icmp	ecr_i	SF	1480	0	0	1	0	0	0	0	0	0	0	0	0	0	0	0	0	0	18	18	0	0	0	0	1	0	0	255	18	0.07	0.02	0.07	0	0	0	0	0	pod.	2
0	icmp	ecr_i	SF	1480	0	0	1	0	0	0	0	0	0	0	0	0	0	0	0	0	0	19	19	0	0	0	0	1	0	0	255	19	0.07	0.02	0.07	0	0	0	0	0	pod.	2
0	icmp	ecr_i	SF	1480	0	0	1	0	0	0	0	0	0	0	0	0	0	0	0	0	0	20	20	0	0	0	0	1	0	0	255	20	0.08	0.02	0.08	0	0	0	0	0	pod.	2
0	icmp	ecr_i	SF	1480	0	0	1	0	0	0	0	0	0	0	0	0	0	0	0	0	0	3	3	0	0	0	0	1	0	0	87	3	0.03	0.05	0.03	0	0	0	0	0	pod.	2
0	icmp	ecr_i	SF	1480	0	0	1	0	0	0	0	0	0	0	0	0	0	0	0	0	0	4	4	0	0	0	0	1	0	0	88	4	0.05	0.05	0.05	0	0	0	0	0	pod.	2
0	icmp	ecr_i	SF	1480	0	0	1	0	0	0	0	0	0	0	0	0	0	0	0	0	0	5	5	0	0	0	0	1	0	0	89	5	0.06	0.04	0.06	0	0	0	0	0	pod.	2
0	icmp	ecr_i	SF	1480	0	0	1	0	0	0	0	0	0	0	0	0	0	0	0	0	0	1	1	0	0	0	0	1	0	0	85	1	0.01	0.05	0.01	0	0	0	0	0	pod.	2
0	icmp	ecr_i	SF	1480	0	0	1	0	0	0	0	0	0	0	0	0	0	0	0	0	0	2	2	0	0	0	0	1	0	0	86	2	0.02	0.05	0.02	0	0	0	0	0	pod.	2
0	icmp	ecr_i	SF	1480	0	0	1	0	0	0	0	0	0	0	0	0	0	0	0	0	0	3	3	0	0	0	0	1	0	0	87	3	0.03	0.05	0.03	0	0	0	0	0	pod.	2
0	icmp	ecr_i	SF	1480	0	0	1	0	0	0	0	0	0	0	0	0	0	0	0	0	0	4	4	0	0	0	0	1	0	0	88	4	0.05	0.05	0.05	0	0	0	0	0	pod.	2
0	icmp	ecr_i	SF	1480	0	0	1	0	0	0	0	0	0	0	0	0	0	0	0	0	0	5	5	0	0	0	0	1	0	0	89	5	0.06	0.04	0.06	0	0	0	0	0	pod.	2
0	icmp	ecr_i	SF	1480	0	0	1	0	0	0	0	0	0	0	0	0	0	0	0	0	0	6	6	0	0	0	0	1	0	0	90	6	0.07	0.04	0.07	0	0	0	0	0	pod.	2
0	icmp	ecr_i	SF	1480	0	0	1	0	0	0	0	0	0	0	0	0	0	0	0	0	0	7	7	0	0	0	0	1	0	0	91	7	0.08	0.04	0.08	0	0	0	0	0	pod.	2
0	icmp	ecr_i	SF	1480	0	0	1	0	0	0	0	0	0	0	0	0	0	0	0	0	0	8	8	0	0	0	0	1	0	0	92	8	0.09	0.04	0.09	0	0	0	0	0	pod.	2
0	icmp	ecr_i	SF	1480	0	0	1	0	0	0	0	0	0	0	0	0	0	0	0	0	0	9	9	0	0	0	0	1	0	0	93	9	0.1	0.04	0.1	0	0	0	0	0	pod.	2
0	icmp	ecr_i	SF	1480	0	0	1	0	0	0	0	0	0	0	0	0	0	0	0	0	0	10	10	0	0	0	0	1	0	0	94	10	0.11	0.04	0.11	0	0	0	0	0	pod.	2
0	icmp	ecr_i	SF	1480	0	0	1	0	0	0	0	0	0	0	0	0	0	0	0	0	0	11	11	0	0	0	0	1	0	0	95	11	0.12	0.04	0.12	0	0	0	0	0	pod.	2
0	icmp	ecr_i	SF	1480	0	0	1	0	0	0	0	0	0	0	0	0	0	0	0	0	0	12	12	0	0	0	0	1	0	0	96	12	0.12	0.04	0.12	0	0	0	0	0	pod.	2
0	icmp	ecr_i	SF	1480	0	0	1	0	0	0	0	0	0	0	0	0	0	0	0	0	0	13	13	0	0	0	0	1	0	0	97	13	0.13	0.04	0.13	0	0	0	0	0	pod.	2
0	icmp	ecr_i	SF	1480	0	0	1	0	0	0	0	0	0	0	0	0	0	0	0	0	0	14	14	0	0	0	0	1	0	0	98	14	0.14	0.04	0.14	0	0	0	0	0	pod.	2
0	icmp	ecr_i	SF	1480	0	0	1	0	0	0	0	0	0	0	0	0	0	0	0	0	0	15	15	0	0	0	0	1	0	0	99	15	0.15	0.04	0.15	0	0	0	0	0	pod.	2
0	icmp	ecr_i	SF	1480	0	0	1	0	0	0	0	0	0	0	0	0	0	0	0	0	0	16	16	0	0	0	0	1	0	0	100	16	0.16	0.04	0.16	0	0	0	0	0	pod.	2
0	icmp	ecr_i	SF	1480	0	0	1	0	0	0	0	0	0	0	0	0	0	0	0	0	0	17	17	0	0	0	0	1	0	0	101	17	0.17	0.04	0.17	0	0	0	0	0	pod.	2
0	icmp	ecr_i	SF	1480	0	0	1	0	0	0	0	0	0	0	0	0	0	0	0	0	0	18	18	0	0	0	0	1	0	0	102	18	0.18	0.04	0.18	0	0	0	0	0	pod.	2
0	icmp	ecr_i	SF	1480	0	0	1	0	0	0	0	0	0	0	0	0	0	0	0	0	0	19	19	0	0	0	0	1	0	0	103	19	0.18	0.04	0.18	0	0	0	0	0	pod.	2
0	icmp	ecr_i	SF	1480	0	0	1	0	0	0	0	0	0	0	0	0	0	0	0	0	0	20	20	0	0	0	0	1	0	0	104	20	0.19	0.04	0.19	0	0	0	0	0	pod.	2
0	icmp	ecr_i	SF	1480	0	0	1	0	0	0	0	0	0	0	0	0	0	0	0	0	0	8	8	0	0	0	0	1	0	0	92	8	0.09	0.04	0.09	0	0	0	0	0	pod.	2
0	icmp	ecr_i	SF	1480	0	0	1	0	0	0	0	0	0	0	0	0	0	0	0	0	0	9	9	0	0	0	0	1	0	0	93	9	0.1	0.04	0.1	0	0	0	0	0	pod.	2
0	icmp	ecr_i	SF	1480	0	0	1	0	0	0	0	0	0	0	0	0	0	0	0	0	0	10	10	0	0	0	0	1	0	0	94	10	0.11	0.04	0.11	0	0	0	0	0	pod.	2
0	icmp	ecr_i	SF	1480	0	0	1	0	0	0	0	0	0	0	0	0	0	0	0	0	0	11	11	0	0	0	0	1	0	0	95	11	0.12	0.04	0.12	0	0	0	0	0	pod.	2
0	icmp	ecr_i	SF	1480	0	0	1	0	0	0	0	0	0	0	0	0	0	0	0	0	0	12	12	0	0	0	0	1	0	0	96	12	0.12	0.04	0.12	0	0	0	0	0	pod.	2
0	icmp	ecr_i	SF	1480	0	0	1	0	0	0	0	0	0	0	0	0	0	0	0	0	0	13	13	0	0	0	0	1	0	0	97	13	0.13	0.04	0.13	0	0	0	0	0	pod.	2
0	icmp	ecr_i	SF	1480	0	0	1	0	0	0	0	0	0	0	0	0	0	0	0	0	0	4	4	0	0	0	0	1	0	0	255	4	0.02	0.02	0.02	0	0	0	0	0	pod.	2
0	icmp	ecr_i	SF	1480	0	0	1	0	0	0	0	0	0	0	0	0	0	0	0	0	0	5	5	0	0	0	0	1	0	0	255	5	0.02	0.02	0.02	0	0	0	0	0	pod.	2
0	icmp	ecr_i	SF	1480	0	0	1	0	0	0	0	0	0	0	0	0	0	0	0	0	0	6	6	0	0	0	0	1	0	0	255	6	0.02	0.02	0.02	0	0	0	0	0	pod.	2
0	icmp	ecr_i	SF	1480	0	0	1	0	0	0	0	0	0	0	0	0	0	0	0	0	0	7	7	0	0	0	0	1	0	0	255	7	0.03	0.02	0.03	0	0	0	0	0	pod.	2
0	icmp	ecr_i	SF	1480	0	0	1	0	0	0	0	0	0	0	0	0	0	0	0	0	0	8	8	0	0	0	0	1	0	0	255	8	0.03	0.02	0.03	0	0	0	0	0	pod.	2
0	icmp	ecr_i	SF	1480	0	0	1	0	0	0	0	0	0	0	0	0	0	0	0	0	0	9	9	0	0	0	0	1	0	0	255	9	0.04	0.02	0.04	0	0	0	0	0	pod.	2
0	icmp	ecr_i	SF	1480	0	0	1	0	0	0	0	0	0	0	0	0	0	0	0	0	0	10	10	0	0	0	0	1	0	0	255	10	0.04	0.02	0.04	0	0	0	0	0	pod.	2
0	icmp	ecr_i	SF	1480	0	0	1	0	0	0	0	0	0	0	0	0	0	0	0	0	0	11	11	0	0	0	0	1	0	0	255	11	0.04	0.02	0.04	0	0	0	0	0	pod.	2
0	icmp	ecr_i	SF	1480	0	0	1	0	0	0	0	0	0	0	0	0	0	0	0	0	0	12	12	0	0	0	0	1	0	0	255	12	0.05	0.02	0.05	0	0	0	0	0	pod.	2
0	icmp	ecr_i	SF	1480	0	0	1	0	0	0	0	0	0	0	0	0	0	0	0	0	0	13	13	0	0	0	0	1	0	0	255	13	0.05	0.02	0.05	0	0	0	0	0	pod.	2
0	icmp	ecr_i	SF	1480	0	0	1	0	0	0	0	0	0	0	0	0	0	0	0	0	0	14	14	0	0	0	0	1	0	0	255	14	0.05	0.02	0.05	0	0	0	0	0	pod.	2
0	icmp	ecr_i	SF	1480	0	0	1	0	0	0	0	0	0	0	0	0	0	0	0	0	0	15	15	0	0	0	0	1	0	0	255	15	0.06	0.02	0.06	0	0	0	0	0	pod.	2
0	icmp	ecr_i	SF	1480	0	0	1	0	0	0	0	0	0	0	0	0	0	0	0	0	0	16	16	0	0	0	0	1	0	0	255	16	0.06	0.02	0.06	0	0	0	0	0	pod.	2
0	icmp	ecr_i	SF	1480	0	0	1	0	0	0	0	0	0	0	0	0	0	0	0	0	0	17	17	0	0	0	0	1	0	0	255	17	0.07	0.02	0.07	0	0	0	0	0	pod.	2
0	icmp	ecr_i	SF	1480	0	0	1	0	0	0	0	0	0	0	0	0	0	0	0	0	0	16	16	0	0	0	0	1	0	0	100	16	0.16	0.04	0.16	0	0	0	0	0	pod.	2
0	icmp	ecr_i	SF	1480	0	0	1	0	0	0	0	0	0	0	0	0	0	0	0	0	0	17	17	0	0	0	0	1	0	0	101	17	0.17	0.04	0.17	0	0	0	0	0	pod.	2
0	icmp	ecr_i	SF	1480	0	0	1	0	0	0	0	0	0	0	0	0	0	0	0	0	0	18	18	0	0	0	0	1	0	0	102	18	0.18	0.04	0.18	0	0	0	0	0	pod.	2
0	icmp	ecr_i	SF	1480	0	0	1	0	0	0	0	0	0	0	0	0	0	0	0	0	0	19	19	0	0	0	0	1	0	0	103	19	0.18	0.04	0.18	0	0	0	0	0	pod.	2
0	icmp	ecr_i	SF	1480	0	0	1	0	0	0	0	0	0	0	0	0	0	0	0	0	0	20	20	0	0	0	0	1	0	0	104	20	0.19	0.04	0.19	0	0	0	0	0	pod.	2
0	icmp	ecr_i	SF	1480	0	0	1	0	0	0	0	0	0	0	0	0	0	0	0	0	0	1	1	0	0	0	0	1	0	0	255	1	0	0.02	0	0	0	0	0	0	pod.	2
0	icmp	ecr_i	SF	1480	0	0	1	0	0	0	0	0	0	0	0	0	0	0	0	0	0	2	2	0	0	0	0	1	0	0	255	2	0.01	0.02	0.01	0	0	0	0	0	pod.	2
0	icmp	ecr_i	SF	1480	0	0	1	0	0	0	0	0	0	0	0	0	0	0	0	0	0	3	3	0	0	0	0	1	0	0	255	3	0.01	0.02	0.01	0	0	0	0	0	pod.	2
0	icmp	ecr_i	SF	1480	0	0	1	0	0	0	0	0	0	0	0	0	0	0	0	0	0	4	4	0	0	0	0	1	0	0	255	4	0.02	0.02	0.02	0	0	0	0	0	pod.	2
0	icmp	ecr_i	SF	1480	0	0	1	0	0	0	0	0	0	0	0	0	0	0	0	0	0	5	5	0	0	0	0	1	0	0	255	5	0.02	0.02	0.02	0	0	0	0	0	pod.	2
0	tcp	finger	S0	0	0	1	0	0	0	0	0	0	0	0	0	0	0	0	0	0	0	1	1	1	1	0	0	1	0	0	1	8	1	0	1	0.38	1	0.12	0	0	land.	2
0	tcp	finger	S0	0	0	1	0	0	0	0	0	0	0	0	0	0	0	0	0	0	0	1	2	1	1	0	0	1	0	1	1	1	1	0	1	0	1	1	0	0	land.	2
0	tcp	finger	S0	0	0	1	0	0	0	0	0	0	0	0	0	0	0	0	0	0	0	1	1	1	1	0	0	1	0	0	1	6	1	0	1	0.33	1	0.17	0	0	land.	2
0	tcp	finger	S0	0	0	1	0	0	0	0	0	0	0	0	0	0	0	0	0	0	0	1	2	1	1	0	0	1	0	1	12	9	0.08	0.17	0.08	0.33	0.58	0.11	0	0	land.	2
0	tcp	finger	S0	0	0	1	0	0	0	0	0	0	0	0	0	0	0	0	0	0	0	1	2	1	1	0	0	1	0	1	1	1	1	0	1	0	1	1	0	0	land.	2
0	tcp	finger	S0	0	0	1	0	0	0	0	0	0	0	0	0	0	0	0	0	0	0	1	2	1	1	0	0	1	0	1	1	2	1	0	1	1	1	1	0	0	land.	2
0	tcp	finger	S0	0	0	1	0	0	0	0	0	0	0	0	0	0	0	0	0	0	0	1	2	1	1	0	0	1	0	1	1	3	1	0	1	1	1	1	0	0	land.	2
0	tcp	finger	S0	0	0	1	0	0	0	0	0	0	0	0	0	0	0	0	0	0	0	1	2	1	1	0	0	1	0	1	1	4	1	0	1	1	1	1	0	0	land.	2
0	tcp	finger	S0	0	0	1	0	0	0	0	0	0	0	0	0	0	0	0	0	0	0	1	2	1	1	0	0	1	0	1	1	5	1	0	1	1	1	1	0	0	land.	2
0	tcp	finger	S0	0	0	1	0	0	0	0	0	0	0	0	0	0	0	0	0	0	0	1	2	1	1	0	0	1	0	1	1	6	1	0	1	0.33	1	0.17	0	0	land.	2
0	tcp	finger	S0	0	0	1	0	0	0	0	0	0	0	0	0	0	0	0	0	0	0	1	1	1	1	0	0	1	0	0	1	8	1	0	1	0.25	1	0.12	0	0	land.	2
0	tcp	finger	S0	0	0	1	0	0	0	0	0	0	0	0	0	0	0	0	0	0	0	1	2	1	1	0	0	1	0	1	1	6	1	0	1	0.33	1	0.17	0	0	land.	2
0	tcp	finger	S0	0	0	1	0	0	0	0	0	0	0	0	0	0	0	0	0	0	0	1	2	1	1	0	0	1	0	1	1	2	1	0	1	1	1	0.5	0	0	land.	2
0	tcp	finger	S0	0	0	1	0	0	0	0	0	0	0	0	0	0	0	0	0	0	0	1	2	1	1	0	0	1	0	1	1	3	1	0	1	1	1	0.67	0	0	land.	2
0	tcp	finger	S0	0	0	1	0	0	0	0	0	0	0	0	0	0	0	0	0	0	0	1	2	1	1	0	0	1	0	1	1	4	1	0	1	1	1	0.75	0	0	land.	2
0	tcp	finger	S0	0	0	1	0	0	0	0	0	0	0	0	0	0	0	0	0	0	0	1	2	1	1	0	0	1	0	1	1	5	1	0	1	1	1	0.8	0	0	land.	2
10	tcp	ftp_data	SF	0	5150180	0	0	0	0	0	0	0	0	0	0	0	0	0	0	0	0	1	1	0	0	0	0	1	0	0	17	17	1	0	1	0	0	0	0	0	warezmaster.	3
9	tcp	ftp_data	SF	0	5153771	0	0	0	0	0	0	0	0	0	0	0	0	0	0	0	0	1	1	0	0	0	0	1	0	0	12	12	1	0	1	0	0	0	0	0	warezmaster.	3
9	tcp	ftp_data	SF	0	5151049	0	0	0	0	0	0	0	0	0	0	0	0	0	0	0	0	1	1	0	0	0	0	1	0	0	13	13	1	0	1	0	0	0	0	0	warezmaster.	3
0	tcp	ftp_data	SF	334	0	0	0	0	0	0	1	0	0	0	0	0	0	0	0	0	0	2	2	0	0	0	0	1	0	0	2	2	1	0	1	0	0	0	0	0	warezclient.	3
0	tcp	ftp_data	SF	334	0	0	0	0	0	0	1	0	0	0	0	0	0	0	0	0	0	1	1	0	0	0	0	1	0	0	3	3	1	0	1	0	0	0	0	0	warezclient.	3
0	tcp	ftp_data	SF	334	0	0	0	0	0	0	1	0	0	0	0	0	0	0	0	0	0	2	2	0	0	0	0	1	0	0	4	4	1	0	1	0	0	0	0	0	warezclient.	3
0	tcp	ftp_data	SF	334	0	0	0	0	0	0	1	0	0	0	0	0	0	0	0	0	0	1	1	0	0	0	0	1	0	0	1	1	1	0	1	0	0	0	0	0	warezclient.	3
0	tcp	ftp_data	SF	334	0	0	0	0	0	0	1	0	0	0	0	0	0	0	0	0	0	2	2	0	0	0	0	1	0	0	2	2	1	0	1	0	0	0	0	0	warezclient.	3
0	tcp	ftp_data	SF	334	0	0	0	0	0	0	1	0	0	0	0	0	0	0	0	0	0	1	1	0	0	0	0	1	0	0	3	3	1	0	1	0	0	0	0	0	warezclient.	3
0	tcp	ftp_data	SF	334	0	0	0	0	0	0	1	0	0	0	0	0	0	0	0	0	0	2	2	0	0	0	0	1	0	0	4	4	1	0	1	0	0	0	0	0	warezclient.	3
0	tcp	ftp_data	SF	334	0	0	0	0	0	0	1	0	0	0	0	0	0	0	0	0	0	1	1	0	0	0	0	1	0	0	1	5	1	0	1	0.4	0	0	0	0	warezclient.	3
0	tcp	ftp_data	SF	334	0	0	0	0	0	0	1	0	0	0	0	0	0	0	0	0	0	2	2	0	0	0	0	1	0	0	2	6	1	0	1	0.33	0	0	0	0	warezclient.	3
0	tcp	ftp_data	SF	334	0	0	0	0	0	0	1	0	0	0	0	0	0	0	0	0	0	1	1	0	0	0	0	1	0	0	3	7	1	0	1	0.29	0	0	0	0	warezclient.	3
0	tcp	ftp_data	SF	334	0	0	0	0	0	0	1	0	0	0	0	0	0	0	0	0	0	2	2	0	0	0	0	1	0	0	4	8	1	0	1	0.25	0	0	0	0	warezclient.	3
0	tcp	ftp_data	SF	334	0	0	0	0	0	0	1	0	0	0	0	0	0	0	0	0	0	1	1	0	0	0	0	1	0	0	1	9	1	0	1	0.33	0	0	0	0	warezclient.	3
0	tcp	ftp_data	SF	334	0	0	0	0	0	0	1	0	0	0	0	0	0	0	0	0	0	2	2	0	0	0	0	1	0	0	2	10	1	0	1	0.3	0	0	0	0	warezclient.	3
0	tcp	ftp_data	SF	334	0	0	0	0	0	0	1	0	0	0	0	0	0	0	0	0	0	1	1	0	0	0	0	1	0	0	3	11	1	0	1	0.27	0	0	0	0	warezclient.	3
0	tcp	ftp_data	SF	334	0	0	0	0	0	0	1	0	0	0	0	0	0	0	0	0	0	2	2	0	0	0	0	1	0	0	4	12	1	0	1	0.25	0	0	0	0	warezclient.	3
0	tcp	ftp_data	SF	334	0	0	0	0	0	0	1	0	0	0	0	0	0	0	0	0	0	1	1	0	0	0	0	1	0	0	1	13	1	0	1	0.31	0	0	0	0	warezclient.	3
0	tcp	ftp_data	SF	334	0	0	0	0	0	0	1	0	0	0	0	0	0	0	0	0	0	2	2	0	0	0	0	1	0	0	2	14	1	0	1	0.29	0	0	0	0	warezclient.	3
0	tcp	ftp_data	SF	334	0	0	0	0	0	0	1	0	0	0	0	0	0	0	0	0	0	1	1	0	0	0	0	1	0	0	3	15	1	0	1	0.27	0	0	0	0	warezclient.	3
0	tcp	ftp_data	SF	334	0	0	0	0	0	0	1	0	0	0	0	0	0	0	0	0	0	2	2	0	0	0	0	1	0	0	4	15	1	0	1	0.27	0	0	0	0	warezclient.	3
0	tcp	ftp_data	SF	246	0	0	0	0	0	0	1	0	0	0	0	0	0	0	0	0	0	1	1	0	0	0	0	1	0	0	1	13	1	0	1	0.31	0	0	0	0	warezclient.	3
12	tcp	ftp_data	SF	7045	0	0	0	0	0	0	1	0	0	0	0	0	0	0	0	0	0	2	2	0	0	0	0	1	0	0	2	14	1	0	1	0.29	0	0	0	0	warezclient.	3
4	tcp	ftp_data	SF	832	0	0	0	0	0	0	1	0	0	0	0	0	0	0	0	0	0	1	1	0	0	0	0	1	0	0	3	15	1	0	1	0.27	0	0	0	0	warezclient.	3
5057	tcp	ftp_data	SF	5133876	0	0	0	0	4	0	1	0	0	0	0	0	0	0	0	0	0	1	1	0	0	0	0	1	0	0	4	16	1	0	1	0.25	0	0	0	0	warezclient.	3
0	tcp	ftp_data	SF	30	0	0	0	0	0	0	1	0	0	0	0	0	0	0	0	0	0	1	1	0	0	0	0	1	0	0	5	17	1	0	1	0.24	0	0	0	0	warezclient.	3
0	tcp	ftp_data	SF	334	0	0	0	0	0	0	1	0	0	0	0	0	0	0	0	0	0	1	1	0	0	0	0	1	0	0	6	18	1	0	1	0.22	0	0	0	0	warezclient.	3
0	tcp	ftp_data	SF	334	0	0	0	0	0	0	1	0	0	0	0	0	0	0	0	0	0	2	2	0	0	0	0	1	0	0	7	19	1	0	1	0.21	0	0	0	0	warezclient.	3
0	tcp	ftp_data	SF	334	0	0	0	0	0	0	1	0	0	0	0	0	0	0	0	0	0	1	1	0	0	0	0	1	0	0	8	20	1	0	1	0.2	0	0	0	0	warezclient.	3
0	tcp	ftp_data	SF	334	0	0	0	0	0	0	1	0	0	0	0	0	0	0	0	0	0	2	2	0	0	0	0	1	0	0	9	21	1	0	1	0.19	0	0	0	0	warezclient.	3
0	tcp	ftp_data	SF	334	0	0	0	0	0	0	1	0	0	0	0	0	0	0	0	0	0	1	1	0	0	0	0	1	0	0	10	22	1	0	1	0.18	0	0	0	0	warezclient.	3
0	tcp	ftp_data	SF	334	0	0	0	0	0	0	1	0	0	0	0	0	0	0	0	0	0	2	2	0	0	0	0	1	0	0	11	23	1	0	1	0.17	0	0	0	0	warezclient.	3
0	tcp	ftp_data	SF	334	0	0	0	0	0	0	1	0	0	0	0	0	0	0	0	0	0	1	1	0	0	0	0	1	0	0	12	24	1	0	1	0.17	0	0	0	0	warezclient.	3
0	tcp	ftp_data	SF	334	0	0	0	0	0	0	1	0	0	0	0	0	0	0	0	0	0	2	2	0	0	0	0	1	0	0	13	25	1	0	1	0.16	0	0	0	0	warezclient.	3
0	tcp	ftp_data	SF	246	0	0	0	0	0	0	1	0	0	0	0	0	0	0	0	0	0	1	1	0	0	0	0	1	0	0	1	26	1	0	1	0.19	0	0	0	0	warezclient.	3
12	tcp	ftp_data	SF	7045	0	0	0	0	0	0	1	0	0	0	0	0	0	0	0	0	0	2	2	0	0	0	0	1	0	0	2	27	1	0	1	0.19	0	0	0	0	warezclient.	3
4	tcp	ftp_data	SF	832	0	0	0	0	0	0	1	0	0	0	0	0	0	0	0	0	0	1	1	0	0	0	0	1	0	0	3	28	1	0	1	0.18	0	0	0	0	warezclient.	3
5059	tcp	ftp_data	SF	5133876	0	0	0	0	3	0	1	0	0	0	0	0	0	0	0	0	0	1	1	0	0	0	0	1	0	0	4	29	1	0	1	0.17	0	0	0	0	warezclient.	3
5051	tcp	ftp_data	SF	5135678	0	0	0	0	4	0	1	0	0	0	0	0	0	0	0	0	0	1	1	0	0	0	0	1	0	0	5	30	1	0	1	0.17	0	0	0	0	warezclient.	3
0	tcp	ftp_data	SF	334	0	0	0	0	0	0	1	0	0	0	0	0	0	0	0	0	0	1	1	0	0	0	0	1	0	0	6	31	1	0	1	0.16	0	0	0	0	warezclient.	3
0	tcp	ftp_data	SF	334	0	0	0	0	0	0	1	0	0	0	0	0	0	0	0	0	0	2	2	0	0	0	0	1	0	0	7	32	1	0	1	0.16	0	0	0	0	warezclient.	3
0	tcp	ftp_data	SF	334	0	0	0	0	0	0	1	0	0	0	0	0	0	0	0	0	0	1	1	0	0	0	0	1	0	0	8	33	1	0	1	0.15	0	0	0	0	warezclient.	3
0	tcp	ftp_data	SF	334	0	0	0	0	0	0	1	0	0	0	0	0	0	0	0	0	0	2	2	0	0	0	0	1	0	0	9	34	1	0	1	0.15	0	0	0	0	warezclient.	3
0	tcp	ftp_data	SF	334	0	0	0	0	0	0	1	0	0	0	0	0	0	0	0	0	0	1	1	0	0	0	0	1	0	0	10	35	1	0	1	0.14	0	0	0	0	warezclient.	3
0	tcp	ftp_data	SF	334	0	0	0	0	0	0	1	0	0	0	0	0	0	0	0	0	0	2	2	0	0	0	0	1	0	0	11	36	1	0	1	0.14	0	0	0	0	warezclient.	3
15161	tcp	ftp	SF	370	1208	0	0	0	6	0	1	0	0	0	0	0	0	0	0	0	1	1	1	0	0	0	0	1	0	0	255	1	0	0.02	0	0	0.22	0	0	0	warezclient.	3
15160	tcp	ftp	SF	362	1202	0	0	0	6	0	1	0	0	0	0	0	0	0	0	0	1	1	1	0	0	0	0	1	0	0	255	2	0.01	0.02	0	0	0.21	0	0	0	warezclient.	3
15168	tcp	ftp	SF	365	1202	0	0	0	5	0	1	0	0	0	0	0	0	0	0	0	1	1	1	0	0	0	0	1	0	0	255	3	0.01	0.02	0	0	0.21	0	0	0	warezclient.	3
15163	tcp	ftp	SF	367	1202	0	0	0	6	0	1	0	0	0	0	0	0	0	0	0	1	1	1	0	0	0	0	1	0	0	255	4	0.02	0.02	0	0	0.2	0	0	0	warezclient.	3
15161	tcp	ftp	SF	368	1202	0	0	0	6	0	1	0	0	0	0	0	0	0	0	0	1	1	1	0	0	0	0	1	0	0	255	5	0.02	0.02	0	0	0.2	0	0	0	warezclient.	3
10127	tcp	ftp	SF	998	2191	0	0	0	5	0	1	0	0	0	0	0	0	0	0	0	1	1	1	0	0	0	0	1	0	0	255	6	0.02	0.02	0	0	0.2	0	0	0	warezclient.	3
10131	tcp	ftp	SF	1015	2197	0	0	0	19	0	1	0	0	0	0	0	0	0	0	0	1	1	1	0	0	0	0	1	0	0	255	7	0.03	0.02	0	0	0.19	0	0	0	warezclient.	3
10128	tcp	ftp	SF	979	2187	0	0	0	4	0	1	0	0	0	0	0	0	0	0	0	1	1	1	0	0	0	0	1	0	0	255	8	0.03	0.02	0	0	0.19	0	0	0	warezclient.	3
10125	tcp	ftp	SF	1018	2197	0	0	0	19	0	1	0	0	0	0	0	0	0	0	0	1	1	1	0	0	0	0	1	0	0	255	9	0.04	0.02	0	0	0.18	0	0	0	warezclient.	3
10132	tcp	ftp	SF	1023	2197	0	0	0	19	0	1	0	0	0	0	0	0	0	0	0	1	1	1	0	0	0	0	1	0	0	255	10	0.04	0.02	0	0	0.18	0	0	0	warezclient.	3
10129	tcp	ftp	SF	1020	2201	0	0	0	5	0	1	0	0	0	0	0	0	0	0	0	1	1	1	0	0	0	0	1	0	0	255	11	0.04	0.02	0	0	0.18	0	0	0	warezclient.	3
10127	tcp	ftp	SF	1038	2206	0	0	0	5	0	1	0	0	0	0	0	0	0	0	0	1	1	1	0	0	0	0	1	0	0	255	12	0.05	0.02	0	0	0.17	0	0	0	warezclient.	3
10134	tcp	ftp	SF	1024	2201	0	0	0	4	0	1	0	0	0	0	0	0	0	0	0	1	1	1	0	0	0	0	1	0	0	255	13	0.05	0.02	0	0	0.17	0	0	0	warezclient.	3
10125	tcp	ftp	SF	1012	2201	0	0	0	19	0	1	0	0	0	0	0	0	0	0	0	1	1	1	0	0	0	0	1	0	0	255	14	0.05	0.02	0	0	0.16	0	0	0	warezclient.	3
10120	tcp	ftp	SF	1020	2201	0	0	0	4	0	1	0	0	0	0	0	0	0	0	0	1	1	1	0	0	0	0	1	0	0	255	15	0.06	0.02	0	0	0.16	0	0	0	warezclient.	3
10121	tcp	ftp	SF	980	2191	0	0	0	19	0	1	0	0	0	0	0	0	0	0	0	1	1	1	0	0	0	0	1	0	0	255	16	0.06	0.02	0	0	0.16	0	0	0	warezclient.	3
5079	tcp	ftp	SF	1077	2284	0	0	0	20	0	1	0	0	0	0	0	0	0	0	0	1	1	1	0	0	0	0	1	0	0	255	17	0.07	0.02	0	0	0.15	0	0	0	warezclient.	3
5083	tcp	ftp	SF	1043	2278	0	0	0	20	0	1	0	0	0	0	0	0	0	0	0	1	1	1	0	0	0	0	1	0	0	255	18	0.07	0.02	0	0	0.15	0	0	0	warezclient.	3
5085	tcp	ftp	SF	1019	2273	0	0	0	20	0	1	0	0	0	0	0	0	0	0	0	1	1	1	0	0	0	0	1	0	0	255	19	0.07	0.02	0	0	0.15	0	0	0	warezclient.	3
5081	tcp	ftp	SF	1042	2279	0	0	0	20	0	1	0	0	0	0	0	0	0	0	0	1	1	1	0	0	0	0	1	0	0	255	20	0.08	0.02	0	0	0.14	0	0	0	warezclient.	3
5084	tcp	ftp	SF	1048	2279	0	0	0	20	0	1	0	0	0	0	0	0	0	0	0	1	1	1	0	0	0	0	1	0	0	255	21	0.08	0.02	0	0	0.14	0	0	0	warezclient.	3
5080	tcp	ftp	SF	1042	2279	0	0	0	3	0	1	0	0	0	0	0	0	0	0	0	1	1	1	0	0	0	0	1	0	0	255	22	0.09	0.02	0	0	0.13	0	0	0	warezclient.	3
5076	tcp	ftp	SF	1044	2279	0	0	0	20	0	1	0	0	0	0	0	0	0	0	0	1	1	1	0	0	0	0	1	0	0	255	23	0.09	0.02	0	0	0.13	0	0	0	warezclient.	3
5072	tcp	ftp	SF	1060	2284	0	0	0	20	0	1	0	0	0	0	0	0	0	0	0	1	1	1	0	0	0	0	1	0	0	255	24	0.09	0.02	0	0	0.13	0	0	0	warezclient.	3
5057	tcp	ftp	SF	1064	2284	0	0	0	20	0	1	0	0	0	0	0	0	0	0	0	1	1	1	0	0	0	0	1	0	0	255	25	0.1	0.02	0	0	0.12	0	0	0	warezclient.	3
5055	tcp	ftp	SF	1049	2274	0	0	0	20	0	1	0	0	0	0	0	0	0	0	0	1	1	1	0	0	0	0	1	0	0	255	26	0.1	0.02	0	0	0.12	0	0	0	warezclient.	3
0	tcp	ftp	SF	1181	2447	0	0	0	10	0	1	0	0	0	0	0	0	0	0	0	1	1	1	0	0	0	0	1	0	0	255	27	0.11	0.02	0	0	0.11	0	0	0	warezclient.	3
1	tcp	ftp	SF	1150	2443	0	0	0	28	0	1	0	0	0	0	0	0	0	0	0	1	1	1	0	0	0	0	1	0	0	255	28	0.11	0.02	0	0	0.11	0	0	0	warezclient.	3
3	tcp	ftp	SF	1233	2449	0	0	0	28	0	1	0	0	0	0	0	0	0	0	0	1	1	1	0	0	0	0	1	0	0	255	29	0.11	0.02	0	0	0.11	0	0	0	warezclient.	3
0	tcp	ftp	SF	1208	2449	0	0	0	28	0	1	0	0	0	0	0	0	0	0	0	1	1	1	0	0	0	0	1	0	0	255	30	0.12	0.02	0	0	0.1	0	0	0	warezclient.	3
0	tcp	ftp	SF	1266	2453	0	0	0	28	0	1	0	0	0	0	0	0	0	0	0	1	1	1	0	0	0	0	1	0	0	255	31	0.12	0.02	0	0	0.1	0	0	0	warezclient.	3
0	tcp	ftp	SF	1242	2451	0	0	0	28	0	1	0	0	0	0	0	0	0	0	0	1	1	1	0	0	0	0	1	0	0	255	32	0.13	0.02	0	0	0.09	0	0	0	warezclient.	3
3	tcp	ftp	SF	1240	2451	0	0	0	28	0	1	0	0	0	0	0	0	0	0	0	1	1	1	0	0	0	0	1	0	0	255	33	0.13	0.02	0	0	0.09	0	0	0	warezclient.	3
0	tcp	ftp	SF	1237	2451	0	0	0	28	0	1	0	0	0	0	0	0	0	0	0	1	1	1	0	0	0	0	1	0	0	255	34	0.13	0.02	0	0	0.09	0	0	0	warezclient.	3
1	tcp	ftp	SF	1243	2451	0	0	0	28	0	1	0	0	0	0	0	0	0	0	0	1	1	1	0	0	0	0	1	0	0	255	35	0.14	0.02	0	0	0.08	0	0	0	warezclient.	3
1	tcp	ftp	SF	1251	2451	0	0	0	28	0	1	0	0	0	0	0	0	0	0	0	1	1	1	0	0	0	0	1	0	0	255	36	0.14	0.02	0	0	0.08	0	0	0	warezclient.	3
1	tcp	ftp	SF	1222	2449	0	0	0	28	0	1	0	0	0	0	0	0	0	0	0	1	1	1	0	0	0	0	1	0	0	255	37	0.15	0.02	0	0	0.07	0	0	0	warezclient.	3
1	tcp	ftp	SF	1297	2453	0	0	0	28	0	1	0	0	0	0	0	0	0	0	0	1	1	1	0	0	0	0	1	0	0	255	38	0.15	0.02	0	0	0.07	0	0	0	warezclient.	3
1	tcp	ftp	SF	1184	2445	0	0	0	28	0	1	0	0	0	0	0	0	0	0	0	1	1	1	0	0	0	0	1	0	0	255	39	0.15	0.02	0	0	0.07	0	0	0	warezclient.	3
1	tcp	ftp	SF	1235	2449	0	0	0	28	0	1	0	0	0	0	0	0	0	0	0	1	1	1	0	0	0	0	1	0	0	255	40	0.16	0.02	0	0	0.06	0	0	0	warezclient.	3
0	tcp	ftp	SF	1239	2449	0	0	0	28	0	1	0	0	0	0	0	0	0	0	0	1	1	1	0	0	0	0	1	0	0	255	41	0.16	0.02	0	0	0.06	0	0	0	warezclient.	3
0	tcp	ftp	SF	1224	2449	0	0	0	28	0	1	0	0	0	0	0	0	0	0	0	1	1	1	0	0	0	0	1	0	0	255	42	0.16	0.02	0	0	0.05	0	0	0	warezclient.	3
2	tcp	ftp	SF	1230	2449	0	0	0	28	0	1	0	0	0	0	0	0	0	0	0	1	1	1	0	0	0	0	1	0	0	255	43	0.17	0.02	0	0	0.05	0	0	0	warezclient.	3
0	tcp	ftp	SF	1210	2447	0	0	0	28	0	1	0	0	0	0	0	0	0	0	0	1	1	1	0	0	0	0	1	0	0	255	44	0.17	0.02	0	0	0.05	0	0	0	warezclient.	3
1	tcp	ftp	SF	1199	2449	0	0	0	28	0	1	0	0	0	0	0	0	0	0	0	1	1	1	0	0	0	0	1	0	0	255	45	0.18	0.02	0	0	0.04	0	0	0	warezclient.	3
1	tcp	ftp	SF	1254	2453	0	0	0	28	0	1	0	0	0	0	0	0	0	0	0	1	1	1	0	0	0	0	1	0	0	255	46	0.18	0.02	0	0	0.04	0	0	0	warezclient.	3
1	tcp	ftp	SF	1180	2447	0	0	0	28	0	1	0	0	0	0	0	0	0	0	0	1	1	1	0	0	0	0	1	0	0	255	47	0.18	0.02	0	0	0.04	0	0	0	warezclient.	3
0	tcp	ftp	SF	1143	2445	0	0	0	28	0	1	0	0	0	0	0	0	0	0	0	1	1	1	0	0	0	0	1	0	0	255	48	0.19	0.02	0	0	0.03	0	0	0	warezclient.	3
1	tcp	ftp	SF	1235	2451	0	0	0	28	0	1	0	0	0	0	0	0	0	0	0	1	1	1	0	0	0	0	1	0	0	255	49	0.19	0.02	0	0	0.03	0	0	0	warezclient.	3
0	tcp	ftp	SF	1222	2451	0	0	0	28	0	1	0	0	0	0	0	0	0	0	0	1	1	1	0	0	0	0	1	0	0	255	50	0.2	0.02	0	0	0.02	0	0	0	warezclient.	3
0	tcp	ftp	SF	1268	2453	0	0	0	28	0	1	0	0	0	0	0	0	0	0	0	1	1	1	0	0	0	0	1	0	0	255	51	0.2	0.02	0	0	0.02	0	0	0	warezclient.	3
0	tcp	ftp	SF	1194	2449	0	0	0	28	0	1	0	0	0	0	0	0	0	0	0	1	1	1	0	0	0	0	1	0	0	255	52	0.2	0.02	0	0	0.02	0	0	0	warezclient.	3
1	tcp	ftp	SF	1241	2451	0	0	0	28	0	1	0	0	0	0	0	0	0	0	0	1	1	1	0	0	0	0	1	0	0	255	53	0.21	0.02	0	0	0.01	0	0	0	warezclient.	3
0	tcp	ftp	SF	1229	2451	0	0	0	28	0	1	0	0	0	0	0	0	0	0	0	1	1	1	0	0	0	0	1	0	0	255	54	0.21	0.02	0	0	0.01	0	0	0	warezclient.	3
0	tcp	ftp	SF	1259	2453	0	0	0	28	0	1	0	0	0	0	0	0	0	0	0	1	1	1	0	0	0	0	1	0	0	255	55	0.22	0.02	0	0	0	0	0	0	warezclient.	3
0	tcp	ftp	SF	1225	2451	0	0	0	28	0	1	0	0	0	0	0	0	0	0	0	1	1	1	0	0	0	0	1	0	0	255	56	0.22	0.02	0	0	0	0	0	0	warezclient.	3
1	tcp	ftp	SF	1176	2447	0	0	0	28	0	1	0	0	0	0	0	0	0	0	0	1	1	1	0	0	0	0	1	0	0	255	57	0.22	0.02	0	0	0	0	0	0	warezclient.	3
2	tcp	ftp	SF	1265	2451	0	0	0	28	0	1	0	0	0	0	0	0	0	0	0	1	1	1	0	0	0	0	1	0	0	255	58	0.23	0.02	0	0	0	0	0	0	warezclient.	3
0	tcp	ftp	SF	1254	2451	0	0	0	28	0	1	0	0	0	0	0	0	0	0	0	1	1	1	0	0	0	0	1	0	0	255	59	0.23	0.02	0	0	0	0	0	0	warezclient.	3
2	tcp	ftp	SF	1227	2449	0	0	0	28	0	1	0	0	0	0	0	0	0	0	0	1	1	1	0	0	0	0	1	0	0	255	60	0.24	0.02	0	0	0	0	0	0	warezclient.	3
1	tcp	ftp	SF	1262	2451	0	0	0	28	0	1	0	0	0	0	0	0	0	0	0	1	1	1	0	0	0	0	1	0	0	255	61	0.24	0.02	0	0	0	0	0	0	warezclient.	3
1	tcp	ftp	SF	1224	2449	0	0	0	28	0	1	0	0	0	0	0	0	0	0	0	1	1	1	0	0	0	0	1	0	0	255	62	0.24	0.02	0	0	0	0	0	0	warezclient.	3
1	tcp	ftp	SF	1242	2449	0	0	0	28	0	1	0	0	0	0	0	0	0	0	0	1	1	1	0	0	0	0	1	0	0	255	63	0.25	0.02	0	0	0	0	0	0	warezclient.	3
1	tcp	ftp	SF	1209	2447	0	0	0	28	0	1	0	0	0	0	0	0	0	0	0	1	1	1	0	0	0	0	1	0	0	255	64	0.25	0.02	0	0	0	0	0	0	warezclient.	3
0	tcp	ftp	SF	1287	2453	0	0	0	28	0	1	0	0	0	0	0	0	0	0	0	1	1	1	0	0	0	0	1	0	0	255	65	0.25	0.02	0	0	0	0	0	0	warezclient.	3
337	tcp	telnet	SF	237	1540	0	0	0	0	0	1	0	0	1	0	1	1	1	0	0	0	1	1	0	0	0	0	1	0	0	255	47	0.18	0.02	0	0	0.22	0.32	0	0	spy.	3
299	tcp	telnet	SF	112	847	0	0	0	0	0	0	0	0	0	0	0	0	0	0	0	0	1	1	0	0	0	0	1	0	0	255	48	0.19	0.02	0	0	0.22	0.31	0	0	spy.	3
60	tcp	telnet	S3	125	179	0	0	0	1	1	0	0	0	0	0	0	0	0	0	0	0	1	1	1	1	0	0	1	0	0	1	1	1	0	1	0	1	1	0	0	guess_passwd.	3
0	tcp	telnet	RSTO	125	179	0	0	0	1	1	0	0	0	0	0	0	0	0	0	0	0	2	2	0.5	0.5	0.5	0.5	1	0	0	2	2	1	0	0.5	0	0.5	0.5	0.5	0.5	guess_passwd.	3
0	tcp	telnet	RSTO	125	179	0	0	0	1	1	0	0	0	0	0	0	0	0	0	0	0	2	2	0	0	1	1	1	0	0	3	3	1	0	0.33	0	0.33	0.33	0.67	0.67	guess_passwd.	3
0	tcp	telnet	RSTO	125	179	0	0	0	1	1	0	0	0	0	0	0	0	0	0	0	0	1	1	0	0	1	1	1	0	0	4	4	1	0	0.25	0	0.25	0.25	0.75	0.75	guess_passwd.	3
0	tcp	telnet	RSTO	125	179	0	0	0	1	1	0	0	0	0	0	0	0	0	0	0	0	2	2	0	0	1	1	1	0	0	5	5	1	0	0.2	0	0.2	0.2	0.8	0.8	guess_passwd.	3
0	tcp	telnet	RSTO	125	179	0	0	0	1	1	0	0	0	0	0	0	0	0	0	0	0	2	2	0	0	1	1	1	0	0	6	6	1	0	0.17	0	0.17	0.17	0.83	0.83	guess_passwd.	3
0	tcp	telnet	RSTO	125	179	0	0	0	1	1	0	0	0	0	0	0	0	0	0	0	0	2	2	0	0	1	1	1	0	0	7	7	1	0	0.14	0	0.14	0.14	0.86	0.86	guess_passwd.	3
0	tcp	telnet	RSTO	125	179	0	0	0	1	1	0	0	0	0	0	0	0	0	0	0	0	2	2	0	0	1	1	1	0	0	8	8	1	0	0.12	0	0.12	0.12	0.88	0.88	guess_passwd.	3
0	tcp	telnet	RSTO	125	179	0	0	0	1	1	0	0	0	0	0	0	0	0	0	0	0	2	2	0	0	1	1	1	0	0	9	9	1	0	0.11	0	0.11	0.11	0.89	0.89	guess_passwd.	3
0	tcp	telnet	RSTO	125	179	0	0	0	1	1	0	0	0	0	0	0	0	0	0	0	0	2	2	0	0	1	1	1	0	0	10	10	1	0	0.1	0	0.1	0.1	0.9	0.9	guess_passwd.	3
0	tcp	telnet	RSTO	126	179	0	0	0	1	1	0	0	0	0	0	0	0	0	0	0	0	2	2	0	0	1	1	1	0	0	11	11	1	0	0.09	0	0.09	0.09	0.91	0.91	guess_passwd.	3
0	tcp	telnet	RSTO	126	179	0	0	0	1	1	0	0	0	0	0	0	0	0	0	0	0	2	2	0	0	1	1	1	0	0	12	12	1	0	0.08	0	0.08	0.08	0.92	0.92	guess_passwd.	3
0	tcp	telnet	RSTO	126	179	0	0	0	1	1	0	0	0	0	0	0	0	0	0	0	0	2	2	0	0	1	1	1	0	0	13	13	1	0	0.08	0	0.08	0.08	0.92	0.92	guess_passwd.	3
0	tcp	telnet	RSTO	126	179	0	0	0	1	1	0	0	0	0	0	0	0	0	0	0	0	2	2	0	0	1	1	1	0	0	14	14	1	0	0.07	0	0.07	0.07	0.93	0.93	guess_passwd.	3
0	tcp	telnet	RSTO	126	179	0	0	0	1	1	0	0	0	0	0	0	0	0	0	0	0	1	1	0	0	1	1	1	0	0	15	15	1	0	0.07	0	0.07	0.07	0.93	0.93	guess_passwd.	3
0	tcp	telnet	RSTO	126	179	0	0	0	1	1	0	0	0	0	0	0	0	0	0	0	0	2	2	0	0	1	1	1	0	0	16	16	1	0	0.06	0	0.06	0.06	0.94	0.94	guess_passwd.	3
0	tcp	telnet	RSTO	126	179	0	0	0	1	1	0	0	0	0	0	0	0	0	0	0	0	2	2	0	0	1	1	1	0	0	17	17	1	0	0.06	0	0.06	0.06	0.94	0.94	guess_passwd.	3
0	tcp	telnet	RSTO	126	179	0	0	0	1	1	0	0	0	0	0	0	0	0	0	0	0	2	2	0	0	1	1	1	0	0	18	18	1	0	0.06	0	0.06	0.06	0.94	0.94	guess_passwd.	3
0	tcp	telnet	RSTO	126	179	0	0	0	1	1	0	0	0	0	0	0	0	0	0	0	0	2	2	0	0	1	1	1	0	0	19	19	1	0	0.05	0	0.05	0.05	0.95	0.95	guess_passwd.	3
0	tcp	telnet	RSTO	126	179	0	0	0	1	1	0	0	0	0	0	0	0	0	0	0	0	2	2	0	0	1	1	1	0	0	20	20	1	0	0.05	0	0.05	0.05	0.95	0.95	guess_passwd.	3
0	tcp	telnet	RSTO	126	179	0	0	0	1	1	0	0	0	0	0	0	0	0	0	0	0	2	2	0	0	1	1	1	0	0	21	21	1	0	0.05	0	0.05	0.05	0.95	0.95	guess_passwd.	3
0	tcp	telnet	RSTO	126	179	0	0	0	1	1	0	0	0	0	0	0	0	0	0	0	0	2	2	0	0	1	1	1	0	0	22	22	1	0	0.05	0	0.05	0.05	0.95	0.95	guess_passwd.	3
60	tcp	telnet	S3	126	179	0	0	0	1	1	0	0	0	0	0	0	0	0	0	0	0	2	2	0.5	0.5	0.5	0.5	1	0	0	23	23	1	0	0.04	0	0.09	0.09	0.91	0.91	guess_passwd.	3
0	tcp	telnet	RSTO	126	179	0	0	0	1	1	0	0	0	0	0	0	0	0	0	0	0	1	1	0	0	1	1	1	0	0	24	24	1	0	0.04	0	0.08	0.08	0.92	0.92	guess_passwd.	3
0	tcp	telnet	RSTO	126	179	0	0	0	1	1	0	0	0	0	0	0	0	0	0	0	0	1	1	0	0	1	1	1	0	0	25	25	1	0	0.04	0	0.08	0.08	0.92	0.92	guess_passwd.	3
0	tcp	telnet	RSTO	126	179	0	0	0	1	1	0	0	0	0	0	0	0	0	0	0	0	1	1	0	0	1	1	1	0	0	26	26	1	0	0.04	0	0.08	0.08	0.92	0.92	guess_passwd.	3
0	tcp	telnet	RSTO	126	179	0	0	0	1	1	0	0	0	0	0	0	0	0	0	0	0	1	1	0	0	1	1	1	0	0	27	27	1	0	0.04	0	0.07	0.07	0.93	0.93	guess_passwd.	3
0	tcp	telnet	RSTO	126	179	0	0	0	1	1	0	0	0	0	0	0	0	0	0	0	0	1	1	0	0	1	1	1	0	0	28	28	1	0	0.04	0	0.07	0.07	0.93	0.93	guess_passwd.	3
0	tcp	telnet	RSTO	126	179	0	0	0	1	1	0	0	0	0	0	0	0	0	0	0	0	2	2	0	0	1	1	1	0	0	29	29	1	0	0.03	0	0.07	0.07	0.93	0.93	guess_passwd.	3
0	tcp	telnet	RSTO	126	179	0	0	0	1	1	0	0	0	0	0	0	0	0	0	0	0	1	1	0	0	1	1	1	0	0	30	30	1	0	0.03	0	0.07	0.07	0.93	0.93	guess_passwd.	3
0	tcp	telnet	RSTO	126	179	0	0	0	1	1	0	0	0	0	0	0	0	0	0	0	0	1	1	0	0	1	1	1	0	0	31	31	1	0	0.03	0	0.06	0.06	0.94	0.94	guess_passwd.	3
0	tcp	telnet	RSTO	126	179	0	0	0	1	1	0	0	0	0	0	0	0	0	0	0	0	1	1	0	0	1	1	1	0	0	32	32	1	0	0.03	0	0.06	0.06	0.94	0.94	guess_passwd.	3
0	tcp	telnet	RSTO	126	179	0	0	0	1	1	0	0	0	0	0	0	0	0	0	0	0	1	1	0	0	1	1	1	0	0	33	33	1	0	0.03	0	0.06	0.06	0.94	0.94	guess_passwd.	3
0	tcp	telnet	RSTO	126	179	0	0	0	1	1	0	0	0	0	0	0	0	0	0	0	0	1	1	0	0	1	1	1	0	0	34	34	1	0	0.03	0	0.06	0.06	0.94	0.94	guess_passwd.	3
26	tcp	ftp	SF	116	451	0	0	0	2	0	1	0	0	0	0	1	0	1	0	0	1	1	1	0	0	0	0	1	0	0	1	1	1	0	1	0	0	0	0	0	ftp_write.	3
134	tcp	login	SF	100	39445	0	0	2	0	0	1	1	0	0	1	0	0	1	0	0	0	1	1	0	0	0	0	1	0	0	2	1	0.5	1	0.5	0	0	0	0	0	ftp_write.	3
0	tcp	ftp_data	SF	613	0	0	0	0	0	0	1	0	0	0	1	0	0	0	0	0	0	1	2	0	0	0	0	1	0	1	1	84	1	0	1	0.02	0	0	0	0	ftp_write.	3
0	tcp	ftp_data	SF	0	5	0	0	0	0	0	1	0	0	0	0	0	0	0	0	0	0	1	1	0	0	0	0	1	0	0	2	85	1	0	1	0.02	0	0	0	0	ftp_write.	3
31	tcp	imap4	SF	1345	10036	0	0	0	0	0	1	16	0	0	16	0	0	0	0	0	0	1	1	0	0	0	0	1	0	0	255	1	0	0.01	0	0	0	0	0.03	0	imap.	3
0	tcp	imap4	SH	0	0	0	0	0	0	0	0	0	0	0	0	0	0	0	0	0	0	1	160	1	0.58	0	0.03	1	0	0.28	1	1	1	0	1	0	1	1	0	0	imap.	3
0	tcp	imap4	SH	0	0	0	0	0	0	0	0	0	0	0	0	0	0	0	0	0	0	2	161	1	0.58	0	0.03	1	0	0.28	2	2	1	0	1	0	1	1	0	0	imap.	3
0	tcp	imap4	SF	0	0	0	0	0	0	0	0	0	0	0	0	0	0	0	0	0	0	3	162	0.67	0.58	0	0.03	1	0	0.28	3	3	1	0	1	0	0.67	0.67	0	0	imap.	3
0	tcp	imap4	SF	0	0	0	0	0	2	0	0	0	0	0	0	0	0	0	0	0	0	4	163	0.5	0.58	0	0.03	1	0	0.28	4	4	1	0	1	0	0.5	0.5	0	0	imap.	3
41	tcp	imap4	SF	1334	162	0	0	0	0	0	0	0	0	0	0	0	0	0	0	0	0	1	1	0	0	0	0	1	0	0	5	5	1	0	0.2	0	0.4	0.4	0	0	imap.	3
0	tcp	imap4	S0	0	0	0	0	0	0	0	0	0	0	0	0	0	0	0	0	0	0	1	1	1	1	0	0	1	0	0	6	6	1	0	0.17	0	0.5	0.5	0	0	imap.	3
0	tcp	imap4	SH	0	0	0	0	0	0	0	0	0	0	0	0	0	0	0	0	0	0	1	122	1	0.76	0	0.04	1	0	0.37	7	7	1	0	0.71	0	0.57	0.57	0	0	imap.	3
0	tcp	imap4	SH	0	0	0	0	0	0	0	0	0	0	0	0	0	0	0	0	0	0	2	123	1	0.76	0	0.04	1	0	0.37	8	8	1	0	0.75	0	0.62	0.62	0	0	imap.	3
0	tcp	imap4	SF	0	0	0	0	0	0	0	0	0	0	0	0	0	0	0	0	0	0	3	124	0.67	0.76	0	0.04	1	0	0.36	9	9	1	0	0.78	0	0.56	0.56	0	0	imap.	3
192	tcp	ftp	SF	119	426	0	0	0	2	0	1	0	0	0	0	1	0	0	0	0	1	1	1	0	0	0	0	1	0	0	255	1	0	0.01	0	0	0	0	0.04	0	multihop.	3
179	tcp	ftp	SF	87	319	0	0	0	1	0	1	0	0	0	0	1	0	0	0	0	1	1	1	0	0	0	0	1	0	0	255	2	0.01	0.01	0	0	0	0	0.04	0	multihop.	3
0	tcp	ftp_data	SF	866	0	0	0	0	0	0	0	0	0	0	0	0	0	0	0	0	0	1	1	0	0	0	0	1	0	0	1	1	1	0	1	0	0	0	0	0	multihop.	3
0	tcp	ftp_data	SF	0	467968	0	0	0	0	0	0	0	0	0	0	0	0	0	0	0	0	1	1	0	0	0	0	1	0	0	2	2	1	0	1	0	0	0	0	0	multihop.	3
0	tcp	http	SF	51	8127	0	0	0	2	0	1	0	1	0	0	0	0	1	0	0	0	1	2	0	0	0	0.5	1	0	1	255	255	1	0	0	0	0	0	0	0	phf.	3
12	tcp	http	SF	51	8127	0	0	0	2	0	1	0	1	0	0	0	0	1	0	0	0	1	1	0	0	0	0	1	0	0	255	246	0.96	0.01	0	0	0	0	0	0	phf.	3
0	tcp	http	SF	51	8127	0	0	0	2	0	1	0	1	0	0	0	0	1	0	0	0	1	1	0	0	0	0	1	0	0	255	241	0.95	0.01	0	0	0	0	0	0	phf.	3
6	tcp	http	SF	51	8127	0	0	0	2	0	1	0	1	0	0	0	0	1	0	0	0	1	1	0	0	0	0	1	0	0	255	249	0.98	0.01	0	0	0	0	0	0	phf.	3
0	tcp	http	SF	51	8127	0	0	0	2	0	1	0	1	0	0	0	0	1	0	0	0	1	2	0	0	0	0.5	1	0	1	255	255	1	0	0	0	0	0	0	0	phf.	3
0	tcp	http	SF	51	8127	0	0	0	2	0	1	0	1	0	0	0	0	1	0	0	0	1	2	0	0	0	0.5	1	0	1	255	255	1	0	0	0	0	0	0	0	phf.	3
0	tcp	http	SF	51	8127	0	0	0	2	0	1	0	1	0	0	0	0	1	0	0	0	1	1	0	0	0	0	1	0	0	255	241	0.95	0.01	0	0	0	0	0	0	phf.	3
0	tcp	private	REJ	0	0	0	0	0	0	0	0	0	0	0	0	0	0	0	0	0	0	1	1	0	0	1	1	1	0	0	9	1	0.11	1	0.11	0	0	0	0.89	1	ipsweep.	4
0	tcp	private	REJ	0	0	0	0	0	0	0	0	0	0	0	0	0	0	0	0	0	0	1	1	0	0	1	1	1	0	0	19	1	0.05	1	0.05	0	0	0	0.95	1	ipsweep.	4
0	tcp	private	REJ	0	0	0	0	0	0	0	0	0	0	0	0	0	0	0	0	0	0	1	1	0	0	1	1	1	0	0	29	1	0.03	1	0.03	0	0	0	0.97	1	ipsweep.	4
0	tcp	private	REJ	0	0	0	0	0	0	0	0	0	0	0	0	0	0	0	0	0	0	1	1	0	0	1	1	1	0	0	39	1	0.03	1	0.03	0	0	0	0.95	1	ipsweep.	4
0	tcp	private	REJ	0	0	0	0	0	0	0	0	0	0	0	0	0	0	0	0	0	0	1	1	0	0	1	1	1	0	0	49	1	0.02	1	0.02	0	0	0	0.96	1	ipsweep.	4
0	tcp	private	REJ	0	0	0	0	0	0	0	0	0	0	0	0	0	0	0	0	0	0	1	1	0	0	1	1	1	0	0	59	1	0.02	1	0.02	0	0	0	0.95	1	ipsweep.	4
0	tcp	private	REJ	0	0	0	0	0	0	0	0	0	0	0	0	0	0	0	0	0	0	1	1	0	0	1	1	1	0	0	69	1	0.01	1	0.01	0	0	0	0.94	1	ipsweep.	4
0	tcp	smtp	SF	0	91	0	0	0	0	0	1	0	0	0	0	0	0	0	0	0	0	1	1	0	0	0	0	1	0	0	6	51	0.17	1	0.17	0.04	0	0	0.83	0	ipsweep.	4
0	tcp	private	REJ	0	0	0	0	0	0	0	0	0	0	0	0	0	0	0	0	0	0	1	1	0	0	1	1	1	0	0	16	2	0.06	1	0.06	1	0	0	0.94	1	ipsweep.	4
0	tcp	private	REJ	0	0	0	0	0	0	0	0	0	0	0	0	0	0	0	0	0	0	1	1	0	0	1	1	1	0	0	26	2	0.04	1	0.04	1	0	0	0.92	1	ipsweep.	4
0	tcp	private	REJ	0	0	0	0	0	0	0	0	0	0	0	0	0	0	0	0	0	0	1	1	0	0	1	1	1	0	0	36	2	0.03	1	0.03	1	0	0	0.92	1	ipsweep.	4
0	tcp	private	REJ	0	0	0	0	0	0	0	0	0	0	0	0	0	0	0	0	0	0	1	1	0	0	1	1	1	0	0	46	2	0.02	1	0.02	1	0	0	0.93	1	ipsweep.	4
0	tcp	private	REJ	0	0	0	0	0	0	0	0	0	0	0	0	0	0	0	0	0	0	1	1	0	0	1	1	1	0	0	56	2	0.02	1	0.02	1	0	0	0.93	1	ipsweep.	4
0	tcp	private	REJ	0	0	0	0	0	0	0	0	0	0	0	0	0	0	0	0	0	0	1	1	0	0	1	1	1	0	0	66	2	0.02	1	0.02	1	0	0	0.92	1	ipsweep.	4
0	tcp	private	REJ	0	0	0	0	0	0	0	0	0	0	0	0	0	0	0	0	0	0	1	1	0	0	1	1	1	0	0	8	1	0.12	1	0.12	0	0	0	0.75	1	ipsweep.	4
0	tcp	time	SF	0	4	0	0	0	0	0	0	0	0	0	0	0	0	0	0	0	0	1	1	0	0	0	0	1	0	0	18	1	0.06	1	0.06	0	0	0	0.83	0	ipsweep.	4
0	tcp	private	REJ	0	0	0	0	0	0	0	0	0	0	0	0	0	0	0	0	0	0	1	1	0	0	1	1	1	0	0	28	1	0.04	1	0.04	0	0	0	0.89	1	ipsweep.	4
0	tcp	mtp	REJ	0	0	0	0	0	0	0	0	0	0	0	0	0	0	0	0	0	0	1	1	0	0	1	1	1	0	0	38	1	0.03	1	0.03	0	0	0	0.89	1	ipsweep.	4
0	tcp	private	REJ	0	0	0	0	0	0	0	0	0	0	0	0	0	0	0	0	0	0	1	1	0	0	1	1	1	0	0	48	1	0.02	1	0.02	0	0	0	0.92	1	ipsweep.	4
0	tcp	rje	REJ	0	0	0	0	0	0	0	0	0	0	0	0	0	0	0	0	0	0	1	1	0	0	1	1	1	0	0	58	1	0.02	1	0.02	0	0	0	0.91	1	ipsweep.	4
0	tcp	link	REJ	0	0	0	0	0	0	0	0	0	0	0	0	0	0	0	0	0	0	1	1	0	0	1	1	1	0	0	68	1	0.01	1	0.01	0	0	0	0.91	1	ipsweep.	4
0	tcp	private	REJ	0	0	0	0	0	0	0	0	0	0	0	0	0	0	0	0	0	0	1	1	0	0	1	1	1	0	0	7	2	0.14	1	0.14	1	0	0	1	1	ipsweep.	4
0	tcp	private	REJ	0	0	0	0	0	0	0	0	0	0	0	0	0	0	0	0	0	0	1	1	0	0	1	1	1	0	0	17	2	0.06	1	0.06	1	0	0	1	1	ipsweep.	4
0	tcp	private	REJ	0	0	0	0	0	0	0	0	0	0	0	0	0	0	0	0	0	0	1	1	0	0	1	1	1	0	0	27	2	0.04	1	0.04	1	0	0	0.96	1	ipsweep.	4
0	tcp	private	REJ	0	0	0	0	0	0	0	0	0	0	0	0	0	0	0	0	0	0	1	1	0	0	1	1	1	0	0	37	2	0.03	1	0.03	1	0	0	0.97	1	ipsweep.	4
0	tcp	private	REJ	0	0	0	0	0	0	0	0	0	0	0	0	0	0	0	0	0	0	1	1	0	0	1	1	1	0	0	47	2	0.02	1	0.02	1	0	0	0.98	1	ipsweep.	4
0	tcp	private	REJ	0	0	0	0	0	0	0	0	0	0	0	0	0	0	0	0	0	0	1	1	0	0	1	1	1	0	0	57	2	0.02	1	0.02	1	0	0	0.98	1	ipsweep.	4
0	tcp	private	REJ	0	0	0	0	0	0	0	0	0	0	0	0	0	0	0	0	0	0	1	1	0	0	1	1	1	0	0	67	2	0.01	1	0.01	1	0	0	0.97	1	ipsweep.	4
2	tcp	ftp	RSTO	0	133	0	0	0	0	0	0	0	0	0	0	0	0	0	0	0	0	1	1	0	0	1	1	1	0	0	2	2	0.5	1	0.5	1	0	0	1	1	ipsweep.	4
0	tcp	private	REJ	0	0	0	0	0	0	0	0	0	0	0	0	0	0	0	0	0	0	1	1	0	0	1	1	1	0	0	12	2	0.08	1	0.08	1	0	0	0.92	1	ipsweep.	4
0	tcp	private	REJ	0	0	0	0	0	0	0	0	0	0	0	0	0	0	0	0	0	0	1	1	0	0	1	1	1	0	0	22	2	0.05	1	0.05	1	0	0	0.91	1	ipsweep.	4
0	tcp	private	REJ	0	0	0	0	0	0	0	0	0	0	0	0	0	0	0	0	0	0	1	1	0	0	1	1	1	0	0	32	2	0.03	1	0.03	1	0	0	0.94	1	ipsweep.	4
0	tcp	private	REJ	0	0	0	0	0	0	0	0	0	0	0	0	0	0	0	0	0	0	1	1	0	0	1	1	1	0	0	42	2	0.02	1	0.02	1	0	0	0.93	1	ipsweep.	4
0	tcp	remote_job	REJ	0	0	0	0	0	0	0	0	0	0	0	0	0	0	0	0	0	0	1	1	0	0	1	1	1	0	0	52	2	0.02	1	0.02	1	0	0	0.92	1	ipsweep.	4
0	tcp	private	REJ	0	0	0	0	0	0	0	0	0	0	0	0	0	0	0	0	0	0	1	1	0	0	1	1	1	0	0	62	2	0.02	1	0.02	1	0	0	0.92	1	ipsweep.	4
0	tcp	private	REJ	0	0	0	0	0	0	0	0	0	0	0	0	0	0	0	0	0	0	1	1	0	0	1	1	1	0	0	8	2	0.12	1	0.12	1	0	0	0.88	1	ipsweep.	4
2	tcp	time	SF	0	4	0	0	0	0	0	0	0	0	0	0	0	0	0	0	0	0	1	1	0	0	0	0	1	0	0	18	2	0.06	1	0.06	1	0	0	0.89	0	ipsweep.	4
0	tcp	private	REJ	0	0	0	0	0	0	0	0	0	0	0	0	0	0	0	0	0	0	1	1	0	0	1	1	1	0	0	28	2	0.04	1	0.04	1	0	0	0.93	1	ipsweep.	4
0	tcp	mtp	REJ	0	0	0	0	0	0	0	0	0	0	0	0	0	0	0	0	0	0	1	1	0	0	1	1	1	0	0	38	2	0.03	1	0.03	1	0	0	0.92	1	ipsweep.	4
0	tcp	private	REJ	0	0	0	0	0	0	0	0	0	0	0	0	0	0	0	0	0	0	1	1	0	0	1	1	1	0	0	48	2	0.02	1	0.02	1	0	0	0.94	1	ipsweep.	4
0	tcp	rje	REJ	0	0	0	0	0	0	0	0	0	0	0	0	0	0	0	0	0	0	1	1	0	0	1	1	1	0	0	58	2	0.02	1	0.02	1	0	0	0.93	1	ipsweep.	4
0	tcp	link	REJ	0	0	0	0	0	0	0	0	0	0	0	0	0	0	0	0	0	0	1	1	0	0	1	1	1	0	0	68	2	0.01	1	0.01	1	0	0	0.93	1	ipsweep.	4
0	tcp	ftp_data	REJ	0	0	0	0	0	0	0	0	0	0	0	0	0	0	0	0	0	0	1	1	0	0	1	1	1	0	0	1	108	1	0	1	0.03	0	0	1	0.02	ipsweep.	4
0	tcp	private	REJ	0	0	0	0	0	0	0	0	0	0	0	0	0	0	0	0	0	0	1	1	0	0	1	1	1	0	0	11	2	0.09	1	0.09	1	0	0	0.91	1	ipsweep.	4
0	tcp	private	REJ	0	0	0	0	0	0	0	0	0	0	0	0	0	0	0	0	0	0	1	1	0	0	1	1	1	0	0	21	2	0.05	1	0.05	1	0	0	0.9	1	ipsweep.	4
0	tcp	private	REJ	0	0	0	0	0	0	0	0	0	0	0	0	0	0	0	0	0	0	1	1	0	0	1	1	1	0	0	31	2	0.03	1	0.03	1	0	0	0.94	1	ipsweep.	4
0	tcp	private	REJ	0	0	0	0	0	0	0	0	0	0	0	0	0	0	0	0	0	0	1	1	0	0	1	1	1	0	0	41	2	0.02	1	0.02	1	0	0	0.95	1	ipsweep.	4
0	tcp	gopher	REJ	0	0	0	0	0	0	0	0	0	0	0	0	0	0	0	0	0	0	1	1	0	0	1	1	1	0	0	51	2	0.02	1	0.02	1	0	0	0.96	0.5	ipsweep.	4
0	tcp	http	REJ	0	0	0	0	0	0	0	0	0	0	0	0	0	0	0	0	0	0	1	1	0	0	1	1	1	0	0	61	2	0.02	1	0.02	1	0	0	0.95	1	ipsweep.	4
0	tcp	private	REJ	0	0	0	0	0	0	0	0	0	0	0	0	0	0	0	0	0	0	1	1	0	0	1	1	1	0	0	71	2	0.01	1	0.01	1	0	0	0.96	1	ipsweep.	4
6	tcp	ssh	RSTO	0	15	0	0	0	0	0	1	0	0	0	0	0	0	0	0	0	0	1	1	0	0	1	1	1	0	0	3	2	0.33	1	0.33	1	0	0	1	1	ipsweep.	4
0	tcp	private	REJ	0	0	0	0	0	0	0	0	0	0	0	0	0	0	0	0	0	0	1	1	0	0	1	1	1	0	0	13	2	0.08	1	0.08	1	0	0	0.92	1	ipsweep.	4
0	tcp	name	REJ	0	0	0	0	0	0	0	0	0	0	0	0	0	0	0	0	0	0	1	1	0	0	1	1	1	0	0	23	2	0.04	1	0.04	1	0	0	0.91	1	ipsweep.	4
0	tcp	private	REJ	0	0	0	0	0	0	0	0	0	0	0	0	0	0	0	0	0	0	1	1	0	0	1	1	1	0	0	33	2	0.03	1	0.03	1	0	0	0.94	1	ipsweep.	4
0	tcp	private	REJ	0	0	0	0	0	0	0	0	0	0	0	0	0	0	0	0	0	0	1	1	0	0	1	1	1	0	0	43	2	0.02	1	0.02	1	0	0	0.93	1	ipsweep.	4
0	tcp	private	REJ	0	0	0	0	0	0	0	0	0	0	0	0	0	0	0	0	0	0	1	1	0	0	1	1	1	0	0	53	2	0.02	1	0.02	1	0	0	0.92	1	ipsweep.	4
0	tcp	private	REJ	0	0	0	0	0	0	0	0	0	0	0	0	0	0	0	0	0	0	1	1	0	0	1	1	1	0	0	63	2	0.02	1	0.02	1	0	0	0.92	1	ipsweep.	4
0	tcp	private	REJ	0	0	0	0	0	0	0	0	0	0	0	0	0	0	0	0	0	0	1	1	0	0	1	1	1	0	0	10	2	0.1	1	0.1	1	0	0	0.8	1	ipsweep.	4
0	tcp	private	REJ	0	0	0	0	0	0	0	0	0	0	0	0	0	0	0	0	0	0	1	1	0	0	1	1	1	0	0	20	2	0.05	1	0.05	1	0	0	0.85	1	ipsweep.	4
0	tcp	private	REJ	0	0	0	0	0	0	0	0	0	0	0	0	0	0	0	0	0	0	1	1	0	0	1	1	1	0	0	30	2	0.03	1	0.03	1	0	0	0.9	1	ipsweep.	4
0	tcp	private	REJ	0	0	0	0	0	0	0	0	0	0	0	0	0	0	0	0	0	0	1	1	0	0	1	1	1	0	0	40	2	0.03	1	0.03	1	0	0	0.9	1	ipsweep.	4
0	tcp	private	REJ	0	0	0	0	0	0	0	0	0	0	0	0	0	0	0	0	0	0	1	1	0	0	1	1	1	0	0	50	2	0.02	1	0.02	1	0	0	0.92	1	ipsweep.	4
2	tcp	finger	SF	0	0	0	0	0	0	0	0	0	0	0	0	0	0	0	0	0	0	1	1	0	0	0	0	1	0	0	60	4	0.02	1	0.02	0.5	0	0	0.9	0	ipsweep.	4
0	tcp	private	REJ	0	0	0	0	0	0	0	0	0	0	0	0	0	0	0	0	0	0	1	1	0	0	1	1	1	0	0	70	2	0.01	1	0.01	1	0	0	0.91	1	ipsweep.	4
6	tcp	telnet	SF	0	15	0	0	0	0	0	0	0	0	0	0	0	0	0	0	0	0	1	1	0	0	0	0	1	0	0	4	1	0.25	1	0.25	0	0	0	0.75	0	ipsweep.	4
0	tcp	private	REJ	0	0	0	0	0	0	0	0	0	0	0	0	0	0	0	0	0	0	1	1	0	0	1	1	1	0	0	14	1	0.07	1	0.07	0	0	0	0.86	1	ipsweep.	4
0	tcp	whois	REJ	0	0	0	0	0	0	0	0	0	0	0	0	0	0	0	0	0	0	1	1	0	0	1	1	1	0	0	24	1	0.04	1	0.04	0	0	0	0.88	1	ipsweep.	4
6	tcp	domain	SF	0	0	0	0	0	0	0	0	0	0	0	0	0	0	0	0	0	0	1	1	0	0	0	0	1	0	0	34	1	0.03	1	0.03	0	0	0	0.88	0	ipsweep.	4
0	tcp	private	REJ	0	0	0	0	0	0	0	0	0	0	0	0	0	0	0	0	0	0	1	1	0	0	1	1	1	0	0	44	1	0.02	1	0.02	0	0	0	0.91	1	ipsweep.	4
0	tcp	private	REJ	0	0	0	0	0	0	0	0	0	0	0	0	0	0	0	0	0	0	1	1	0	0	1	1	1	0	0	54	1	0.02	1	0.02	0	0	0	0.91	1	ipsweep.	4
0	tcp	private	REJ	0	0	0	0	0	0	0	0	0	0	0	0	0	0	0	0	0	0	1	1	0	0	1	1	1	0	0	64	1	0.02	1	0.02	0	0	0	0.91	1	ipsweep.	4
0	tcp	private	REJ	0	0	0	0	0	0	0	0	0	0	0	0	0	0	0	0	0	0	1	1	0	0	1	1	1	0	0	7	2	0.14	1	0.14	1	0	0	0.86	1	ipsweep.	4
0	tcp	private	REJ	0	0	0	0	0	0	0	0	0	0	0	0	0	0	0	0	0	0	1	1	0	0	1	1	1	0	0	17	2	0.06	1	0.06	1	0	0	0.94	1	ipsweep.	4
0	tcp	private	REJ	0	0	0	0	0	0	0	0	0	0	0	0	0	0	0	0	0	0	1	1	0	0	1	1	1	0	0	27	2	0.04	1	0.04	1	0	0	0.93	1	ipsweep.	4
0	tcp	private	REJ	0	0	0	0	0	0	0	0	0	0	0	0	0	0	0	0	0	0	1	1	0	0	1	1	1	0	0	37	2	0.03	1	0.03	1	0	0	0.92	1	ipsweep.	4
0	tcp	private	REJ	0	0	0	0	0	0	0	0	0	0	0	0	0	0	0	0	0	0	1	1	0	0	1	1	1	0	0	47	2	0.02	1	0.02	1	0	0	0.94	1	ipsweep.	4
0	tcp	private	REJ	0	0	0	0	0	0	0	0	0	0	0	0	0	0	0	0	0	0	1	1	0	0	1	1	1	0	0	57	2	0.02	1	0.02	1	0	0	0.93	1	ipsweep.	4
0	tcp	private	REJ	0	0	0	0	0	0	0	0	0	0	0	0	0	0	0	0	0	0	1	1	0	0	1	1	1	0	0	67	2	0.01	1	0.01	1	0	0	0.93	1	ipsweep.	4
0	tcp	ftp_data	REJ	0	0	0	0	0	0	0	0	0	0	0	0	0	0	0	0	0	0	1	1	0	0	1	1	1	0	0	1	100	1	0	1	0.03	0	0	1	0.02	ipsweep.	4
0	tcp	private	REJ	0	0	0	0	0	0	0	0	0	0	0	0	0	0	0	0	0	0	1	1	0	0	1	1	1	0	0	11	2	0.09	1	0.09	1	0	0	0.91	1	ipsweep.	4
0	tcp	private	REJ	0	0	0	0	0	0	0	0	0	0	0	0	0	0	0	0	0	0	1	1	0	0	1	1	1	0	0	21	2	0.05	1	0.05	1	0	0	0.9	1	ipsweep.	4
0	tcp	private	REJ	0	0	0	0	0	0	0	0	0	0	0	0	0	0	0	0	0	0	1	1	0	0	1	1	1	0	0	31	2	0.03	1	0.03	1	0	0	0.94	1	ipsweep.	4
0	tcp	private	REJ	0	0	0	0	0	0	0	0	0	0	0	0	0	0	0	0	0	0	1	1	0	0	1	1	1	0	0	41	2	0.02	1	0.02	1	0	0	0.93	1	ipsweep.	4
7	tcp	gopher	SF	0	0	0	0	0	0	0	0	0	0	0	0	0	0	0	0	0	0	1	1	0	0	0	0	1	0	0	51	2	0.02	1	0.02	1	0	0	0.92	0	ipsweep.	4
0	tcp	http	REJ	0	0	0	0	0	0	0	0	0	0	0	0	0	0	0	0	0	0	1	1	0	0	1	1	1	0	0	61	2	0.02	1	0.02	1	0	0	0.92	1	ipsweep.	4
0	tcp	private	REJ	0	0	0	0	0	0	0	0	0	0	0	0	0	0	0	0	0	0	1	1	0	0	1	1	1	0	0	71	2	0.01	1	0.01	1	0	0	0.93	1	ipsweep.	4
0	tcp	ftp_data	REJ	0	0	0	0	0	0	0	0	0	0	0	0	0	0	0	0	0	0	1	1	0	0	1	1	1	0	0	1	77	1	0	1	0.04	0	0	1	0.03	ipsweep.	4
0	tcp	private	REJ	0	0	0	0	0	0	0	0	0	0	0	0	0	0	0	0	0	0	1	1	0	0	1	1	1	0	0	11	2	0.09	1	0.09	1	0	0	0.73	1	ipsweep.	4
0	tcp	private	REJ	0	0	0	0	0	0	0	0	0	0	0	0	0	0	0	0	0	0	1	1	0	0	1	1	1	0	0	21	2	0.05	1	0.05	1	0	0	0.81	1	ipsweep.	4
0	tcp	private	REJ	0	0	0	0	0	0	0	0	0	0	0	0	0	0	0	0	0	0	1	1	0	0	1	1	1	0	0	31	2	0.03	1	0.03	1	0	0	0.87	1	ipsweep.	4
0	tcp	private	REJ	0	0	0	0	0	0	0	0	0	0	0	0	0	0	0	0	0	0	1	1	0	0	1	1	1	0	0	41	2	0.02	1	0.02	1	0	0	0.88	1	ipsweep.	4
6	tcp	gopher	RSTO	0	77	0	0	0	0	0	1	0	0	0	0	0	0	0	0	0	0	1	1	0	0	1	1	1	0	0	51	2	0.02	1	0.02	1	0	0	0.9	0.5	ipsweep.	4
6	tcp	http	SF	0	0	0	0	0	0	0	1	0	0	0	0	0	0	0	0	0	0	1	1	0	0	0	0	1	0	0	61	2	0.02	1	0.02	1	0	0	0.89	0.5	ipsweep.	4
0	tcp	private	REJ	0	0	0	0	0	0	0	0	0	0	0	0	0	0	0	0	0	0	1	1	0	0	1	1	1	0	0	71	2	0.01	1	0.01	1	0	0	0.9	1	ipsweep.	4
0	icmp	eco_i	SF	8	0	0	0	0	0	0	0	0	0	0	0	0	0	0	0	0	0	1	29	0	0	0	0	1	0	1	2	2	1	0	1	0	0	0	0	0	ipsweep.	4
0	icmp	eco_i	SF	8	0	0	0	0	0	0	0	0	0	0	0	0	0	0	0	0	0	1	5	0	0	0	0	1	0	1	2	12	1	0	1	0.5	0	0	0	0	ipsweep.	4
0	icmp	eco_i	SF	8	0	0	0	0	0	0	0	0	0	0	0	0	0	0	0	0	0	1	10	0	0	0	0	1	0	1	2	22	1	0	1	0.5	0	0	0	0	ipsweep.	4
0	icmp	eco_i	SF	8	0	0	0	0	0	0	0	0	0	0	0	0	0	0	0	0	0	1	14	0	0	0	0	1	0	1	2	32	1	0	1	0.5	0	0	0	0	ipsweep.	4
0	icmp	eco_i	SF	8	0	0	0	0	0	0	0	0	0	0	0	0	0	0	0	0	0	1	19	0	0	0	0	1	0	1	2	42	1	0	1	0.5	0	0	0	0	ipsweep.	4
0	icmp	eco_i	SF	8	0	0	0	0	0	0	0	0	0	0	0	0	0	0	0	0	0	1	23	0	0	0	0	1	0	1	2	52	1	0	1	0.5	0	0	0	0	ipsweep.	4
0	icmp	eco_i	SF	8	0	0	0	0	0	0	0	0	0	0	0	0	0	0	0	0	0	1	28	0	0	0	0	1	0	1	2	62	1	0	1	0.5	0	0	0	0	ipsweep.	4
0	icmp	eco_i	SF	8	0	0	0	0	0	0	0	0	0	0	0	0	0	0	0	0	0	1	42	0	0	0	0	1	0	1	2	72	1	0	1	0.5	0	0	0	0	ipsweep.	4
0	icmp	eco_i	SF	8	0	0	0	0	0	0	0	0	0	0	0	0	0	0	0	0	0	1	37	0	0	0	0	1	0	1	2	82	1	0	1	0.5	0	0	0	0	ipsweep.	4
0	icmp	eco_i	SF	8	0	0	0	0	0	0	0	0	0	0	0	0	0	0	0	0	0	1	42	0	0	0	0	1	0	1	2	92	1	0	1	0.5	0	0	0	0	ipsweep.	4
0	icmp	eco_i	SF	8	0	0	0	0	0	0	0	0	0	0	0	0	0	0	0	0	0	1	46	0	0	0	0	1	0	1	2	102	1	0	1	0.5	0	0	0	0	ipsweep.	4
0	icmp	eco_i	SF	8	0	0	0	0	0	0	0	0	0	0	0	0	0	0	0	0	0	1	51	0	0	0	0	1	0	1	2	112	1	0	1	0.5	0	0	0	0	ipsweep.	4
0	icmp	eco_i	SF	8	0	0	0	0	0	0	0	0	0	0	0	0	0	0	0	0	0	1	6	0	0	0	0	1	0	1	2	122	1	0	1	0.5	0	0	0	0	ipsweep.	4
0	icmp	eco_i	SF	8	0	0	0	0	0	0	0	0	0	0	0	0	0	0	0	0	0	1	50	0	0	0	0	1	0	1	2	132	1	0	1	0.5	0	0	0	0	ipsweep.	4
0	icmp	eco_i	SF	8	0	0	0	0	0	0	0	0	0	0	0	0	0	0	0	0	0	1	46	0	0	0	0	1	0	1	2	142	1	0	1	0.5	0	0	0	0	ipsweep.	4
0	icmp	eco_i	SF	8	0	0	0	0	0	0	0	0	0	0	0	0	0	0	0	0	0	1	41	0	0	0	0	1	0	1	2	152	1	0	1	0.5	0	0	0	0	ipsweep.	4
0	icmp	eco_i	SF	8	0	0	0	0	0	0	0	0	0	0	0	0	0	0	0	0	0	1	37	0	0	0	0	1	0	1	2	162	1	0	1	0.5	0	0	0	0	ipsweep.	4
0	icmp	eco_i	SF	8	0	0	0	0	0	0	0	0	0	0	0	0	0	0	0	0	0	1	3	0	0	0	0	1	0	1	2	172	1	0	1	0.5	0	0	0	0	ipsweep.	4
0	icmp	eco_i	SF	8	0	0	0	0	0	0	0	0	0	0	0	0	0	0	0	0	0	1	46	0	0	0	0	1	0	1	2	182	1	0	1	0.5	0	0	0	0	ipsweep.	4
0	icmp	eco_i	SF	8	0	0	0	0	0	0	0	0	0	0	0	0	0	0	0	0	0	1	23	0	0	0	0	1	0	1	2	192	1	0	1	0.5	0	0	0	0	ipsweep.	4
0	icmp	eco_i	SF	8	0	0	0	0	0	0	0	0	0	0	0	0	0	0	0	0	0	1	18	0	0	0	0	1	0	1	2	202	1	0	1	0.5	0	0	0	0	ipsweep.	4
0	icmp	eco_i	SF	8	0	0	0	0	0	0	0	0	0	0	0	0	0	0	0	0	0	1	14	0	0	0	0	1	0	1	2	212	1	0	1	0.5	0	0	0	0	ipsweep.	4
0	icmp	eco_i	SF	8	0	0	0	0	0	0	0	0	0	0	0	0	0	0	0	0	0	1	9	0	0	0	0	1	0	1	2	222	1	0	1	0.5	0	0	0	0	ipsweep.	4
0	udp	domain_u	SF	1	0	0	0	0	0	0	0	0	0	0	0	0	0	0	0	0	0	6	1	0	0	0	0	0.17	0.67	0	150	1	0.01	0.06	0.03	0	0.01	0	0	0	satan.	4
3	tcp	telnet	SF	54	114	0	0	0	0	0	0	0	0	0	0	0	0	0	0	0	0	7	1	0	0	0.29	0	0.14	0.71	0	160	29	0.18	0.08	0.01	0	0.01	0.03	0.01	0	satan.	4
0	icmp	eco_i	SF	20	0	0	0	0	0	0	0	0	0	0	0	0	0	0	0	0	0	1	1	0	0	0	0	1	0	0	255	1	0	0.02	0	0	0	0	0	0	satan.	4
1	tcp	finger	SF	6	32	0	0	0	0	0	0	0	0	0	0	0	0	0	0	0	0	4	3	0	0	0	0	0.75	0.5	0	255	3	0.01	0.02	0	0	0	0	0	0	satan.	4
0	tcp	uucp	REJ	0	0	0	0	0	0	0	0	0	0	0	0	0	0	0	0	0	0	3	1	0	0	0.33	1	0.33	1	0	255	1	0	0.04	0	0	0	0	0	1	satan.	4
0	tcp	hostnames	REJ	0	0	0	0	0	0	0	0	0	0	0	0	0	0	0	0	0	0	9	1	0	0	0.89	1	0.11	1	0	255	1	0	0.07	0	0	0	0	0.04	1	satan.	4
0	tcp	private	REJ	0	0	0	0	0	0	0	0	0	0	0	0	0	0	0	0	0	0	19	1	0	0	0.89	1	0.05	1	0	255	1	0	0.11	0	0	0	0	0.07	1	satan.	4
0	tcp	http	S2	6	144	0	0	0	1	0	1	0	0	0	0	0	0	0	0	0	0	29	1	0.03	1	0.9	0	0.03	1	0	255	206	0.81	0.15	0	0	0	0	0.11	0	satan.	4
2	tcp	gopher	SF	6	77	0	0	0	0	0	1	0	0	0	0	0	0	0	0	0	0	39	1	0.03	0	0.87	0	0.03	1	0	255	2	0.01	0.18	0	0	0	0	0.14	0	satan.	4
0	tcp	private	REJ	0	0	0	0	0	0	0	0	0	0	0	0	0	0	0	0	0	0	49	1	0.02	0	0.9	1	0.02	1	0	255	1	0	0.22	0	0	0	0	0.18	1	satan.	4
0	tcp	private	REJ	0	0	0	0	0	0	0	0	0	0	0	0	0	0	0	0	0	0	59	1	0.02	0	0.92	1	0.02	1	0	255	1	0	0.26	0	0	0	0	0.22	1	satan.	4
0	tcp	private	REJ	0	0	0	0	0	0	0	0	0	0	0	0	0	0	0	0	0	0	69	1	0.01	0	0.93	1	0.01	1	0	255	1	0	0.3	0	0	0	0	0.26	1	satan.	4
0	tcp	private	REJ	0	0	0	0	0	0	0	0	0	0	0	0	0	0	0	0	0	0	79	1	0.01	0	0.92	1	0.01	1	0	255	1	0	0.34	0	0	0	0	0.29	1	satan.	4
0	tcp	ftp_data	REJ	0	0	0	0	0	0	0	0	0	0	0	0	0	0	0	0	0	0	89	1	0.01	0	0.9	1	0.01	1	0	255	1	0	0.36	0	0	0	0	0.32	1	satan.	4
0	tcp	private	REJ	0	0	0	0	0	0	0	0	0	0	0	0	0	0	0	0	0	0	99	1	0.01	0	0.91	1	0.01	1	0	255	1	0	0.4	0	0	0	0	0.36	1	satan.	4
0	tcp	pm_dump	SF	44	192	0	0	0	0	0	0	0	0	0	0	0	0	0	0	0	0	109	1	0.01	0	0.91	0	0.01	1	0	255	1	0	0.44	0	0	0	0	0.4	0	satan.	4
0	tcp	private	REJ	0	0	0	0	0	0	0	0	0	0	0	0	0	0	0	0	0	0	120	1	0.01	0	0.92	1	0.01	1	0	255	1	0	0.48	0	0	0	0	0.44	1	satan.	4
0	tcp	private	REJ	0	0	0	0	0	0	0	0	0	0	0	0	0	0	0	0	0	0	130	1	0.01	0	0.92	1	0.01	1	0	255	1	0	0.52	0	0	0	0	0.47	1	satan.	4
0	tcp	private	REJ	0	0	0	0	0	0	0	0	0	0	0	0	0	0	0	0	0	0	140	1	0.04	0	0.88	1	0.01	0.99	0	255	1	0	0.56	0	0	0.02	0	0.49	1	satan.	4
0	tcp	private	REJ	0	0	0	0	0	0	0	0	0	0	0	0	0	0	0	0	0	0	150	1	0.04	0	0.88	1	0.01	0.99	0	255	1	0	0.6	0	0	0.02	0	0.52	1	satan.	4
0	tcp	private	REJ	0	0	0	0	0	0	0	0	0	0	0	0	0	0	0	0	0	0	160	1	0.04	0	0.89	1	0.01	0.99	0	255	1	0	0.64	0	0	0.02	0	0.56	1	satan.	4
0	tcp	private	REJ	0	0	0	0	0	0	0	0	0	0	0	0	0	0	0	0	0	0	170	1	0.04	0	0.89	1	0.01	0.99	0	255	1	0	0.67	0	0	0.02	0	0.6	1	satan.	4
0	tcp	private	REJ	0	0	0	0	0	0	0	0	0	0	0	0	0	0	0	0	0	0	180	1	0.03	0	0.9	1	0.01	0.99	0	255	1	0	0.71	0	0	0.02	0	0.64	1	satan.	4
0	tcp	private	REJ	0	0	0	0	0	0	0	0	0	0	0	0	0	0	0	0	0	0	190	1	0.07	0	0.87	1	0.01	0.99	0	255	1	0	0.75	0	0	0.05	0	0.65	1	satan.	4
0	tcp	private	REJ	0	0	0	0	0	0	0	0	0	0	0	0	0	0	0	0	0	0	200	1	0.06	0	0.88	1	0	1	0	255	1	0	0.79	0	0	0.05	0	0.69	1	satan.	4
0	tcp	private	REJ	0	0	0	0	0	0	0	0	0	0	0	0	0	0	0	0	0	0	210	1	0.06	0	0.88	1	0	1	0	255	1	0	0.83	0	0	0.05	0	0.73	1	satan.	4
0	tcp	private	REJ	0	0	0	0	0	0	0	0	0	0	0	0	0	0	0	0	0	0	220	1	0.06	0	0.88	1	0	1	0	255	1	0	0.87	0	0	0.05	0	0.76	1	satan.	4
0	tcp	private	REJ	0	0	0	0	0	0	0	0	0	0	0	0	0	0	0	0	0	0	230	1	0.06	0	0.89	1	0	1	0	255	1	0	0.91	0	0	0.05	0	0.8	1	satan.	4
0	tcp	private	REJ	0	0	0	0	0	0	0	0	0	0	0	0	0	0	0	0	0	0	240	1	0.09	0	0.86	1	0	1	0	255	1	0	0.95	0	0	0.08	0	0.81	1	satan.	4
0	tcp	private	REJ	0	0	0	0	0	0	0	0	0	0	0	0	0	0	0	0	0	0	250	1	0.08	0	0.86	1	0	1	0	255	1	0	0.98	0	0	0.08	0	0.85	1	satan.	4
0	tcp	private	REJ	0	0	0	0	0	0	0	0	0	0	0	0	0	0	0	0	0	0	260	1	0.08	0	0.87	1	0	1	0	255	1	0	1	0	0	0.08	0	0.87	1	satan.	4
0	tcp	private	REJ	0	0	0	0	0	0	0	0	0	0	0	0	0	0	0	0	0	0	270	1	0.08	0	0.87	1	0	1	0	255	1	0	1	0	0	0.08	0	0.87	1	satan.	4
0	tcp	private	REJ	0	0	0	0	0	0	0	0	0	0	0	0	0	0	0	0	0	0	280	1	0.08	0	0.88	1	0	1	0	255	1	0	1	0	0	0.08	0	0.87	1	satan.	4
0	tcp	private	REJ	0	0	0	0	0	0	0	0	0	0	0	0	0	0	0	0	0	0	290	1	0.07	0	0.88	1	0	1	0	255	1	0	1	0	0	0.08	0	0.88	1	satan.	4
0	tcp	private	REJ	0	0	0	0	0	0	0	0	0	0	0	0	0	0	0	0	0	0	300	1	0.07	0	0.89	1	0	1	0	255	1	0	1	0	0	0.08	0	0.89	1	satan.	4
0	tcp	private	REJ	0	0	0	0	0	0	0	0	0	0	0	0	0	0	0	0	0	0	310	1	0.07	0	0.89	1	0	1	0	255	1	0	1	0	0	0.08	0	0.89	1	satan.	4
0	tcp	private	REJ	0	0	0	0	0	0	0	0	0	0	0	0	0	0	0	0	0	0	320	1	0.07	0	0.89	1	0	1	0	255	1	0	1	0	0	0.08	0	0.89	1	satan.	4
0	tcp	other	REJ	0	0	0	0	0	0	0	0	0	0	0	0	0	0	0	0	0	0	330	1	0.06	0	0.9	1	0	1	0	255	1	0	1	0	0	0.08	0	0.89	1	satan.	4
0	tcp	other	REJ	0	0	0	0	0	0	0	0	0	0	0	0	0	0	0	0	0	0	340	1	0.06	0	0.9	1	0	1	0	255	1	0	1	0	0	0.08	0	0.89	1	satan.	4
0	tcp	other	REJ	0	0	0	0	0	0	0	0	0	0	0	0	0	0	0	0	0	0	350	1	0.06	0	0.9	1	0	1	0	255	1	0	1	0	0	0.08	0	0.9	1	satan.	4
0	tcp	other	REJ	0	0	0	0	0	0	0	0	0	0	0	0	0	0	0	0	0	0	360	1	0.06	0	0.91	1	0	1	0	255	1	0	1	0	0	0.08	0	0.9	1	satan.	4
0	tcp	other	REJ	0	0	0	0	0	0	0	0	0	0	0	0	0	0	0	0	0	0	370	1	0.06	0	0.91	1	0	1	0	255	1	0	1	0	0	0.08	0	0.91	1	satan.	4
0	tcp	other	S0	0	0	0	0	0	0	0	0	0	0	0	0	0	0	0	0	0	0	380	1	0.06	1	0.91	0	0	1	0	255	1	0	1	0	0	0.09	1	0.9	0	satan.	4
0	tcp	other	REJ	0	0	0	0	0	0	0	0	0	0	0	0	0	0	0	0	0	0	390	1	0.07	0	0.9	1	0	1	0	255	1	0	1	0	0	0.09	0	0.89	1	satan.	4
0	tcp	other	REJ	0	0	0	0	0	0	0	0	0	0	0	0	0	0	0	0	0	0	400	1	0.07	0	0.9	1	0	1	0	255	1	0	1	0	0	0.08	0	0.91	1	satan.	4
0	tcp	other	REJ	0	0	0	0	0	0	0	0	0	0	0	0	0	0	0	0	0	0	410	1	0.07	0	0.9	1	0	1	0	255	1	0	1	0	0	0.08	0	0.91	1	satan.	4
0	tcp	other	REJ	0	0	0	0	0	0	0	0	0	0	0	0	0	0	0	0	0	0	420	1	0.06	0	0.9	1	0	1	0	255	1	0	1	0	0	0.08	0	0.91	1	satan.	4
0	tcp	other	S0	0	0	0	0	0	0	0	0	0	0	0	0	0	0	0	0	0	0	430	1	0.07	1	0.9	0	0	1	0	255	1	0	1	0	0	0.1	1	0.9	0	satan.	4
0	tcp	other	REJ	0	0	0	0	0	0	0	0	0	0	0	0	0	0	0	0	0	0	440	1	0.08	0	0.89	1	0	1	0	255	1	0	1	0	0	0.1	0	0.9	1	satan.	4
0	tcp	other	REJ	0	0	0	0	0	0	0	0	0	0	0	0	0	0	0	0	0	0	450	1	0.08	0	0.9	1	0	1	0	255	1	0	1	0	0	0.08	0	0.91	1	satan.	4
0	tcp	ftp_data	REJ	0	0	0	0	0	0	0	0	0	0	0	0	0	0	0	0	0	0	460	6	0.07	0	0.9	1	0.01	0.99	0	255	5	0.02	0.98	0	0	0.08	0	0.91	1	satan.	4
0	tcp	ftp_data	REJ	0	0	0	0	0	0	0	0	0	0	0	0	0	0	0	0	0	0	470	16	0.07	0	0.9	1	0.03	0.97	0	255	15	0.06	0.95	0	0	0.08	0	0.92	1	satan.	4
0	tcp	other	S0	0	0	0	0	0	0	0	0	0	0	0	0	0	0	0	0	0	0	480	1	0.08	1	0.89	0	0	0.95	0	255	1	0	0.92	0	0	0.1	1	0.9	0	satan.	4
0	tcp	other	REJ	0	0	0	0	0	0	0	0	0	0	0	0	0	0	0	0	0	0	490	1	0.08	0	0.89	1	0	0.95	0	255	1	0	0.91	0	0	0.09	0	0.91	1	satan.	4
0	tcp	other	REJ	0	0	0	0	0	0	0	0	0	0	0	0	0	0	0	0	0	0	500	1	0.08	0	0.89	1	0	0.95	0	255	1	0	0.91	0	0	0.08	0	0.92	1	satan.	4
[truncated: 432 more rows]
