# Supplementary material for: Network Intrusion Detection Based on a General Regression Neural Network Optimized by an Improved Artificial Immune Algorithm
Source: PLoS One. 2015 Mar 25;10(3):e0120976. doi: 10.1371/journal.pone.0120976 (PMC4373783; doi:10.1371/journal.pone.0120976)
Supplement: S2 Dataset — (XLS) [file pone.0120976.s003.xls]

## Sheet: Sheet1
0	tcp	http	SF	224	11059	0	0	0	0	0	1	0	0	0	0	0	0	0	0	0	0	3	3	0	0	0	0	1	0	0	66	251	1	0	0.02	0.04	0	0	0	0	normal.
0	tcp	http	SF	216	2654	0	0	0	0	0	1	0	0	0	0	0	0	0	0	0	0	13	14	0	0	0	0	1	0	0.14	76	255	1	0	0.01	0.04	0	0	0	0	normal.
0	tcp	http	SF	220	16509	0	0	0	0	0	1	0	0	0	0	0	0	0	0	0	0	1	1	0	0	0	0	1	0	0	86	255	1	0	0.01	0.04	0	0	0	0	normal.
0	tcp	http	SF	212	4407	0	0	0	0	0	1	0	0	0	0	0	0	0	0	0	0	11	12	0	0	0	0	1	0	0.17	96	255	1	0	0.01	0.03	0	0	0	0	normal.
0	tcp	http	SF	221	481	0	0	0	0	0	1	0	0	0	0	0	0	0	0	0	0	21	22	0	0	0	0	1	0	0.09	106	255	1	0	0.01	0.03	0	0	0	0	normal.
0	tcp	http	SF	229	458	0	0	0	0	0	1	0	0	0	0	0	0	0	0	0	0	9	10	0	0	0	0	1	0	0.2	116	255	1	0	0.01	0.03	0	0	0	0	normal.
0	tcp	http	SF	222	335	0	0	0	0	0	1	0	0	0	0	0	0	0	0	0	0	19	20	0	0	0	0	1	0	0.1	126	255	1	0	0.01	0.03	0	0	0	0	normal.
0	tcp	http	SF	251	495	0	0	0	0	0	1	0	0	0	0	0	0	0	0	0	0	8	8	0	0	0	0	1	0	0	136	255	1	0	0.01	0.02	0	0	0	0	normal.
0	tcp	http	SF	250	2943	0	0	0	0	0	1	0	0	0	0	0	0	0	0	0	0	18	18	0	0	0	0	1	0	0	146	255	1	0	0.01	0.02	0	0	0	0	normal.
0	tcp	http	SF	250	1269	0	0	0	0	0	1	0	0	0	0	0	0	0	0	0	0	28	29	0	0	0	0	1	0	0.07	156	255	1	0	0.01	0.02	0	0	0	0	normal.
0	tcp	http	SF	256	6712	0	0	0	0	0	1	0	0	0	0	0	0	0	0	0	0	10	22	0	0	0	0	1	0	0.14	10	255	1	0	0.1	0.03	0	0	0	0	normal.
0	tcp	http	SF	213	5049	0	0	0	0	0	1	0	0	0	0	0	0	0	0	0	0	8	8	0	0	0	0	1	0	0	8	255	1	0	0.12	0.04	0	0	0	0	normal.
0	tcp	http	SF	236	2206	0	0	0	0	0	1	0	0	0	0	0	0	0	0	0	0	18	18	0	0	0	0	1	0	0	18	255	1	0	0.06	0.04	0	0	0	0	normal.
0	tcp	http	SF	224	2065	0	0	0	0	0	1	0	0	0	0	0	0	0	0	0	0	1	1	0	0	0	0	1	0	0	28	255	1	0	0.07	0.04	0	0	0	0	normal.
0	tcp	http	SF	206	1745	0	0	0	0	0	1	0	0	0	0	0	0	0	0	0	0	11	17	0	0	0	0	1	0	0.12	38	255	1	0	0.03	0.03	0	0	0	0	normal.
0	tcp	http	SF	198	1077	0	0	0	0	0	1	0	0	0	0	0	0	0	0	0	0	21	33	0	0	0	0	1	0	0.09	48	255	1	0	0.02	0.02	0	0	0	0	normal.
0	tcp	http	SF	143	9492	0	0	0	0	0	1	0	0	0	0	0	0	0	0	0	0	1	1	0	0	0	0	1	0	0	1	255	1	0	1	0.03	0	0	0	0	normal.
0	tcp	http	SF	209	2140	0	0	0	0	0	1	0	0	0	0	0	0	0	0	0	0	5	5	0	0	0	0	1	0	0	11	255	1	0	0.09	0.03	0	0	0	0	normal.
0	tcp	http	SF	280	2227	0	0	0	0	0	1	0	0	0	0	0	0	0	0	0	0	1	2	0	0	0	0	1	0	1	21	255	1	0	0.05	0.03	0	0	0	0	normal.
0	tcp	http	SF	258	46386	0	0	0	0	0	1	0	0	0	0	0	0	0	0	0	0	6	6	0	0	0	0	1	0	0	31	255	1	0	0.03	0.02	0	0	0	0	normal.
0	tcp	http	SF	209	2227	0	0	0	0	0	1	0	0	0	0	0	0	0	0	0	0	1	1	0	0	0	0	1	0	0	41	255	1	0	0.02	0.02	0	0	0	0	normal.
0	tcp	http	SF	229	2227	0	0	0	0	0	1	0	0	0	0	0	0	0	0	0	0	5	5	0	0	0	0	1	0	0	51	255	1	0	0.02	0.02	0	0	0	0	normal.
0	tcp	http	SF	199	895	0	0	0	0	0	1	0	0	0	0	0	0	0	0	0	0	6	6	0	0	0	0	1	0	0	6	255	1	0	0.17	0.03	0	0	0	0	normal.
0	tcp	http	SF	198	1223	0	0	0	0	0	1	0	0	0	0	0	0	0	0	0	0	16	16	0	0	0	0	1	0	0	16	255	1	0	0.06	0.03	0	0	0	0	normal.
0	tcp	http	SF	289	1154	0	0	0	0	0	1	0	0	0	0	0	0	0	0	0	0	3	4	0	0	0	0	1	0	0.5	26	255	1	0	0.04	0.03	0	0	0	0	normal.
0	tcp	http	SF	287	1502	0	0	0	0	0	1	0	0	0	0	0	0	0	0	0	0	13	14	0	0	0	0	1	0	0.14	36	255	1	0	0.03	0.03	0	0	0	0	normal.
0	tcp	http	SF	235	6447	0	0	0	0	0	1	0	0	0	0	0	0	0	0	0	0	23	24	0	0	0	0	1	0	0.08	46	255	1	0	0.02	0.03	0	0	0	0	normal.
0	tcp	http	SF	217	6713	0	0	0	0	0	1	0	0	0	0	0	0	0	0	0	0	10	10	0	0	0	0	1	0	0	10	255	1	0	0.1	0.03	0	0	0	0	normal.
0	tcp	http	SF	291	6713	0	0	0	0	0	1	0	0	0	0	0	0	0	0	0	0	10	11	0	0	0	0	1	0	0.18	20	255	1	0	0.05	0.03	0	0	0	0	normal.
0	tcp	http	SF	198	3861	0	0	0	0	0	1	0	0	0	0	0	0	0	0	0	0	7	8	0	0	0	0	1	0	0.25	8	255	1	0	0.12	0.04	0	0	0	0	normal.
0	tcp	http	SF	280	1620	0	0	0	0	0	1	0	0	0	0	0	0	0	0	0	0	5	5	0	0	0	0	1	0	0	5	255	1	0	0.2	0.04	0	0	0	0	normal.
0	tcp	http	SF	315	960	0	0	0	0	0	1	0	0	0	0	0	0	0	0	0	0	15	15	0	0	0	0	1	0	0	15	255	1	0	0.07	0.04	0	0	0	0	normal.
0	tcp	http	SF	317	902	0	0	0	0	0	1	0	0	0	0	0	0	0	0	0	0	25	25	0	0	0	0	1	0	0	25	255	1	0	0.04	0.04	0	0	0	0	normal.
0	tcp	http	SF	293	43825	0	0	0	0	0	1	0	0	0	0	0	0	0	0	0	0	35	35	0	0	0	0	1	0	0	35	255	1	0	0.03	0.04	0	0	0	0	normal.
0	tcp	http	SF	288	73218	0	0	0	0	0	1	0	0	0	0	0	0	0	0	0	0	3	3	0	0	0	0	1	0	0	45	255	1	0	0.02	0.04	0	0	0	0	normal.
0	tcp	http	SF	314	938	0	0	0	0	0	1	0	0	0	0	0	0	0	0	0	0	13	13	0	0	0	0	1	0	0	55	255	1	0	0.02	0.04	0	0	0	0	normal.
0	tcp	http	SF	315	945	0	0	0	0	0	1	0	0	0	0	0	0	0	0	0	0	23	24	0	0	0	0	1	0	0.08	65	255	1	0	0.02	0.03	0	0	0	0	normal.
0	tcp	http	SF	301	938	0	0	0	0	0	1	0	0	0	0	0	0	0	0	0	0	33	34	0	0	0	0	1	0	0.06	75	255	1	0	0.01	0.03	0	0	0	0	normal.
0	tcp	http	SF	300	4568	0	0	0	0	0	1	0	0	0	0	0	0	0	0	0	0	43	44	0	0	0	0	1	0	0.05	85	255	1	0	0.01	0.03	0	0	0	0	normal.
0	tcp	http	SF	326	807	0	0	0	0	0	1	0	0	0	0	0	0	0	0	0	0	53	54	0	0	0	0	1	0	0.04	95	255	1	0	0.01	0.03	0	0	0	0	normal.
0	tcp	http	SF	306	1070	0	0	0	0	0	1	0	0	0	0	0	0	0	0	0	0	8	18	0	0	0	0	1	0	0.11	105	255	1	0	0.01	0.03	0	0	0	0	normal.
0	tcp	http	SF	258	7359	0	0	0	0	0	1	0	0	0	0	0	0	0	0	0	0	18	28	0	0	0	0	1	0	0.07	115	255	1	0	0.01	0.03	0	0	0	0	normal.
0	tcp	http	SF	307	7619	0	0	0	0	0	1	0	0	0	0	0	0	0	0	0	0	28	28	0	0	0	0	1	0	0	125	255	1	0	0.01	0.02	0	0	0	0	normal.
0	tcp	http	SF	333	9021	0	0	0	0	0	1	0	0	0	0	0	0	0	0	0	0	1	1	0	0	0	0	1	0	0	5	255	1	0	0.2	0.03	0	0	0	0	normal.
0	tcp	http	SF	226	5537	0	0	0	0	0	1	0	0	0	0	0	0	0	0	0	0	6	6	0	0	0	0	1	0	0	9	255	1	0	0.11	0.04	0	0	0	0	normal.
0	tcp	http	SF	223	9780	0	0	0	0	0	1	0	0	0	0	0	0	0	0	0	0	6	6	0	0	0	0	1	0	0	19	255	1	0	0.05	0.04	0	0	0	0	normal.
0	tcp	http	SF	191	2581	0	0	0	0	0	1	0	0	0	0	0	0	0	0	0	0	6	6	0	0	0	0	1	0	0	6	255	1	0	0.17	0.04	0	0	0	0	normal.
0	tcp	http	SF	209	1959	0	0	0	0	0	1	0	0	0	0	0	0	0	0	0	0	16	16	0	0	0	0	1	0	0	16	255	1	0	0.06	0.04	0	0	0	0	normal.
0	tcp	http	SF	234	1220	0	0	0	0	0	1	0	0	0	0	0	0	0	0	0	0	6	8	0	0	0	0	1	0	0.25	26	255	1	0	0.04	0.04	0	0	0	0	normal.
0	tcp	http	SF	208	2636	0	0	0	0	0	1	0	0	0	0	0	0	0	0	0	0	4	4	0	0	0	0	1	0	0	36	255	1	0	0.03	0.04	0	0	0	0	normal.
0	tcp	http	SF	224	7706	0	0	0	0	0	1	0	0	0	0	0	0	0	0	0	0	14	14	0	0	0	0	1	0	0	46	255	1	0	0.02	0.04	0	0	0	0	normal.
0	tcp	http	SF	253	1129	0	0	0	0	0	1	0	0	0	0	0	0	0	0	0	0	4	4	0	0	0	0	1	0	0	56	255	1	0	0.02	0.04	0	0	0	0	normal.
0	tcp	http	SF	216	896	0	0	0	0	0	1	0	0	0	0	0	0	0	0	0	0	2	2	0	0	0	0	1	0	0	2	255	1	0	0.5	0.04	0	0	0	0	normal.
0	tcp	http	SF	212	875	0	0	0	0	0	1	0	0	0	0	0	0	0	0	0	0	2	2	0	0	0	0	1	0	0	12	255	1	0	0.08	0.04	0	0	0	0	normal.
0	tcp	http	SF	227	1938	0	0	0	0	0	1	0	0	0	0	0	0	0	0	0	0	2	3	0	0	0	0	1	0	0.67	22	255	1	0	0.05	0.03	0	0	0	0	normal.
0	tcp	http	SF	210	6997	0	0	0	0	0	1	0	0	0	0	0	0	0	0	0	0	10	22	0	0	0	0	1	0	0.14	32	255	1	0	0.03	0.02	0	0	0	0	normal.
0	tcp	http	SF	172	5250	0	0	0	0	0	1	0	0	0	0	0	0	0	0	0	0	1	1	0	0	0	0	1	0	0	42	255	1	0	0.02	0.02	0	0	0	0	normal.
0	tcp	http	SF	276	2785	0	0	0	0	0	1	0	0	0	0	0	0	0	0	0	0	10	34	0	0	0	0	1	0	0.06	10	255	1	0	0.1	0.03	0	0	0	0	normal.
0	tcp	http	SF	341	977	0	0	0	0	0	1	0	0	0	0	0	0	0	0	0	0	4	4	0	0	0	0	1	0	0	20	255	1	0	0.05	0.03	0	0	0	0	normal.
0	tcp	http	SF	326	281	0	0	0	0	0	1	0	0	0	0	0	0	0	0	0	0	14	14	0	0	0	0	1	0	0	30	255	1	0	0.03	0.03	0	0	0	0	normal.
0	tcp	http	SF	272	476	0	0	0	0	0	1	0	0	0	0	0	0	0	0	0	0	1	1	0	0	0	0	1	0	0	40	255	1	0	0.03	0.03	0	0	0	0	normal.
0	tcp	http	SF	348	3112	0	0	0	0	0	1	0	0	0	0	0	0	0	0	0	0	11	11	0	0	0	0	1	0	0	50	255	1	0	0.02	0.03	0	0	0	0	normal.
0	tcp	http	SF	349	1001	0	0	0	0	0	1	0	0	0	0	0	0	0	0	0	0	21	21	0	0	0	0	1	0	0	60	255	1	0	0.02	0.03	0	0	0	0	normal.
0	tcp	http	SF	283	736	0	0	0	0	0	1	0	0	0	0	0	0	0	0	0	0	7	7	0	0	0	0	1	0	0	70	255	1	0	0.01	0.03	0	0	0	0	normal.
0	tcp	http	SF	284	471	0	0	0	0	0	1	0	0	0	0	0	0	0	0	0	0	17	17	0	0	0	0	1	0	0	80	255	1	0	0.01	0.03	0	0	0	0	normal.
0	tcp	http	SF	207	1402	0	0	0	0	0	1	0	0	0	0	0	0	0	0	0	0	5	5	0	0	0	0	1	0	0	90	255	1	0	0.01	0.03	0	0	0	0	normal.
0	tcp	http	SF	207	1402	0	0	0	0	0	1	0	0	0	0	0	0	0	0	0	0	15	15	0	0	0	0	1	0	0	100	255	1	0	0.01	0.03	0	0	0	0	normal.
0	tcp	http	SF	221	12492	0	0	0	0	0	1	0	0	0	0	0	0	0	0	0	0	9	9	0	0	0	0	1	0	0	110	255	1	0	0.01	0.03	0	0	0	0	normal.
0	tcp	http	SF	206	693	0	0	0	0	0	1	0	0	0	0	0	0	0	0	0	0	19	19	0	0	0	0	1	0	0	120	255	1	0	0.01	0.02	0	0	0	0	normal.
0	tcp	http	SF	214	1444	0	0	0	0	0	1	0	0	0	0	0	0	0	0	0	0	6	11	0	0	0	0	1	0	0.18	130	255	1	0	0.01	0.02	0	0	0	0	normal.
0	tcp	http	SF	231	8634	0	0	0	0	0	1	0	0	0	0	0	0	0	0	0	0	16	33	0	0	0	0	1	0	0.12	140	255	1	0	0.01	0.02	0	0	0	0	normal.
0	tcp	http	SF	215	1584	0	0	0	0	0	1	0	0	0	0	0	0	0	0	0	0	26	72	0	0	0	0	1	0	0.07	150	255	1	0	0.01	0.01	0	0	0	0	normal.
0	tcp	http	SF	223	1444	0	0	0	0	0	1	0	0	0	0	0	0	0	0	0	0	9	9	0	0	0	0	1	0	0	160	255	1	0	0.01	0.01	0	0	0	0	normal.
0	tcp	http	SF	226	983	0	0	0	0	0	1	0	0	0	0	0	0	0	0	0	0	19	25	0	0	0	0	1	0	0.12	170	255	1	0	0.01	0.01	0	0	0	0	normal.
0	tcp	http	SF	223	1584	0	0	0	0	0	1	0	0	0	0	0	0	0	0	0	0	10	10	0	0	0	0	1	0	0	180	255	1	0	0.01	0.01	0	0	0	0	normal.
0	tcp	http	SF	222	3247	0	0	0	0	0	1	0	0	0	0	0	0	0	0	0	0	5	5	0	0	0	0	1	0	0	190	255	1	0	0.01	0.01	0	0	0	0	normal.
0	tcp	http	SF	222	2186	0	0	0	0	0	1	0	0	0	0	0	0	0	0	0	0	15	15	0	0	0	0	1	0	0	200	255	1	0	0	0.01	0	0	0	0	normal.
0	tcp	http	SF	208	1362	0	0	0	0	0	1	0	0	0	0	0	0	0	0	0	0	10	19	0	0	0	0	1	0	0.16	210	255	1	0	0	0.01	0	0	0	0	normal.
0	tcp	http	SF	207	2186	0	0	0	0	0	1	0	0	0	0	0	0	0	0	0	0	4	4	0	0	0	0	1	0	0	220	255	1	0	0	0.01	0	0	0	0	normal.
0	tcp	http	SF	208	3872	0	0	0	0	0	1	0	0	0	0	0	0	0	0	0	0	14	14	0	0	0	0	1	0	0	230	255	1	0	0	0.01	0	0	0	0	normal.
0	tcp	http	SF	308	1402	0	0	0	0	0	1	0	0	0	0	0	0	0	0	0	0	5	5	0	0	0	0	1	0	0	240	255	1	0	0	0.01	0	0	0	0	normal.
0	tcp	http	SF	308	1333	0	0	0	0	0	1	0	0	0	0	0	0	0	0	0	0	15	15	0	0	0	0	1	0	0	250	255	1	0	0	0.01	0	0	0	0	normal.
0	tcp	http	SF	315	8721	0	0	0	0	0	1	0	0	0	0	0	0	0	0	0	0	9	9	0	0	0	0	1	0	0	255	255	1	0	0	0	0	0	0	0	normal.
0	tcp	http	SF	307	823	0	0	0	0	0	1	0	0	0	0	0	0	0	0	0	0	19	19	0	0	0	0	1	0	0	255	255	1	0	0	0	0	0	0	0	normal.
0	tcp	http	SF	332	8634	0	0	0	0	0	1	0	0	0	0	0	0	0	0	0	0	6	7	0	0	0	0	1	0	0.29	255	255	1	0	0	0	0	0	0	0	normal.
0	tcp	http	SF	327	1443	0	0	0	0	0	1	0	0	0	0	0	0	0	0	0	0	16	17	0	0	0	0	1	0	0.12	255	255	1	0	0	0	0	0	0	0	normal.
0	tcp	http	SF	330	3204	0	0	0	0	0	1	0	0	0	0	0	0	0	0	0	0	26	27	0	0	0	0	1	0	0.07	255	255	1	0	0	0	0	0	0	0	normal.
0	tcp	http	SF	324	1444	0	0	0	0	0	1	0	0	0	0	0	0	0	0	0	0	8	8	0	0	0	0	1	0	0	255	255	1	0	0	0	0	0	0	0	normal.
0	tcp	http	SF	325	1584	0	0	0	0	0	1	0	0	0	0	0	0	0	0	0	0	18	18	0	0	0	0	1	0	0	255	255	1	0	0	0	0	0	0	0	normal.
0	tcp	http	SF	323	3247	0	0	0	0	0	1	0	0	0	0	0	0	0	0	0	0	8	8	0	0	0	0	1	0	0	255	255	1	0	0.01	0	0	0	0	0	normal.
0	tcp	http	SF	333	3226	0	0	0	0	0	1	0	0	0	0	0	0	0	0	0	0	2	2	0	0	0	0	1	0	0	255	255	1	0	0	0	0	0	0	0	normal.
0	tcp	http	SF	325	1707	0	0	0	0	0	1	0	0	0	0	0	0	0	0	0	0	12	12	0	0	0	0	1	0	0	255	255	1	0	0	0	0	0	0	0	normal.
0	tcp	http	SF	308	1496	0	0	0	0	0	1	0	0	0	0	0	0	0	0	0	0	6	24	0	0	0	0	1	0	0.08	255	255	1	0	0	0	0	0	0	0	normal.
0	tcp	http	SF	308	1285	0	0	0	0	0	1	0	0	0	0	0	0	0	0	0	0	16	34	0	0	0	0	1	0	0.06	255	255	1	0	0	0	0	0	0	0	normal.
0	tcp	http	SF	262	403	0	0	0	0	0	1	0	0	0	0	0	0	0	0	0	0	10	10	0	0	0	0	1	0	0	255	255	1	0	0	0	0	0	0	0	normal.
0	tcp	http	SF	308	1950	0	0	0	0	0	1	0	0	0	0	0	0	0	0	0	0	20	20	0	0	0	0	1	0	0	255	255	1	0	0	0	0	0	0	0	normal.
0	tcp	http	SF	337	259	0	0	0	0	0	1	0	0	0	0	0	0	0	0	0	0	7	7	0	0	0	0	1	0	0	255	255	1	0	0	0	0	0	0	0	normal.
0	tcp	http	SF	316	1584	0	0	0	0	0	1	0	0	0	0	0	0	0	0	0	0	17	17	0	0	0	0	1	0	0	255	255	1	0	0	0	0	0	0	0	normal.
0	tcp	http	SF	325	7507	0	0	0	0	0	1	0	0	0	0	0	0	0	0	0	0	27	28	0	0	0	0	1	0	0.07	255	255	1	0	0	0	0	0	0	0	normal.
0	tcp	http	SF	324	1444	0	0	0	0	0	1	0	0	0	0	0	0	0	0	0	0	9	9	0	0	0	0	1	0	0	255	255	1	0	0	0	0	0	0	0	normal.
0	tcp	http	SF	338	1235	0	0	0	0	0	1	0	0	0	0	0	0	0	0	0	0	19	19	0	0	0	0	1	0	0	255	255	1	0	0	0	0	0	0	0	normal.
0	tcp	http	SF	329	1032	0	0	0	0	0	1	0	0	0	0	0	0	0	0	0	0	9	9	0	0	0	0	1	0	0	255	255	1	0	0	0	0	0	0	0	normal.
0	tcp	http	SF	324	674	0	0	0	0	0	1	0	0	0	0	0	0	0	0	0	0	3	3	0	0	0	0	1	0	0	255	255	1	0	0	0	0	0	0	0	normal.
0	tcp	http	SF	325	1707	0	0	0	0	0	1	0	0	0	0	0	0	0	0	0	0	13	15	0	0	0	0	1	0	0.13	255	255	1	0	0	0	0	0	0	0	normal.
0	tcp	http	SF	236	3037	0	0	0	0	0	1	0	0	0	0	0	0	0	0	0	0	2	41	0	0	0	0	1	0	0.07	7	255	1	0	0.14	0.01	0	0	0	0	normal.
0	tcp	http	SF	150	1782	0	0	0	0	0	1	0	0	0	0	0	0	0	0	0	0	1	1	0	0	0	0	1	0	0	17	255	1	0	0.06	0.01	0	0	0	0	normal.
0	tcp	http	SF	220	3037	0	0	0	0	0	1	0	0	0	0	0	0	0	0	0	0	6	6	0	0	0	0	1	0	0	27	255	1	0	0.04	0.01	0	0	0	0	normal.
0	tcp	http	SF	206	4066	0	0	0	0	0	1	0	0	0	0	0	0	0	0	0	0	5	7	0	0	0	0	1	0	0.29	5	255	1	0	0.2	0.01	0	0	0	0	normal.
0	tcp	http	SF	202	1942	0	0	0	0	0	1	0	0	0	0	0	0	0	0	0	0	15	17	0	0	0	0	1	0	0.12	15	255	1	0	0.07	0.01	0	0	0	0	normal.
0	tcp	http	SF	312	2474	0	0	0	0	0	1	0	0	0	0	0	0	0	0	0	0	6	6	0	0	0	0	1	0	0	6	255	1	0	0.17	0.02	0	0	0	0	normal.
0	tcp	http	SF	285	1558	0	0	0	0	0	1	0	0	0	0	0	0	0	0	0	0	1	1	0	0	0	0	1	0	0	16	255	1	0	0.06	0.02	0	0	0	0	normal.
0	tcp	http	SF	340	2474	0	0	0	0	0	1	0	0	0	0	0	0	0	0	0	0	11	11	0	0	0	0	1	0	0	26	255	1	0	0.04	0.02	0	0	0	0	normal.
0	tcp	http	SF	336	8924	0	0	0	0	0	1	0	0	0	0	0	0	0	0	0	0	6	6	0	0	0	0	1	0	0	36	255	1	0	0.03	0.02	0	0	0	0	normal.
0	tcp	http	SF	321	244	0	0	0	0	0	1	0	0	0	0	0	0	0	0	0	0	1	1	0	0	0	0	1	0	0	1	255	1	0	1	0.02	0	0	0	0	normal.
0	tcp	http	SF	318	298	0	0	0	0	0	1	0	0	0	0	0	0	0	0	0	0	3	3	0	0	0	0	1	0	0	11	255	1	0	0.09	0.02	0	0	0	0	normal.
0	tcp	http	SF	349	244	0	0	0	0	0	1	0	0	0	0	0	0	0	0	0	0	7	9	0	0	0	0	1	0	0.22	21	255	1	0	0.05	0.02	0	0	0	0	normal.
0	tcp	http	SF	349	244	0	0	0	0	0	1	0	0	0	0	0	0	0	0	0	0	3	3	0	0	0	0	1	0	0	31	255	1	0	0.03	0.02	0	0	0	0	normal.
0	tcp	http	SF	337	1851	0	0	0	0	0	1	0	0	0	0	0	0	0	0	0	0	5	5	0	0	0	0	1	0	0	41	255	1	0	0.02	0.02	0	0	0	0	normal.
0	tcp	http	SF	159	6177	0	0	0	0	0	1	0	0	0	0	0	0	0	0	0	0	3	3	0	0	0	0	1	0	0	3	255	1	0	0.33	0.03	0	0	0	0	normal.
0	tcp	http	SF	143	2115	0	0	0	0	0	1	0	0	0	0	0	0	0	0	0	0	1	1	0	0	0	0	1	0	0	1	255	1	0	1	0.03	0	0	0	0	normal.
0	tcp	http	SF	211	1159	0	0	0	0	0	1	0	0	0	0	0	0	0	0	0	0	11	11	0	0	0	0	1	0	0	11	255	1	0	0.09	0.03	0	0	0	0	normal.
15	tcp	http	SF	217	489	0	0	0	0	0	1	0	0	0	0	0	0	0	0	0	0	21	21	0	0	0	0	1	0	0	21	255	1	0	0.05	0.03	0	0	0	0	normal.
0	tcp	http	SF	303	337	0	0	0	0	0	1	0	0	0	0	0	0	0	0	0	0	4	4	0	0	0	0	1	0	0	4	255	1	0	0.25	0.04	0	0	0	0	normal.
0	tcp	http	SF	302	1195	0	0	0	0	0	1	0	0	0	0	0	0	0	0	0	0	14	14	0	0	0	0	1	0	0	14	255	1	0	0.07	0.04	0	0	0	0	normal.
0	tcp	http	SF	320	1144	0	0	0	0	0	1	0	0	0	0	0	0	0	0	0	0	1	13	0	0	0	0	1	0	0.15	24	255	1	0	0.04	0.04	0	0	0	0	normal.
0	tcp	http	SF	150	10263	0	0	0	0	0	1	0	0	0	0	0	0	0	0	0	0	1	1	0	0	0	0	1	0	0	34	255	1	0	0.03	0.04	0	0	0	0	normal.
0	tcp	http	SF	214	1596	0	0	0	0	0	1	0	0	0	0	0	0	0	0	0	0	11	11	0	0	0	0	1	0	0	44	255	1	0	0.02	0.04	0	0	0	0	normal.
0	tcp	http	SF	213	289	0	0	0	0	0	1	0	0	0	0	0	0	0	0	0	0	21	21	0	0	0	0	1	0	0	54	255	1	0	0.02	0.04	0	0	0	0	normal.
0	tcp	http	SF	229	305	0	0	0	0	0	1	0	0	0	0	0	0	0	0	0	0	8	8	0	0	0	0	1	0	0	64	255	1	0	0.02	0.04	0	0	0	0	normal.
0	tcp	http	SF	248	755	0	0	0	0	0	1	0	0	0	0	0	0	0	0	0	0	8	8	0	0	0	0	1	0	0	74	255	1	0	0.01	0.03	0	0	0	0	normal.
0	tcp	http	SF	230	685	0	0	0	0	0	1	0	0	0	0	0	0	0	0	0	0	18	18	0	0	0	0	1	0	0	84	255	1	0	0.01	0.03	0	0	0	0	normal.
0	tcp	http	SF	188	815	0	0	0	0	0	1	0	0	0	0	0	0	0	0	0	0	5	5	0	0	0	0	1	0	0	94	255	1	0	0.01	0.03	0	0	0	0	normal.
0	tcp	http	SF	232	2903	0	0	0	0	0	1	0	0	0	0	0	0	0	0	0	0	5	5	0	0	0	0	1	0	0	104	255	1	0	0.01	0.03	0	0	0	0	normal.
0	tcp	http	SF	230	227	0	0	0	0	0	1	0	0	0	0	0	0	0	0	0	0	15	15	0	0	0	0	1	0	0	114	255	1	0	0.01	0.03	0	0	0	0	normal.
0	tcp	http	SF	190	815	0	0	0	0	0	1	0	0	0	0	0	0	0	0	0	0	2	2	0	0	0	0	1	0	0	124	255	1	0	0.01	0.02	0	0	0	0	normal.
0	tcp	http	SF	151	10263	0	0	0	0	0	1	0	0	0	0	0	0	0	0	0	0	2	15	0	0	0	0	1	0	0.33	134	255	1	0	0.01	0.02	0	0	0	0	normal.
0	tcp	http	SF	215	1451	0	0	0	0	0	1	0	0	0	0	0	0	0	0	0	0	12	12	0	0	0	0	1	0	0	144	255	1	0	0.01	0.02	0	0	0	0	normal.
0	tcp	http	SF	214	227	0	0	0	0	0	1	0	0	0	0	0	0	0	0	0	0	22	22	0	0	0	0	1	0	0	154	255	1	0	0.01	0.02	0	0	0	0	normal.
0	tcp	http	SF	229	300	0	0	0	0	0	1	0	0	0	0	0	0	0	0	0	0	9	9	0	0	0	0	1	0	0	164	255	1	0	0.01	0.02	0	0	0	0	normal.
0	tcp	finger	SF	8	136	0	0	0	0	0	0	0	0	0	0	0	0	0	0	0	0	1	1	0	0	0	0	1	0	0	9	2	0.22	0.44	0.11	0	0	0	0	0	normal.
0	tcp	smtp	SF	1212	330	0	0	0	0	0	1	0	0	0	0	0	0	0	0	0	0	1	1	0	0	0	0	1	0	0	19	9	0.47	0.26	0.05	0	0	0	0	0	normal.
0	tcp	ftp_data	SF	12	0	0	0	0	0	0	1	0	0	0	0	0	0	0	0	0	0	2	3	0	0	0	0	1	0	0.67	29	10	0.34	0.17	0.34	0	0	0	0	0	normal.
0	tcp	ftp_data	SF	88382	0	0	0	0	0	0	1	0	0	0	1	0	0	0	0	0	0	3	3	0	0	0	0	1	0	0	39	19	0.49	0.13	0.49	0	0	0	0	0	normal.
0	tcp	ftp_data	SF	1470	0	0	0	0	0	0	1	0	0	0	0	0	0	0	0	0	0	13	13	0	0	0	0	1	0	0	49	29	0.59	0.1	0.59	0	0	0	0	0	normal.
0	tcp	ftp_data	SF	10073	0	0	0	0	0	0	1	0	0	0	0	0	0	0	0	0	0	23	23	0	0	0	0	1	0	0	59	39	0.66	0.08	0.66	0	0	0	0	0	normal.
0	tcp	smtp	SF	1175	334	0	0	0	0	0	1	0	0	0	0	0	0	0	0	0	0	1	1	0	0	0	0	1	0	0	69	19	0.28	0.09	0.01	0	0	0	0	0	normal.
0	udp	domain_u	SF	33	0	0	0	0	0	0	0	0	0	0	0	0	0	0	0	0	0	1	2	0	0	0	0	1	0	1	79	5	0.06	0.08	0.06	0	0	0	0	0	normal.
0	tcp	smtp	SF	807	328	0	0	0	0	0	1	0	0	0	0	0	0	0	0	0	0	1	1	0	0	0	0	1	0	0	89	31	0.35	0.07	0.01	0	0	0	0	0	normal.
0	tcp	smtp	SF	2259	359	0	0	0	0	0	1	0	0	0	0	0	0	0	0	0	0	2	2	0	0	0	0	0.5	1	1	99	39	0.39	0.06	0.01	0	0	0	0	0	normal.
0	tcp	smtp	SF	1287	330	0	0	0	0	0	1	0	0	0	0	0	0	0	0	0	0	2	2	0	0	0	0	0.5	1	1	109	47	0.43	0.06	0.01	0	0	0	0	0	normal.
0	tcp	ftp_data	SF	495	0	0	0	0	0	0	1	0	0	0	5	0	0	0	0	0	0	1	1	0	0	0	0	1	0	0	119	41	0.34	0.05	0.34	0	0	0	0	0	normal.
0	tcp	pop_3	SF	38	130	0	0	0	0	0	1	0	0	0	0	0	0	0	0	0	0	1	1	0	0	0	0	1	0	0	129	2	0.02	0.05	0.01	0	0	0	0	0	normal.
0	udp	domain_u	SF	33	0	0	0	0	0	0	0	0	0	0	0	0	0	0	0	0	0	1	3	0	0	0	0	1	0	0.67	139	17	0.12	0.04	0.12	0	0	0	0	0	normal.
0	udp	domain_u	SF	33	0	0	0	0	0	0	0	0	0	0	0	0	0	0	0	0	0	1	2	0	0	0	0	1	0	1	149	26	0.17	0.05	0.17	0	0	0	0	0	normal.
0	tcp	ftp_data	SF	1766	0	0	0	0	0	0	1	0	0	0	0	0	0	0	0	0	0	2	2	0	0	0	0	1	0	0	159	52	0.33	0.04	0.33	0	0	0	0	0	normal.
0	tcp	ftp_data	SF	8325	0	0	0	0	0	0	1	0	0	0	0	0	0	0	0	0	0	10	10	0	0	0	0	1	0	0	169	62	0.37	0.04	0.37	0	0	0	0	0	normal.
0	tcp	ftp_data	SF	965	0	0	0	0	0	0	1	0	0	0	0	0	0	0	0	0	0	20	20	0	0	0	0	1	0	0	179	72	0.4	0.04	0.4	0	0	0	0	0	normal.
0	tcp	smtp	SF	619	279	0	0	0	0	0	1	0	0	0	0	0	0	0	0	0	0	1	1	0	0	0	0	1	0	0	189	64	0.34	0.04	0.01	0	0	0	0	0	normal.
0	tcp	auth	SF	9	38	0	0	0	0	0	1	0	0	0	0	0	0	0	0	0	0	1	1	0	0	0	0	1	0	0	1	7	1	0	1	0.29	0	0	0	0	normal.
0	tcp	ftp_data	SF	59	0	0	0	0	0	0	1	0	0	0	0	0	0	0	0	0	0	3	3	0	0	0	0	1	0	0	11	85	0.82	0.27	0.82	0.02	0	0	0	0	normal.
0	tcp	smtp	SF	1479	328	0	0	0	0	0	1	0	0	0	0	0	0	0	0	0	0	2	1	0	0	0	0	0.5	1	0	21	76	0.19	0.24	0.05	0.03	0	0	0	0	normal.
0	tcp	finger	SF	6	136	0	0	0	0	0	0	0	0	0	0	0	0	0	0	0	0	1	1	0	0	0	0	1	0	0	31	12	0.06	0.16	0.03	0.17	0	0	0	0	normal.
0	tcp	ftp_data	SF	175337	0	0	0	0	0	0	1	0	0	0	0	0	0	0	0	0	0	2	2	0	0	0	0	1	0	0	41	96	0.49	0.12	0.49	0.02	0	0	0	0	normal.
0	tcp	smtp	SF	1397	329	0	0	0	0	0	1	0	0	0	0	0	0	0	0	0	0	2	1	0	0	0	0	0.5	1	0	51	94	0.43	0.1	0.02	0.02	0	0	0	0	normal.
0	tcp	smtp	SF	572	325	0	0	0	0	0	1	0	0	0	0	0	0	0	0	0	0	1	1	0	0	0	0	1	0	0	61	100	0.51	0.08	0.02	0.02	0	0	0	0	normal.
0	tcp	smtp	SF	709	332	0	0	0	0	0	1	0	0	0	0	0	0	0	0	0	0	1	1	0	0	0	0	1	0	0	71	102	0.54	0.1	0.01	0.02	0	0	0	0	normal.
0	tcp	smtp	SF	1008	329	0	0	0	0	0	1	0	0	0	0	0	0	0	0	0	0	1	1	0	0	0	0	1	0	0	81	105	0.56	0.09	0.01	0.02	0	0	0	0	normal.
0	tcp	smtp	SF	615	329	0	0	0	0	0	1	0	0	0	0	0	0	0	0	0	0	1	1	0	0	0	0	1	0	0	91	112	0.58	0.08	0.01	0.02	0	0	0	0	normal.
0	tcp	ftp_data	SF	641	0	0	0	0	0	0	1	0	0	0	0	0	0	0	0	0	0	1	3	0	0	0	0	1	0	0.67	101	77	0.25	0.07	0.25	0.03	0	0	0	0	normal.
0	tcp	ftp_data	SF	10272	0	0	0	0	0	0	1	0	0	0	0	1	0	0	0	0	0	9	9	0	0	0	0	1	0	0	111	77	0.32	0.06	0.32	0.03	0	0	0	0	normal.
0	tcp	smtp	SF	1500	325	0	0	0	0	0	1	0	0	0	0	0	0	0	0	0	0	1	1	0	0	0	0	1	0	0	121	120	0.51	0.06	0.01	0.02	0	0	0	0	normal.
0	tcp	smtp	SF	5488	328	0	0	0	0	0	1	0	0	0	0	0	0	0	0	0	0	2	1	0	0	0	0	0.5	1	0	131	119	0.53	0.05	0.01	0.02	0	0	0	0	normal.
0	tcp	auth	SF	10	38	0	0	0	0	0	1	0	0	0	0	0	0	0	0	0	0	1	1	0	0	0	0	1	0	0	141	9	0.05	0.05	0.01	0.22	0	0	0	0	normal.
0	udp	domain_u	SF	33	0	0	0	0	0	0	0	0	0	0	0	0	0	0	0	0	0	1	5	0	0	0	0	1	0	0.8	151	37	0.09	0.05	0.09	0.05	0	0	0	0	normal.
5	tcp	smtp	SF	1337	330	0	0	0	0	0	1	0	0	0	0	0	0	0	0	0	0	1	2	0	0	0	0	1	0	1	161	120	0.57	0.04	0.01	0.02	0	0	0	0	normal.
0	tcp	smtp	SF	1270	328	0	0	0	0	0	1	0	0	0	0	0	0	0	0	0	0	1	1	0	0	0	0	1	0	0	171	122	0.58	0.04	0.01	0.02	0	0	0	0	normal.
0	udp	domain_u	SF	33	0	0	0	0	0	0	0	0	0	0	0	0	0	0	0	0	0	1	1	0	0	0	0	1	0	0	181	41	0.12	0.04	0.12	0.05	0	0	0	0	normal.
0	tcp	finger	SF	10	142	0	0	0	0	0	0	0	0	0	0	0	0	0	0	0	0	1	1	0	0	0	0	1	0	0	191	12	0.05	0.04	0.01	0.17	0	0	0	0	normal.
1	tcp	smtp	SF	1137	329	0	0	0	0	0	1	0	0	0	0	0	0	0	0	0	0	1	1	0	0	0	0	1	0	0	201	124	0.55	0.03	0	0.02	0	0	0	0	normal.
0	tcp	smtp	SF	990	277	0	0	0	0	0	1	0	0	0	0	0	0	0	0	0	0	2	1	0	0	0	0	0.5	1	0	211	130	0.56	0.03	0	0.02	0	0	0	0	normal.
0	tcp	http	SF	229	1709	0	0	0	0	0	1	0	0	0	0	0	0	0	0	0	0	6	6	0	0	0	0	1	0	0	6	6	1	0	0.17	0	0	0	0	0	normal.
0	tcp	http	SF	220	2070	0	0	0	0	0	1	0	0	0	0	0	0	0	0	0	0	16	16	0	0	0	0	1	0	0	16	16	1	0	0.06	0	0	0	0	0	normal.
0	tcp	http	SF	280	2835	0	0	0	0	0	1	0	0	0	0	0	0	0	0	0	0	1	1	0	0	0	0	1	0	0	1	26	1	0	1	0.08	0	0	0	0	normal.
0	tcp	http	SF	241	384	0	0	0	0	0	1	0	0	0	0	0	0	0	0	0	0	1	1	0	0	0	0	1	0	0	1	36	1	0	1	0.08	0	0	0	0	normal.
1	tcp	smtp	SF	1416	331	0	0	0	0	0	1	0	0	0	0	0	0	0	0	0	0	1	4	0	0	0	0	1	0	1	1	122	1	0	1	0.02	0	0	0	0	normal.
0	tcp	finger	SF	8	139	0	0	0	0	0	0	0	0	0	0	0	0	0	0	0	0	1	1	0	0	0	0	1	0	0	11	14	0.18	0.18	0.09	0.14	0	0	0	0	normal.
0	tcp	smtp	SF	2003	325	0	0	0	0	0	1	0	0	0	0	0	0	0	0	0	0	1	1	0	0	0	0	1	0	0	21	129	0.76	0.19	0.05	0.02	0	0	0	0	normal.
0	tcp	smtp	SF	1252	330	0	0	0	0	0	1	0	0	0	0	0	0	0	0	0	0	1	1	0	0	0	0	1	0	0	31	133	0.81	0.13	0.03	0.02	0	0	0	0	normal.
0	tcp	ftp_data	SF	190	0	0	0	0	0	0	1	0	0	0	1	0	0	0	0	0	0	2	2	0	0	0	0	1	0	0	41	26	0.2	0.12	0.2	0.08	0	0	0	0	normal.
0	tcp	ftp_data	SF	383	0	0	0	0	0	0	1	0	0	0	0	0	0	0	0	0	0	1	1	0	0	0	0	1	0	0	51	32	0.27	0.1	0.27	0.06	0	0	0	0	normal.
0	tcp	smtp	SF	1558	331	0	0	0	0	0	1	0	0	0	0	0	0	0	0	0	0	1	2	0	0	0	0	1	0	1	61	126	0.62	0.08	0.02	0.02	0	0	0	0	normal.
1	tcp	smtp	SF	1218	329	0	0	0	0	0	1	0	0	0	0	0	0	0	0	0	0	1	2	0	0	0	0	1	0	1	71	129	0.66	0.07	0.01	0.02	0	0	0	0	normal.
0	tcp	ftp_data	SF	1699	0	0	0	0	0	0	1	0	0	0	0	0	0	0	0	0	0	4	6	0	0	0	0	1	0	0.33	81	45	0.33	0.06	0.33	0.04	0	0	0	0	normal.
2	tcp	smtp	SF	792	330	0	0	0	0	0	1	0	0	0	1	0	0	0	0	0	0	1	3	0	0	0	0	1	0	1	91	115	0.54	0.08	0.01	0.02	0.01	0	0	0	normal.
0	tcp	finger	SF	6	139	0	0	0	0	0	0	0	0	0	0	0	0	0	0	0	0	1	1	0	0	0	0	1	0	0	101	13	0.06	0.07	0.01	0.15	0.01	0	0	0	normal.
1	tcp	smtp	SF	3620	363	0	0	0	0	0	1	0	0	0	0	0	0	0	0	0	0	1	3	0	0	0	0	1	0	1	111	125	0.55	0.07	0.01	0.02	0.01	0	0	0	normal.
0	tcp	smtp	SF	908	331	0	0	0	0	0	1	0	0	0	0	0	0	0	0	0	0	1	1	0	0	0	0	1	0	0	121	125	0.57	0.07	0.01	0.02	0.01	0	0	0	normal.
0	tcp	smtp	SF	1412	330	0	0	0	0	0	1	0	0	0	0	0	0	0	0	0	0	2	2	0	0	0	0	1	0	0	131	127	0.6	0.06	0.01	0.02	0.01	0	0	0	normal.
0	tcp	smtp	SF	503	281	0	0	0	0	0	1	0	0	0	0	0	0	0	0	0	0	1	1	0	0	0	0	1	0	0	141	130	0.62	0.06	0.01	0.02	0.01	0	0	0	normal.
0	tcp	http	SF	237	2178	0	0	0	0	0	1	0	0	0	0	0	0	0	0	0	0	1	20	0	0	0	0	1	0	0.2	1	46	1	0	1	0.11	0	0	0	0	normal.
0	tcp	http	SF	316	20899	0	0	0	0	0	1	0	0	0	0	0	0	0	0	0	0	5	44	0	0	0	0	1	0	0.07	11	56	1	0	0.09	0.09	0	0	0	0	normal.
0	tcp	http	SF	286	1152	0	0	0	0	0	1	0	0	0	0	0	0	0	0	0	0	7	46	0	0	0	0	1	0	0.11	7	66	1	0	0.14	0.09	0	0	0	0	normal.
0	tcp	http	SF	263	1068	0	0	0	0	0	1	0	0	0	0	0	0	0	0	0	0	6	6	0	0	0	0	1	0	0	17	76	1	0	0.06	0.08	0	0	0	0	normal.
0	tcp	http	SF	322	9691	0	0	0	0	0	1	0	0	0	0	0	0	0	0	0	0	5	5	0	0	0	0	1	0	0	27	86	1	0	0.04	0.07	0	0	0	0	normal.
0	tcp	smtp	SF	1123	332	0	0	0	0	0	1	0	0	0	0	0	0	0	0	0	0	1	1	0	0	0	0	1	0	0	1	104	1	0	1	0.03	0	0	0	0	normal.
0	tcp	smtp	SF	641	331	0	0	0	0	0	1	0	0	0	0	0	0	0	0	0	0	1	1	0	0	0	0	1	0	0	11	104	0.82	0.27	0.09	0.02	0	0	0	0	normal.
0	tcp	smtp	SF	759	338	0	0	0	0	0	1	0	0	0	0	0	0	0	0	0	0	1	1	0	0	0	0	1	0	0	21	114	0.9	0.14	0.05	0.02	0	0	0	0	normal.
0	tcp	smtp	SF	1233	333	0	0	0	0	0	1	0	0	0	0	0	0	0	0	0	0	1	1	0	0	0	0	1	0	0	31	123	0.9	0.13	0.03	0.02	0	0	0	0	normal.
0	tcp	smtp	SF	1452	333	0	0	0	0	0	1	0	0	0	0	0	0	0	0	0	0	1	1	0	0	0	0	1	0	0	41	131	0.88	0.1	0.02	0.02	0	0	0	0	normal.
0	tcp	ftp_data	SF	1342	0	0	0	0	0	0	1	0	0	0	0	0	0	0	0	0	0	2	2	0	0	0	0	1	0	0	51	46	0.16	0.1	0.16	0.04	0	0.02	0	0	normal.
0	tcp	ftp_data	SF	9311	0	0	0	0	0	0	1	0	0	0	0	0	0	0	0	0	0	12	12	0	0	0	0	1	0	0	61	56	0.3	0.08	0.3	0.04	0	0.02	0	0	normal.
0	tcp	ftp_data	SF	641	0	0	0	0	0	0	1	0	0	0	0	0	0	0	0	0	0	2	2	0	0	0	0	1	0	0	71	65	0.38	0.07	0.38	0.03	0	0.02	0	0	normal.
0	tcp	ftp_data	SF	14052	0	0	0	0	0	0	1	0	0	0	0	0	0	0	0	0	0	9	9	0	0	0	0	1	0	0	81	75	0.46	0.06	0.46	0.03	0	0.01	0	0	normal.
0	tcp	smtp	SF	1197	330	0	0	0	0	0	1	0	0	0	0	0	0	0	0	0	0	1	1	0	0	0	0	1	0	0	91	109	0.44	0.05	0.01	0.02	0	0	0	0	normal.
0	tcp	smtp	SF	971	334	0	0	0	0	0	1	0	0	0	0	0	0	0	0	0	0	1	2	0	0	0	0	1	0	1	101	115	0.49	0.05	0.01	0.02	0	0	0	0	normal.
0	tcp	smtp	SF	1648	328	0	0	0	0	0	1	0	0	0	0	0	0	0	0	0	0	1	1	0	0	0	0	1	0	0	111	119	0.51	0.05	0.01	0.02	0	0	0	0	normal.
0	tcp	smtp	SF	597	332	0	0	0	0	0	1	0	0	0	0	0	0	0	0	0	0	1	1	0	0	0	0	1	0	0	121	116	0.52	0.04	0.01	0.02	0	0	0	0	normal.
0	tcp	smtp	SF	927	333	0	0	0	0	0	1	0	0	0	0	0	0	0	0	0	0	1	2	0	0	0	0	1	0	1	131	121	0.56	0.04	0.01	0.02	0	0	0	0	normal.
0	tcp	smtp	SF	643	327	0	0	0	0	0	1	0	0	0	0	0	0	0	0	0	0	1	1	0	0	0	0	1	0	0	141	129	0.57	0.04	0.01	0.02	0	0	0	0	normal.
0	tcp	finger	SF	6	136	0	0	0	0	0	0	0	0	0	0	0	0	0	0	0	0	1	1	0	0	0	0	1	0	0	151	14	0.07	0.03	0.01	0.14	0	0	0	0	normal.
0	tcp	smtp	SF	1255	402	0	0	0	0	0	1	0	0	0	0	0	0	0	0	0	0	1	2	0	0	0	0	1	0	1	161	136	0.61	0.03	0.01	0.01	0	0	0	0	normal.
0	tcp	smtp	SF	953	327	0	0	0	0	0	1	0	0	0	0	0	0	0	0	0	0	1	1	0	0	0	0	1	0	0	171	133	0.6	0.03	0.01	0.02	0	0	0	0	normal.
0	tcp	smtp	SF	1829	331	0	0	0	0	0	1	0	0	0	0	0	0	0	0	0	0	1	1	0	0	0	0	1	0	0	181	132	0.61	0.03	0.01	0.02	0	0	0	0	normal.
1	tcp	smtp	SF	1741	332	0	0	0	0	0	1	0	0	0	0	0	0	0	0	0	0	1	1	0	0	0	0	1	0	0	191	130	0.62	0.03	0.01	0.02	0	0	0	0	normal.
0	tcp	smtp	SF	971	328	0	0	0	0	0	1	0	0	0	0	0	0	0	0	0	0	1	1	0	0	0	0	1	0	0	201	131	0.63	0.02	0	0.02	0	0	0	0	normal.
0	tcp	smtp	SF	732	330	0	0	0	0	0	1	0	0	0	0	0	0	0	0	0	0	1	2	0	0	0	0	1	0	1	10	129	0.2	0.4	0.1	0.02	0	0	0	0	normal.
0	tcp	smtp	SF	1232	279	0	0	0	0	0	1	0	0	0	0	0	0	0	0	0	0	1	1	0	0	0	0	1	0	0	20	136	0.45	0.25	0.05	0.01	0	0	0	0	normal.
0	tcp	ftp_data	SF	245	0	0	0	0	0	0	1	0	0	0	1	0	0	0	0	0	0	3	2	0	0	0	0	0.67	0.67	0	30	64	0.43	0.17	0.43	0.03	0	0	0	0	normal.
0	tcp	finger	SF	9	222	0	0	0	0	0	0	0	0	0	0	0	0	0	0	0	0	1	1	0	0	0	0	1	0	0	40	15	0.08	0.12	0.03	0.13	0	0	0	0	normal.
0	tcp	smtp	SF	2135	326	0	0	0	0	0	1	0	0	0	0	0	0	0	0	0	0	1	1	0	0	0	0	1	0	0	50	154	0.54	0.1	0.02	0.01	0	0	0	0	normal.
0	tcp	ftp_data	SF	1010	0	0	0	0	0	0	1	0	0	0	0	0	0	0	0	0	0	2	2	0	0	0	0	1	0	0	60	69	0.3	0.08	0.3	0.03	0	0	0	0	normal.
0	tcp	smtp	SF	2273	331	0	0	0	0	0	1	0	0	0	0	0	0	0	0	0	0	1	2	0	0	0	0	1	0	1	70	154	0.59	0.07	0.01	0.01	0	0	0	0	normal.
0	tcp	smtp	SF	760	326	0	0	0	0	0	1	0	0	0	0	0	0	0	0	0	0	1	1	0	0	0	0	1	0	0	80	150	0.57	0.06	0.01	0.01	0	0	0	0	normal.
0	tcp	smtp	SF	1848	331	0	0	0	0	0	1	0	0	0	0	0	0	0	0	0	0	1	1	0	0	0	0	1	0	0	90	152	0.62	0.06	0.01	0.01	0	0	0	0	normal.
0	tcp	smtp	SF	1008	323	0	0	0	0	0	1	0	0	0	0	0	0	0	0	0	0	1	1	0	0	0	0	1	0	0	100	154	0.65	0.05	0.01	0.01	0	0	0	0	normal.
0	tcp	ftp_data	SF	749	0	0	0	0	0	0	1	0	0	0	0	0	0	0	0	0	0	2	2	0	0	0	0	1	0	0	110	69	0.28	0.05	0.28	0.03	0	0	0	0	normal.
0	tcp	smtp	SF	742	327	0	0	0	0	0	1	0	0	0	0	0	0	0	0	0	0	1	1	0	0	0	0	1	0	0	120	159	0.59	0.04	0.01	0.01	0	0	0	0	normal.
0	tcp	smtp	SF	1032	327	0	0	0	0	0	1	0	0	0	0	0	0	0	0	0	0	1	1	0	0	0	0	1	0	0	130	167	0.61	0.04	0.01	0.01	0	0	0	0	normal.
1	tcp	smtp	SF	796	331	0	0	0	0	0	1	0	0	0	0	0	0	0	0	0	0	1	2	0	0	0	0	1	0	1	140	177	0.64	0.04	0.01	0.01	0	0	0	0	normal.
0	tcp	ftp_data	SF	151	0	0	0	0	0	0	1	0	0	0	0	0	0	0	0	0	0	1	1	0	0	0	0	1	0	0	150	49	0.29	0.04	0.29	0.04	0	0	0	0	normal.
0	tcp	ftp_data	SF	61298	0	0	0	0	0	0	1	0	0	0	0	0	0	0	0	0	0	6	6	0	0	0	0	1	0	0	160	54	0.31	0.04	0.31	0.04	0	0	0	0	normal.
0	tcp	ftp_data	SF	495	0	0	0	0	0	0	1	0	0	0	5	0	0	0	0	0	0	1	1	0	0	0	0	1	0	0	170	61	0.33	0.04	0.33	0.03	0	0	0	0	normal.
0	tcp	ftp_data	SF	8737	0	0	0	0	0	0	1	0	0	0	0	0	0	0	0	0	0	5	5	0	0	0	0	1	0	0	180	71	0.37	0.03	0.37	0.03	0	0	0	0	normal.
0	tcp	ftp_data	SF	3676	0	0	0	0	0	0	1	0	0	0	0	0	0	0	0	0	0	15	15	0	0	0	0	1	0	0	190	81	0.4	0.03	0.4	0.02	0	0	0	0	normal.
0	tcp	smtp	SF	772	340	0	0	0	0	0	1	0	0	0	0	0	0	0	0	0	0	1	1	0	0	0	0	1	0	0	9	149	0.89	0.22	0.11	0.02	0	0	0	0	normal.
0	tcp	smtp	SF	3164	336	0	0	0	0	0	1	0	0	0	0	0	0	0	0	0	0	1	2	0	0	0	0	1	0	1	19	150	0.89	0.16	0.05	0.02	0	0	0	0	normal.
1	tcp	smtp	SF	1922	333	0	0	0	0	0	1	0	0	0	0	0	0	0	0	0	0	1	2	0	0	0	0	1	0	1	29	154	0.9	0.1	0.03	0.02	0	0	0	0	normal.
0	tcp	ftp_data	SF	245	0	0	0	0	0	0	1	0	0	0	1	0	0	0	0	0	0	2	2	0	0	0	0	1	0	0	39	79	0.05	0.1	0.05	0.03	0	0	0	0	normal.
0	tcp	ftp_data	SF	3909	0	0	0	0	0	0	1	0	0	0	0	0	0	0	0	0	0	6	6	0	0	0	0	1	0	0	49	89	0.24	0.08	0.24	0.02	0	0	0	0	normal.
0	tcp	smtp	SF	840	335	0	0	0	0	0	1	0	0	0	0	0	0	0	0	0	0	1	1	0	0	0	0	1	0	0	59	139	0.59	0.08	0.02	0.02	0	0	0	0	normal.
3	tcp	smtp	SF	1341	337	0	0	0	0	0	1	0	0	0	0	0	0	0	0	0	0	1	1	0	0	0	0	1	0	0	69	144	0.65	0.07	0.01	0.01	0	0	0	0	normal.
0	tcp	smtp	SF	2574	331	0	0	0	0	0	1	0	0	0	0	0	0	0	0	0	0	1	1	0	0	0	0	1	0	0	79	148	0.68	0.06	0.01	0.01	0	0	0	0	normal.
0	tcp	smtp	SF	1230	333	0	0	0	0	0	1	0	0	0	0	0	0	0	0	0	0	1	1	0	0	0	0	1	0	0	89	154	0.72	0.06	0.01	0.01	0	0	0	0	normal.
0	tcp	smtp	SF	1070	334	0	0	0	0	0	1	0	0	0	0	0	0	0	0	0	0	1	2	0	0	0	0	1	0	1	99	157	0.73	0.06	0.01	0.01	0	0	0	0	normal.
0	tcp	pop_3	SF	80	23267	0	0	0	0	0	1	1	1	0	3	0	0	0	0	0	0	1	1	0	0	0	0	1	0	0	1	6	1	0	1	0.5	0	0	0	0	normal.
0	tcp	smtp	SF	972	329	0	0	0	0	0	1	0	0	0	0	0	0	0	0	0	0	2	1	0	0	0	0	0.5	1	0	11	153	0.64	0.36	0.09	0.02	0	0	0	0	normal.
0	tcp	ftp_data	SF	245	0	0	0	0	0	0	1	0	0	0	1	0	0	0	0	0	0	2	2	0	0	0	0	1	0	0	21	83	0.29	0.24	0.29	0.04	0	0	0	0	normal.
0	tcp	ftp_data	SF	15722	0	0	0	0	0	0	1	0	0	0	0	1	0	0	0	0	0	6	6	0	0	0	0	1	0	0	31	93	0.52	0.16	0.52	0.03	0	0	0	0	normal.
0	tcp	auth	SF	9	34	0	0	0	0	0	1	0	0	0	0	0	0	0	0	0	0	1	1	0	0	0	0	1	0	0	41	10	0.12	0.12	0.02	0.3	0	0	0	0	normal.
1	tcp	smtp	SF	1756	365	0	0	0	0	0	1	0	0	0	0	0	0	0	0	0	0	1	2	0	0	0	0	1	0	1	51	131	0.27	0.1	0.02	0.02	0	0	0	0	normal.
0	tcp	ftp_data	SF	641	0	0	0	0	0	0	1	0	0	0	0	0	0	0	0	0	0	2	2	0	0	0	0	1	0	0	61	103	0.54	0.08	0.54	0.03	0	0	0	0	normal.
0	tcp	ftp_data	SF	8325	0	0	0	0	0	0	1	0	0	0	0	0	0	0	0	0	0	9	9	0	0	0	0	1	0	0	71	103	0.61	0.07	0.61	0.03	0	0	0	0	normal.
0	tcp	ftp_data	SF	3888	0	0	0	0	0	0	1	0	0	0	0	0	0	0	0	0	0	19	19	0	0	0	0	1	0	0	81	112	0.65	0.06	0.65	0.03	0	0	0	0	normal.
0	tcp	smtp	SF	952	331	0	0	0	0	0	1	0	0	0	0	0	0	0	0	0	0	2	1	0	0	0	0	0.5	1	0	91	113	0.21	0.05	0.01	0.03	0	0	0	0	normal.
0	tcp	ftp_data	SF	5092	0	0	0	0	0	0	1	0	0	0	0	0	0	0	0	0	0	1	1	0	0	0	0	1	0	0	101	119	0.61	0.06	0.61	0.03	0	0	0	0	normal.
0	udp	domain_u	SF	34	0	0	0	0	0	0	0	0	0	0	0	0	0	0	0	0	0	1	2	0	0	0	0	1	0	1	111	7	0.06	0.05	0.06	0	0	0	0	0	normal.
0	tcp	smtp	SF	1575	329	0	0	0	0	0	1	0	0	0	0	0	0	2	0	0	0	1	1	0	0	0	0	1	0	0	121	118	0.31	0.05	0.01	0.03	0	0	0	0	normal.
0	tcp	smtp	SF	1302	332	0	0	0	0	0	1	0	0	0	0	0	0	0	0	0	0	2	3	0	0	0	0	0.5	1	1	131	123	0.34	0.05	0.01	0.02	0	0	0	0	normal.
1	tcp	smtp	SF	1194	328	0	0	0	0	0	1	0	0	0	0	0	0	0	0	0	0	1	2	0	0	0	0	1	0	1	141	131	0.37	0.04	0.01	0.02	0	0	0	0	normal.
0	tcp	smtp	SF	701	326	0	0	0	0	0	1	0	0	0	0	0	0	0	0	0	0	1	1	0	0	0	0	1	0	0	151	134	0.39	0.04	0.01	0.01	0	0	0	0	normal.
1	tcp	smtp	SF	1105	400	0	0	0	0	0	1	0	0	0	0	0	0	0	0	0	0	1	2	0	0	0	0	1	0	1	161	129	0.39	0.04	0.01	0.02	0	0	0	0	normal.
0	udp	domain_u	SF	34	0	0	0	0	0	0	0	0	0	0	0	0	0	0	0	0	0	1	2	0	0	0	0	1	0	1	171	21	0.12	0.04	0.12	0	0	0	0	0	normal.
0	icmp	eco_i	SF	64	0	0	0	0	0	0	0	0	0	0	0	0	0	0	0	0	0	1	1	0	0	0	0	1	0	0	181	1	0.01	0.04	0.01	0	0	0	0	0	normal.
0	tcp	smtp	SF	1097	284	0	0	0	0	0	1	0	0	0	0	0	0	0	0	0	0	1	3	0	0	0	0	1	0	1	191	121	0.39	0.04	0.01	0.02	0	0	0	0	normal.
0	tcp	ftp_data	SF	495	0	0	0	0	0	0	1	0	0	0	5	0	0	0	0	0	0	1	1	0	0	0	0	1	0	0	201	69	0.33	0.03	0.33	0.03	0	0	0	0	normal.
0	tcp	smtp	SF	1264	333	0	0	0	0	0	1	0	0	0	0	0	0	0	0	0	0	1	1	0	0	0	0	1	0	0	211	124	0.4	0.03	0	0.02	0	0	0	0	normal.
0	tcp	smtp	SF	837	282	0	0	0	0	0	1	0	0	0	0	0	0	0	0	0	0	1	1	0	0	0	0	1	0	0	6	121	0.5	0.67	0.17	0.02	0	0	0	0	normal.
0	tcp	smtp	SF	1101	332	0	0	0	0	0	1	0	0	0	0	0	0	0	0	0	0	2	1	0	0	0	0	0.5	1	0	16	117	0.5	0.25	0.06	0.03	0	0	0	0	normal.
0	tcp	smtp	SF	799	330	0	0	0	0	0	1	0	0	0	0	0	0	0	0	0	0	1	1	0	0	0	0	1	0	0	26	117	0.62	0.15	0.04	0.03	0	0	0	0	normal.
0	tcp	smtp	SF	635	334	0	0	0	0	0	1	0	0	0	0	0	0	0	0	0	0	1	1	0	0	0	0	1	0	0	36	113	0.58	0.11	0.03	0.03	0	0	0	0	normal.
30	tcp	ftp	SF	999	3074	0	0	0	22	0	1	0	0	0	0	0	0	0	0	0	1	1	1	0	0	0	0	1	0	0	46	19	0.41	0.09	0.02	0	0	0	0	0	normal.
0	tcp	smtp	SF	1011	334	0	0	0	0	0	1	0	0	0	0	0	0	0	0	0	0	1	1	0	0	0	0	1	0	0	56	106	0.46	0.09	0.02	0.02	0	0	0	0	normal.
0	udp	domain_u	SF	32	0	0	0	0	0	0	0	0	0	0	0	0	0	0	0	0	0	1	1	0	0	0	0	1	0	0	66	32	0.08	0.09	0.08	0.06	0	0	0	0	normal.
0	tcp	smtp	SF	787	329	0	0	0	0	0	1	0	0	0	0	0	0	0	0	0	0	1	1	0	0	0	0	1	0	0	76	117	0.49	0.08	0.01	0.02	0	0	0	0	normal.
23	tcp	ftp	SF	318	1054	0	0	0	6	0	1	0	0	0	0	0	0	0	0	0	1	1	2	0	0	0	0	1	0	1	86	28	0.33	0.07	0.01	0	0	0	0	0	normal.
0	tcp	ftp_data	SF	192	0	0	0	0	0	0	1	0	0	0	0	0	0	0	0	0	0	2	2	0	0	0	0	1	0	0	96	48	0.04	0.07	0.04	0.04	0	0	0	0	normal.
0	tcp	ftp_data	SF	5319	0	0	0	0	0	0	1	0	0	0	0	0	0	0	0	0	0	8	7	0	0	0	0	0.88	0.25	0	106	47	0.12	0.07	0.12	0.04	0	0	0	0	normal.
0	tcp	ftp_data	SF	5891	0	0	0	0	0	0	1	0	0	0	0	0	0	0	0	0	0	18	17	0	0	0	0	0.94	0.11	0	116	47	0.2	0.06	0.2	0.04	0	0	0	0	normal.
0	tcp	ftp_data	SF	212	0	0	0	0	0	0	1	0	0	0	1	0	0	0	0	0	0	2	2	0	0	0	0	1	0	0	126	42	0.22	0.06	0.22	0.05	0	0	0	0	normal.
22	tcp	ftp	SF	328	1054	0	0	0	6	0	1	0	0	0	0	0	0	0	0	0	1	1	1	0	0	0	0	1	0	0	136	36	0.26	0.05	0.01	0	0	0	0	0	normal.
1	tcp	smtp	SF	1539	333	0	0	0	0	0	1	0	0	0	0	0	0	0	0	0	0	1	2	0	0	0	0	1	0	1	146	120	0.4	0.05	0.01	0.02	0	0	0	0	normal.
27	tcp	ftp	SF	1085	3081	0	0	0	22	0	1	0	0	0	0	0	0	0	0	0	1	1	1	0	0	0	0	1	0	0	156	42	0.27	0.04	0.01	0	0	0	0	0	normal.
1	tcp	smtp	SF	1206	336	0	0	0	0	0	1	0	0	0	0	0	0	0	0	0	0	1	3	0	0	0	0	1	0	1	166	114	0.39	0.04	0.01	0.02	0	0	0	0	normal.
3	tcp	smtp	SF	1165	332	0	0	0	0	0	1	0	0	0	0	0	0	0	0	0	0	2	2	0	0	0	0	0.5	1	1	176	110	0.39	0.04	0.01	0.02	0	0	0	0	normal.
0	udp	domain_u	SF	32	0	0	0	0	0	0	0	0	0	0	0	0	0	0	0	0	0	1	2	0	0	0	0	1	0	1	186	34	0.09	0.04	0.09	0.06	0	0	0	0	normal.
0	udp	domain_u	SF	32	0	0	0	0	0	0	0	0	0	0	0	0	0	0	0	0	0	1	2	0	0	0	0	1	0	1	196	41	0.12	0.04	0.12	0.05	0	0	0	0	normal.
0	tcp	ftp_data	SF	3427	0	0	0	0	0	0	1	0	0	0	0	0	0	0	0	0	0	1	1	0	0	0	0	1	0	0	206	46	0.19	0.04	0.19	0.04	0	0	0	0	normal.
1	tcp	smtp	SF	1049	401	0	0	0	0	0	1	0	0	0	0	0	0	0	0	0	0	1	4	0	0	0	0	1	0	1	216	102	0.36	0.04	0	0.02	0	0	0	0	normal.
0	tcp	ftp_data	SF	6932	0	0	0	0	0	0	1	0	0	0	0	0	0	0	0	0	0	2	2	0	0	0	0	1	0	0	226	50	0.19	0.04	0.19	0.04	0	0	0	0	normal.
0	tcp	http	SF	299	400	0	0	0	0	0	1	0	0	0	0	0	0	0	0	0	0	9	9	0	0	0	0	1	0	0	9	9	1	0	0.11	0	0	0	0	0	normal.
0	tcp	ftp_data	SF	88382	0	0	0	0	0	0	1	0	0	0	1	0	0	0	0	0	0	14	14	0	0	0	0	1	0	0	245	108	0.44	0.04	0.47	0	0	0	0	0	normal.
0	tcp	ftp_data	SF	10073	0	0	0	0	0	0	1	0	0	0	0	0	0	0	0	0	0	15	15	0	0	0	0	1	0	0	246	109	0.44	0.04	0.47	0	0	0	0	0	normal.
0	tcp	ftp_data	SF	15876	0	0	0	0	0	0	1	0	0	0	0	0	0	0	0	0	0	16	16	0	0	0	0	1	0	0	247	110	0.45	0.04	0.47	0	0	0	0	0	normal.
0	tcp	ftp_data	SF	9178	0	0	0	0	0	0	1	0	0	0	0	0	0	0	0	0	0	17	17	0	0	0	0	1	0	0	248	111	0.45	0.04	0.48	0	0	0	0	0	normal.
0	tcp	ftp_data	SF	8325	0	0	0	0	0	0	1	0	0	0	0	0	0	0	0	0	0	18	18	0	0	0	0	1	0	0	249	112	0.45	0.04	0.48	0	0	0	0	0	normal.
0	tcp	ftp_data	SF	6601	0	0	0	0	0	0	1	0	0	0	0	0	0	0	0	0	0	19	19	0	0	0	0	1	0	0	250	113	0.45	0.04	0.48	0	0	0	0	0	normal.
0	tcp	ftp_data	SF	4539	0	0	0	0	0	0	1	0	0	0	0	0	0	0	0	0	0	20	20	0	0	0	0	1	0	0	251	114	0.45	0.04	0.48	0	0	0	0	0	normal.
0	tcp	ftp_data	SF	3775	0	0	0	0	0	0	1	0	0	0	0	0	0	0	0	0	0	21	21	0	0	0	0	1	0	0	252	115	0.46	0.04	0.48	0	0	0	0	0	normal.
0	tcp	ftp_data	SF	35195	0	0	0	0	0	0	1	0	0	0	0	0	0	0	0	0	0	22	22	0	0	0	0	1	0	0	253	116	0.46	0.04	0.49	0	0	0	0	0	normal.
0	tcp	ftp_data	SF	59	0	0	0	0	0	0	1	0	0	0	0	0	0	0	0	0	0	23	23	0	0	0	0	1	0	0	254	117	0.46	0.04	0.49	0	0	0	0	0	normal.
0	tcp	ftp_data	SF	3468	0	0	0	0	0	0	1	0	0	0	0	0	0	0	0	0	0	24	24	0	0	0	0	1	0	0	255	118	0.46	0.04	0.49	0	0	0	0	0	normal.
0	tcp	smtp	SF	870	333	0	0	0	0	0	1	0	0	0	0	0	0	0	0	0	0	1	1	0	0	0	0	1	0	0	255	123	0.48	0.04	0	0	0	0	0	0	normal.
0	tcp	smtp	SF	1242	330	0	0	0	0	0	1	0	0	0	0	0	0	0	0	0	0	1	2	0	0	0	0	1	0	1	255	123	0.48	0.04	0	0	0	0	0	0	normal.
0	tcp	smtp	SF	1071	373	0	0	0	0	0	1	0	0	0	0	0	0	0	0	0	0	1	1	0	0	0	0	1	0	0	255	123	0.48	0.04	0	0	0	0	0	0	normal.
0	tcp	smtp	SF	1152	335	0	0	0	0	0	1	0	0	0	0	0	0	0	0	0	0	1	1	0	0	0	0	1	0	0	255	123	0.48	0.04	0	0	0	0	0	0	normal.
1	tcp	smtp	SF	749	331	0	0	0	0	0	1	0	0	0	0	0	0	0	0	0	0	1	3	0	0	0	0	1	0	1	1	123	1	0	1	0.02	0	0	0	0	normal.
0	tcp	smtp	SF	1105	331	0	0	0	0	0	1	0	0	0	0	0	0	0	0	0	0	1	1	0	0	0	0	1	0	0	2	123	1	0	0.5	0.02	0	0	0	0	normal.
0	tcp	smtp	SF	2754	331	0	0	0	0	0	1	0	0	0	0	0	0	0	0	0	0	1	1	0	0	0	0	1	0	0	3	123	1	0	0.33	0.02	0	0	0	0	normal.
0	tcp	smtp	SF	1521	281	0	0	0	0	0	1	0	0	0	0	0	0	0	0	0	0	1	1	0	0	0	0	1	0	0	4	123	1	0	0.25	0.02	0	0	0	0	normal.
0	tcp	finger	SF	7	222	0	0	0	0	0	0	0	0	0	0	0	0	0	0	0	0	1	1	0	0	0	0	1	0	0	5	1	0.2	0.4	0.2	0	0	0	0	0	normal.
0	tcp	smtp	SF	702	326	0	0	0	0	0	1	0	0	0	0	0	0	0	0	0	0	2	1	0	0	0	0	0.5	1	0	6	122	0.83	0.33	0.17	0.02	0	0	0	0	normal.
0	tcp	smtp	SF	885	332	0	0	0	0	0	1	0	0	0	0	0	0	0	0	0	0	1	1	0	0	0	0	1	0	0	7	122	0.86	0.29	0.14	0.02	0	0	0	0	normal.
0	tcp	smtp	SF	588	328	0	0	0	0	0	1	0	0	0	0	0	0	0	0	0	0	1	1	0	0	0	0	1	0	0	8	122	0.88	0.25	0.12	0.02	0	0	0	0	normal.
0	tcp	smtp	SF	1258	330	0	0	0	0	0	1	0	0	0	0	0	0	0	0	0	0	1	1	0	0	0	0	1	0	0	9	122	0.89	0.22	0.11	0.02	0	0	0	0	normal.
1	tcp	smtp	SF	1126	368	0	0	0	0	0	1	0	0	0	0	0	0	0	0	0	0	1	2	0	0	0	0	1	0	1	10	122	0.9	0.2	0.1	0.02	0	0	0	0	normal.
0	tcp	smtp	SF	1290	331	0	0	0	0	0	1	0	0	0	0	0	0	0	0	0	0	1	1	0	0	0	0	1	0	0	11	122	0.91	0.18	0.09	0.02	0	0	0	0	normal.
1	tcp	smtp	SF	946	330	0	0	0	0	0	1	0	0	0	0	0	0	0	0	0	0	1	2	0	0	0	0	1	0	1	12	122	0.92	0.17	0.08	0.02	0	0	0	0	normal.
1	tcp	smtp	SF	3553	329	0	0	0	0	0	1	0	0	0	0	0	0	0	0	0	0	1	2	0	0	0	0	1	0	1	13	122	0.92	0.15	0.08	0.02	0	0	0	0	normal.
0	tcp	smtp	SF	1089	330	0	0	0	0	0	1	0	0	0	0	1	0	0	0	0	0	1	1	0	0	0	0	1	0	0	14	122	0.93	0.14	0.07	0.02	0	0	0	0	normal.
0	tcp	smtp	SF	2056	330	0	0	0	0	0	1	0	0	0	0	1	0	0	0	0	0	1	1	0	0	0	0	1	0	0	15	123	0.93	0.13	0.07	0.02	0	0	0	0	normal.
0	tcp	ftp_data	SF	495	0	0	0	0	0	0	1	0	0	0	5	0	0	0	0	0	0	1	1	0	0	0	0	1	0	0	16	117	0.06	0.19	0.06	0.02	0	0	0	0	normal.
0	tcp	ftp_data	SF	259	0	0	0	0	0	0	1	0	0	0	1	0	0	0	0	0	0	2	2	0	0	0	0	1	0	0	17	117	0.12	0.18	0.12	0.02	0	0	0	0	normal.
0	tcp	ftp_data	SF	7321	0	0	0	0	0	0	1	0	0	0	0	0	0	0	0	0	0	2	2	0	0	0	0	1	0	0	18	117	0.17	0.17	0.17	0.02	0	0	0	0	normal.
0	tcp	ftp_data	SF	42562	0	0	0	0	0	0	1	0	0	0	0	0	0	0	0	0	0	1	1	0	0	0	0	1	0	0	19	118	0.21	0.16	0.21	0.02	0	0	0	0	normal.
1	tcp	smtp	SF	3424	330	0	0	0	0	0	1	0	0	0	0	0	0	0	0	0	0	1	3	0	0	0	0	1	0	1	20	122	0.75	0.15	0.05	0.02	0	0	0	0	normal.
0	tcp	smtp	SF	1515	329	0	0	0	0	0	1	0	0	0	0	0	0	0	0	0	0	1	1	0	0	0	0	1	0	0	21	122	0.76	0.14	0.05	0.02	0	0	0	0	normal.
0	tcp	smtp	SF	1821	333	0	0	0	0	0	1	0	0	0	0	0	0	0	0	0	0	1	1	0	0	0	0	1	0	0	22	122	0.77	0.14	0.05	0.02	0	0	0	0	normal.
0	tcp	smtp	SF	1288	326	0	0	0	0	0	1	0	0	0	0	0	0	0	0	0	0	1	1	0	0	0	0	1	0	0	23	122	0.78	0.13	0.04	0.02	0	0	0	0	normal.
0	tcp	smtp	SF	565	329	0	0	0	0	0	1	0	0	0	0	0	0	0	0	0	0	1	1	0	0	0	0	1	0	0	24	122	0.79	0.12	0.04	0.02	0	0	0	0	normal.
1	tcp	smtp	SF	1024	364	0	0	0	0	0	1	0	0	0	0	0	0	0	0	0	0	1	2	0	0	0	0	1	0	1	25	122	0.8	0.12	0.04	0.02	0	0	0	0	normal.
1	tcp	smtp	SF	842	329	0	0	0	0	0	1	0	0	0	0	0	0	0	0	0	0	1	4	0	0	0	0	1	0	1	26	123	0.81	0.12	0.04	0.02	0	0	0	0	normal.
0	tcp	smtp	SF	907	328	0	0	0	0	0	1	0	0	0	0	0	0	0	0	0	0	1	1	0	0	0	0	1	0	0	27	124	0.81	0.11	0.04	0.02	0	0	0	0	normal.
0	tcp	smtp	SF	980	282	0	0	0	0	0	1	0	0	0	0	1	0	0	0	0	0	1	2	0	0	0	0	1	0	1	28	125	0.82	0.11	0.04	0.02	0	0	0	0	normal.
0	tcp	pop_3	SF	35	130	0	0	0	0	0	1	0	0	0	0	0	0	0	0	0	0	1	1	0	0	0	0	1	0	0	29	1	0.03	0.14	0.03	0	0	0	0	0	normal.
1	tcp	smtp	SF	3316	282	0	0	0	0	0	1	0	0	0	0	0	0	0	0	0	0	1	1	0	0	0	0	1	0	0	30	126	0.8	0.13	0.03	0.02	0	0	0	0	normal.
0	tcp	smtp	SF	1492	332	0	0	0	0	0	1	0	0	0	0	0	0	0	0	0	0	1	1	0	0	0	0	1	0	0	31	127	0.81	0.13	0.03	0.02	0	0	0	0	normal.
0	tcp	smtp	SF	883	333	0	0	0	0	0	1	0	0	0	0	0	0	0	0	0	0	1	1	0	0	0	0	1	0	0	32	128	0.81	0.12	0.03	0.02	0	0	0	0	normal.
0	tcp	ftp_data	SF	495	0	0	0	0	0	0	1	0	0	0	5	0	0	0	0	0	0	1	1	0	0	0	0	1	0	0	33	111	0.15	0.12	0.15	0.02	0	0	0	0	normal.
0	tcp	ftp_data	SF	190	0	0	0	0	0	0	1	0	0	0	1	0	0	0	0	0	0	2	2	0	0	0	0	1	0	0	34	111	0.18	0.12	0.18	0.02	0	0	0	0	normal.
0	tcp	ftp_data	SF	252	0	0	0	0	0	0	1	0	0	0	0	0	0	0	0	0	0	2	2	0	0	0	0	1	0	0	35	111	0.2	0.11	0.2	0.02	0	0	0	0	normal.
0	tcp	ftp_data	SF	6932	0	0	0	0	0	0	1	0	0	0	0	0	0	0	0	0	0	1	1	0	0	0	0	1	0	0	36	111	0.22	0.11	0.22	0.02	0	0	0	0	normal.
0	tcp	ftp_data	SF	4797	0	0	0	0	0	0	1	0	0	0	0	0	0	0	0	0	0	1	1	0	0	0	0	1	0	0	37	111	0.24	0.11	0.24	0.02	0	0	0	0	normal.
1	tcp	smtp	SF	1081	327	0	0	0	0	0	1	0	0	0	0	0	0	0	0	0	0	1	3	0	0	0	0	1	0	1	38	129	0.71	0.11	0.03	0.02	0	0	0	0	normal.
0	tcp	smtp	SF	917	327	0	0	0	0	0	1	0	0	0	0	0	0	0	0	0	0	1	1	0	0	0	0	1	0	0	39	130	0.72	0.1	0.03	0.02	0	0	0	0	normal.
0	tcp	smtp	SF	877	369	0	0	0	0	0	1	0	0	0	0	0	0	0	0	0	0	1	3	0	0	0	0	1	0	1	40	131	0.73	0.1	0.03	0.02	0	0	0	0	normal.
1	tcp	smtp	SF	1409	328	0	0	0	0	0	1	0	0	0	0	0	0	0	0	0	0	1	2	0	0	0	0	1	0	1	41	132	0.73	0.1	0.02	0.02	0	0	0	0	normal.
0	tcp	auth	SF	10	39	0	0	0	0	0	1	0	0	0	0	0	0	0	0	0	0	1	1	0	0	0	0	1	0	0	42	8	0.02	0.12	0.02	0.25	0	0	0	0	normal.
0	tcp	smtp	SF	2443	291	0	0	0	0	0	1	0	0	0	0	0	0	0	0	0	0	2	2	0	0	0	0	0.5	1	1	43	133	0.72	0.12	0.02	0.02	0	0	0	0	normal.
1	tcp	smtp	SF	1872	364	0	0	0	0	0	1	0	0	0	0	0	0	0	0	0	0	1	3	0	0	0	0	1	0	1	44	133	0.73	0.11	0.02	0.02	0	0	0	0	normal.
1	tcp	smtp	SF	1533	334	0	0	0	0	0	1	0	0	0	0	0	0	0	0	0	0	1	2	0	0	0	0	1	0	1	45	133	0.73	0.11	0.02	0.02	0	0	0	0	normal.
0	tcp	smtp	SF	3475	331	0	0	0	0	0	1	0	0	0	0	0	0	0	0	0	0	1	1	0	0	0	0	1	0	0	46	133	0.74	0.11	0.02	0.02	0	0	0	0	normal.
0	tcp	smtp	SF	1262	328	0	0	0	0	0	1	0	0	0	0	0	0	0	0	0	0	1	1	0	0	0	0	1	0	0	47	133	0.74	0.11	0.02	0.02	0	0	0	0	normal.
1	tcp	smtp	SF	1254	333	0	0	0	0	0	1	0	0	0	0	0	0	0	0	0	0	1	3	0	0	0	0	1	0	1	48	133	0.75	0.1	0.02	0.02	0	0	0	0	normal.
0	tcp	smtp	SF	848	330	0	0	0	0	0	1	0	0	0	0	0	0	0	0	0	0	1	2	0	0	0	0	1	0	1	49	133	0.76	0.1	0.02	0.02	0	0	0	0	normal.
1	tcp	smtp	SF	708	364	0	0	0	0	0	1	0	0	0	0	0	0	0	0	0	0	1	3	0	0	0	0	1	0	1	50	133	0.76	0.1	0.02	0.02	0	0	0	0	normal.
0	tcp	smtp	SF	1211	328	0	0	0	0	0	1	0	0	0	0	0	0	0	0	0	0	1	3	0	0	0	0	1	0	1	51	133	0.76	0.1	0.02	0.02	0	0	0	0	normal.
0	tcp	auth	SF	10	38	0	0	0	0	0	1	0	0	0	0	0	0	0	0	0	0	1	1	0	0	0	0	1	0	0	52	9	0.04	0.1	0.02	0.22	0	0	0	0	normal.
0	tcp	smtp	SF	2591	290	0	0	0	0	0	1	0	0	0	0	0	0	0	0	0	0	2	3	0	0	0	0	0.5	1	1	53	132	0.75	0.09	0.02	0.02	0	0	0	0	normal.
0	tcp	auth	SF	10	39	0	0	0	0	0	1	0	0	0	0	0	0	0	0	0	0	1	1	0	0	0	0	1	0	0	54	10	0.06	0.09	0.02	0.2	0	0	0	0	normal.
0	tcp	smtp	SF	2673	291	0	0	0	0	0	1	0	0	0	0	0	0	0	0	0	0	2	2	0	0	0	0	0.5	1	1	55	131	0.75	0.09	0.02	0.02	0	0	0	0	normal.
0	tcp	smtp	SF	1963	281	0	0	0	0	0	1	0	0	0	0	0	0	0	0	0	0	1	3	0	0	0	0	1	0	1	56	132	0.75	0.09	0.02	0.02	0	0	0	0	normal.
0	tcp	pop_3	SF	35	130	0	0	0	0	0	1	0	0	0	0	0	0	0	0	0	0	1	1	0	0	0	0	1	0	0	57	2	0.04	0.09	0.02	0	0	0	0	0	normal.
1	tcp	smtp	SF	2873	336	0	0	0	0	0	1	0	0	0	0	0	0	0	0	0	0	1	3	0	0	0	0	1	0	1	58	131	0.74	0.09	0.02	0.02	0	0	0	0	normal.
0	tcp	pop_3	SF	35	130	0	0	0	0	0	1	0	0	0	0	0	0	0	0	0	0	1	1	0	0	0	0	1	0	0	59	3	0.05	0.08	0.02	0	0	0	0	0	normal.
0	tcp	auth	SF	9	36	0	0	0	0	0	1	0	0	0	0	0	0	0	0	0	0	1	1	0	0	0	0	1	0	0	60	10	0.07	0.08	0.02	0.2	0	0	0	0	normal.
0	tcp	smtp	SF	2301	289	0	0	0	0	0	1	0	0	0	0	0	0	0	0	0	0	2	3	0	0	0	0	0.5	1	1	61	129	0.72	0.08	0.02	0.02	0	0	0	0	normal.
0	tcp	smtp	SF	606	330	0	0	0	0	0	1	0	0	0	0	0	0	0	0	0	0	1	1	0	0	0	0	1	0	0	62	129	0.73	0.08	0.02	0.02	0	0	0	0	normal.
0	tcp	smtp	SF	1145	329	0	0	0	0	0	1	0	0	0	0	0	0	0	0	0	0	1	3	0	0	0	0	1	0	1	63	130	0.73	0.08	0.02	0.02	0	0	0	0	normal.
0	tcp	smtp	SF	631	328	0	0	0	0	0	1	0	0	0	0	0	0	0	0	0	0	1	1	0	0	0	0	1	0	0	64	130	0.73	0.08	0.02	0.02	0	0	0	0	normal.
0	tcp	smtp	SF	1042	330	0	0	0	0	0	1	0	0	0	0	0	0	0	0	0	0	1	1	0	0	0	0	1	0	0	65	130	0.74	0.08	0.02	0.02	0	0	0	0	normal.
0	tcp	smtp	SF	1623	330	0	0	0	0	0	1	0	0	0	0	0	0	0	0	0	0	1	1	0	0	0	0	1	0	0	66	130	0.74	0.08	0.02	0.02	0	0	0	0	normal.
0	tcp	smtp	SF	1133	332	0	0	0	0	0	1	0	0	0	0	0	0	0	0	0	0	1	3	0	0	0	0	1	0	1	67	130	0.75	0.07	0.01	0.02	0	0	0	0	normal.
0	tcp	finger	SF	7	220	0	0	0	0	0	0	0	0	0	0	0	0	0	0	0	0	1	1	0	0	0	0	1	0	0	68	2	0.03	0.07	0.01	0	0	0	0	0	normal.
1	tcp	smtp	SF	1364	363	0	0	0	0	0	1	0	0	0	0	0	0	0	0	0	0	1	3	0	0	0	0	1	0	1	69	129	0.74	0.07	0.01	0.02	0	0	0	0	normal.
0	tcp	smtp	SF	1080	327	0	0	0	0	0	1	0	0	0	0	0	0	0	0	0	0	1	1	0	0	0	0	1	0	0	70	129	0.74	0.07	0.01	0.02	0	0	0	0	normal.
0	tcp	smtp	SF	3211	281	0	0	0	0	0	1	0	0	0	0	0	0	0	0	0	0	1	1	0	0	0	0	1	0	0	71	129	0.75	0.07	0.01	0.02	0	0	0	0	normal.
0	tcp	smtp	SF	3030	325	0	0	0	0	0	1	0	0	0	0	0	0	0	0	0	0	1	1	0	0	0	0	1	0	0	72	129	0.75	0.07	0.01	0.02	0	0	0	0	normal.
1	tcp	smtp	SF	1070	334	0	0	0	0	0	1	0	0	0	0	0	0	0	0	0	0	1	2	0	0	0	0	1	0	1	73	129	0.75	0.07	0.01	0.02	0	0	0	0	normal.
0	tcp	ftp_data	SF	495	0	0	0	0	0	0	1	0	0	0	5	0	0	0	0	0	0	1	1	0	0	0	0	1	0	0	74	106	0.14	0.07	0.14	0.02	0	0	0	0	normal.
0	tcp	ftp_data	SF	245	0	0	0	0	0	0	1	0	0	0	1	0	0	0	0	0	0	2	2	0	0	0	0	1	0	0	75	107	0.15	0.07	0.15	0.02	0	0	0	0	normal.
0	tcp	ftp_data	SF	383	0	0	0	0	0	0	1	0	0	0	0	0	0	0	0	0	0	2	2	0	0	0	0	1	0	0	76	108	0.16	0.07	0.16	0.02	0	0	0	0	normal.
0	tcp	ftp_data	SF	192	0	0	0	0	0	0	1	0	0	0	0	0	0	0	0	0	0	2	2	0	0	0	0	1	0	0	77	109	0.17	0.06	0.17	0.02	0	0	0	0	normal.
0	tcp	ftp_data	SF	641	0	0	0	0	0	0	1	0	0	0	0	0	0	0	0	0	0	1	1	0	0	0	0	1	0	0	78	110	0.18	0.06	0.18	0.02	0	0	0	0	normal.
0	tcp	ftp_data	SF	884	0	0	0	0	0	0	1	0	0	0	0	0	0	0	0	0	0	2	2	0	0	0	0	1	0	0	79	111	0.19	0.06	0.19	0.02	0	0	0	0	normal.
0	tcp	smtp	SF	2684	331	0	0	0	0	0	1	0	0	0	0	0	0	0	0	0	0	1	2	0	0	0	0	1	0	1	80	125	0.7	0.06	0.01	0.02	0	0	0	0	normal.
0	tcp	ftp_data	SF	16787	0	0	0	0	0	0	1	0	0	0	0	1	0	0	0	0	0	1	1	0	0	0	0	1	0	0	81	112	0.2	0.06	0.2	0.02	0	0	0	0	normal.
0	tcp	ftp_data	SF	10272	0	0	0	0	0	0	1	0	0	0	0	1	0	0	0	0	0	2	2	0	0	0	0	1	0	0	82	112	0.21	0.06	0.21	0.02	0	0	0	0	normal.
0	tcp	ftp_data	SF	61298	0	0	0	0	0	0	1	0	0	0	0	0	0	0	0	0	0	3	3	0	0	0	0	1	0	0	83	112	0.22	0.06	0.22	0.02	0	0	0	0	normal.
0	tcp	ftp_data	SF	59	0	0	0	0	0	0	1	0	0	0	0	0	0	0	0	0	0	4	4	0	0	0	0	1	0	0	84	112	0.23	0.06	0.23	0.02	0	0	0	0	normal.
0	tcp	ftp_data	SF	15722	0	0	0	0	0	0	1	0	0	0	0	1	0	0	0	0	0	5	5	0	0	0	0	1	0	0	85	112	0.24	0.06	0.24	0.02	0	0	0	0	normal.
0	tcp	ftp_data	SF	7940	0	0	0	0	0	0	1	0	0	0	0	2	0	0	0	0	0	6	6	0	0	0	0	1	0	0	86	112	0.24	0.06	0.24	0.02	0	0	0	0	normal.
0	tcp	ftp_data	SF	9198	0	0	0	0	0	0	1	0	0	0	0	0	0	0	0	0	0	7	7	0	0	0	0	1	0	0	87	112	0.25	0.06	0.25	0.02	0	0	0	0	normal.
0	tcp	ftp_data	SF	1830	0	0	0	0	0	0	1	0	0	0	0	0	0	0	0	0	0	8	8	0	0	0	0	1	0	0	88	112	0.26	0.06	0.26	0.02	0	0	0	0	normal.
0	tcp	ftp_data	SF	1699	0	0	0	0	0	0	1	0	0	0	0	0	0	0	0	0	0	9	9	0	0	0	0	1	0	0	89	112	0.27	0.06	0.27	0.02	0	0	0	0	normal.
0	tcp	ftp_data	SF	151	0	0	0	0	0	0	1	0	0	0	0	0	0	0	0	0	0	10	10	0	0	0	0	1	0	0	90	112	0.28	0.06	0.28	0.02	0	0	0	0	normal.
0	tcp	ftp_data	SF	854	0	0	0	0	0	0	1	0	0	0	0	0	0	0	0	0	0	11	11	0	0	0	0	1	0	0	91	112	0.29	0.05	0.29	0.02	0	0	0	0	normal.
0	tcp	ftp_data	SF	12286	0	0	0	0	0	0	1	0	0	0	0	0	0	0	0	0	0	12	12	0	0	0	0	1	0	0	92	112	0.29	0.05	0.29	0.02	0	0	0	0	normal.
1	tcp	smtp	SF	854	328	0	0	0	0	0	1	0	0	0	0	0	0	0	0	0	0	1	3	0	0	0	0	1	0	1	93	125	0.61	0.05	0.01	0.02	0	0	0	0	normal.
0	tcp	smtp	SF	510	329	0	0	0	0	0	1	0	0	0	0	0	0	0	0	0	0	1	1	0	0	0	0	1	0	0	94	126	0.62	0.05	0.01	0.02	0	0	0	0	normal.
0	tcp	smtp	SF	1090	329	0	0	0	0	0	1	0	0	0	0	0	0	0	0	0	0	1	1	0	0	0	0	1	0	0	95	127	0.62	0.05	0.01	0.02	0	0	0	0	normal.
2	tcp	smtp	SF	941	400	0	0	0	0	0	1	0	0	0	0	0	0	0	0	0	0	1	3	0	0	0	0	1	0	1	96	127	0.62	0.05	0.01	0.02	0	0	0	0	normal.
0	tcp	smtp	SF	784	329	0	0	0	0	0	1	0	0	0	0	0	0	0	0	0	0	1	1	0	0	0	0	1	0	0	97	127	0.63	0.05	0.01	0.02	0	0	0	0	normal.
0	tcp	ftp_data	SF	495	0	0	0	0	0	0	1	0	0	0	5	0	0	0	0	0	0	1	1	0	0	0	0	1	0	0	98	110	0.29	0.05	0.29	0.02	0	0	0	0	normal.
0	tcp	ftp_data	SF	245	0	0	0	0	0	0	1	0	0	0	1	0	0	0	0	0	0	2	2	0	0	0	0	1	0	0	99	111	0.29	0.05	0.29	0.02	0	0	0	0	normal.
0	tcp	ftp_data	SF	383	0	0	0	0	0	0	1	0	0	0	0	0	0	0	0	0	0	1	1	0	0	0	0	1	0	0	100	112	0.3	0.05	0.3	0.02	0	0	0	0	normal.
0	tcp	ftp_data	SF	192	0	0	0	0	0	0	1	0	0	0	0	0	0	0	0	0	0	2	2	0	0	0	0	1	0	0	101	112	0.31	0.05	0.31	0.02	0	0	0	0	normal.
0	tcp	ftp_data	SF	641	0	0	0	0	0	0	1	0	0	0	0	0	0	0	0	0	0	2	2	0	0	0	0	1	0	0	102	112	0.31	0.05	0.31	0.02	0	0	0	0	normal.
0	tcp	ftp_data	SF	1153	0	0	0	0	0	0	1	0	0	0	0	0	0	0	0	0	0	2	2	0	0	0	0	1	0	0	103	112	0.32	0.05	0.32	0.02	0	0	0	0	normal.
0	tcp	ftp_data	SF	201	0	0	0	0	0	0	1	0	0	0	0	0	0	0	0	0	0	1	1	0	0	0	0	1	0	0	104	112	0.33	0.05	0.33	0.02	0	0	0	0	normal.
0	tcp	ftp_data	SF	14189	0	0	0	0	0	0	1	0	0	0	0	0	0	0	0	0	0	2	2	0	0	0	0	1	0	0	105	112	0.33	0.05	0.33	0.02	0	0	0	0	normal.
0	tcp	ftp_data	SF	7012	0	0	0	0	0	0	1	0	0	0	0	0	0	0	0	0	0	3	3	0	0	0	0	1	0	0	106	113	0.34	0.05	0.34	0.02	0	0	0	0	normal.
0	tcp	ftp_data	SF	2056	0	0	0	0	0	0	1	0	0	0	0	0	0	0	0	0	0	4	4	0	0	0	0	1	0	0	107	114	0.35	0.05	0.35	0.02	0	0	0	0	normal.
0	tcp	ftp_data	SF	9311	0	0	0	0	0	0	1	0	0	0	0	0	0	0	0	0	0	5	5	0	0	0	0	1	0	0	108	115	0.35	0.05	0.35	0.02	0	0	0	0	normal.
0	tcp	ftp_data	SF	3676	0	0	0	0	0	0	1	0	0	0	0	0	0	0	0	0	0	6	6	0	0	0	0	1	0	0	109	116	0.36	0.05	0.36	0.02	0	0	0	0	normal.
0	tcp	ftp_data	SF	1342	0	0	0	0	0	0	1	0	0	0	0	0	0	0	0	0	0	7	7	0	0	0	0	1	0	0	110	117	0.36	0.05	0.36	0.02	0	0	0	0	normal.
0	tcp	ftp_data	SF	1199	0	0	0	0	0	0	1	0	0	0	0	0	0	0	0	0	0	8	8	0	0	0	0	1	0	0	111	118	0.37	0.05	0.37	0.02	0	0	0	0	normal.
0	tcp	ftp_data	SF	2191	0	0	0	0	0	0	1	0	0	0	0	0	0	0	0	0	0	9	9	0	0	0	0	1	0	0	112	119	0.38	0.04	0.38	0.02	0	0	0	0	normal.
0	tcp	ftp_data	SF	7233	0	0	0	0	0	0	1	0	0	0	0	0	0	0	0	0	0	10	10	0	0	0	0	1	0	0	113	120	0.38	0.04	0.38	0.02	0	0	0	0	normal.
0	tcp	ftp_data	SF	59	0	0	0	0	0	0	1	0	0	0	0	0	0	0	0	0	0	11	11	0	0	0	0	1	0	0	114	120	0.39	0.04	0.39	0.02	0	0	0	0	normal.
0	tcp	ftp_data	SF	768	0	0	0	0	0	0	1	0	0	0	0	0	0	0	0	0	0	12	12	0	0	0	0	1	0	0	115	120	0.39	0.04	0.39	0.02	0	0	0	0	normal.
0	tcp	ftp_data	SF	8737	0	0	0	0	0	0	1	0	0	0	0	0	0	0	0	0	0	13	13	0	0	0	0	1	0	0	116	120	0.4	0.04	0.4	0.02	0	0	0	0	normal.
0	tcp	ftp_data	SF	8173	0	0	0	0	0	0	1	0	0	0	0	0	0	0	0	0	0	14	14	0	0	0	0	1	0	0	117	120	0.4	0.04	0.4	0.02	0	0	0	0	normal.
0	tcp	ftp_data	SF	16115	0	0	0	0	0	0	1	0	0	0	0	0	0	0	0	0	0	15	15	0	0	0	0	1	0	0	118	120	0.41	0.04	0.41	0.02	0	0	0	0	normal.
0	tcp	ftp_data	SF	5929	0	0	0	0	0	0	1	0	0	0	0	0	0	0	0	0	0	16	16	0	0	0	0	1	0	0	119	120	0.41	0.04	0.41	0.02	0	0	0	0	normal.
1	tcp	smtp	SF	1090	330	0	0	0	0	0	1	0	0	0	0	0	0	2	0	0	0	1	4	0	0	0	0	1	0	1	120	118	0.52	0.04	0.01	0.02	0	0	0	0	normal.
0	tcp	smtp	SF	1527	281	0	0	0	0	0	1	0	0	0	0	0	0	0	0	0	0	1	1	0	0	0	0	1	0	0	121	119	0.52	0.04	0.01	0.02	0	0	0	0	normal.
1	tcp	smtp	SF	938	332	0	0	0	0	0	1	0	0	0	0	0	0	0	0	0	0	1	1	0	0	0	0	1	0	0	122	120	0.52	0.04	0.01	0.02	0	0	0	0	normal.
1	tcp	smtp	SF	1337	327	0	0	0	0	0	1	0	0	0	0	0	0	0	0	0	0	1	3	0	0	0	0	1	0	1	123	121	0.53	0.04	0.01	0.02	0	0	0	0	normal.
0	tcp	smtp	SF	1451	332	0	0	0	0	0	1	0	0	0	0	0	0	0	0	0	0	1	2	0	0	0	0	1	0	1	124	122	0.53	0.04	0.01	0.02	0	0	0	0	normal.
0	tcp	smtp	SF	563	328	0	0	0	0	0	1	0	0	0	0	0	0	0	0	0	0	1	1	0	0	0	0	1	0	0	125	123	0.54	0.04	0.01	0.02	0	0	0	0	normal.
0	tcp	smtp	SF	645	329	0	0	0	0	0	1	0	0	0	0	0	0	0	0	0	0	1	2	0	0	0	0	1	0	1	126	124	0.54	0.04	0.01	0.02	0	0	0	0	normal.
0	tcp	smtp	SF	787	330	0	0	0	0	0	1	0	0	0	0	0	0	0	0	0	0	1	1	0	0	0	0	1	0	0	127	125	0.54	0.04	0.01	0.02	0	0	0	0	normal.
0	tcp	smtp	SF	4657	333	0	0	0	0	0	1	0	0	0	0	0	0	0	0	0	0	1	1	0	0	0	0	1	0	0	128	126	0.55	0.04	0.01	0.02	0	0	0	0	normal.
0	tcp	pop_3	SF	35	130	0	0	0	0	0	1	0	0	0	0	0	0	0	0	0	0	1	1	0	0	0	0	1	0	0	129	4	0.03	0.04	0.01	0	0	0	0	0	normal.
1	tcp	smtp	SF	1573	330	0	0	0	0	0	1	0	0	0	0	0	0	0	0	0	0	1	2	0	0	0	0	1	0	1	130	127	0.55	0.04	0.01	0.02	0	0	0	0	normal.
0	tcp	auth	SF	10	39	0	0	0	0	0	1	0	0	0	0	0	0	0	0	0	0	1	1	0	0	0	0	1	0	0	131	7	0.04	0.04	0.01	0.29	0	0	0	0	normal.
0	tcp	smtp	SF	2523	291	0	0	0	0	0	1	0	0	0	0	0	0	0	0	0	0	2	5	0	0	0	0	0.5	1	1	132	127	0.55	0.04	0.01	0.02	0	0	0	0	normal.
0	tcp	smtp	SF	993	333	0	0	0	0	0	1	0	0	0	0	0	0	0	0	0	0	1	2	0	0	0	0	1	0	1	133	127	0.55	0.04	0.01	0.02	0	0	0	0	normal.
1	tcp	smtp	SF	808	365	0	0	0	0	0	1	0	0	0	0	0	0	0	0	0	0	1	4	0	0	0	0	1	0	1	134	127	0.55	0.04	0.01	0.02	0	0	0	0	normal.
0	tcp	smtp	SF	1291	330	0	0	0	0	0	1	0	0	0	0	0	0	0	0	0	0	1	1	0	0	0	0	1	0	0	135	127	0.56	0.04	0.01	0.02	0	0	0	0	normal.
0	tcp	pop_3	SF	35	130	0	0	0	0	0	1	0	0	0	0	0	0	0	0	0	0	1	1	0	0	0	0	1	0	0	136	5	0.04	0.04	0.01	0	0	0	0	0	normal.
1	tcp	smtp	SF	798	331	0	0	0	0	0	1	0	0	0	0	0	0	0	0	0	0	1	4	0	0	0	0	1	0	1	137	126	0.55	0.04	0.01	0.02	0	0	0	0	normal.
0	tcp	smtp	SF	1356	332	0	0	0	0	0	1	0	0	0	0	0	0	1	0	0	0	1	1	0	0	0	0	1	0	0	138	126	0.56	0.04	0.01	0.02	0	0	0	0	normal.
0	tcp	smtp	SF	2736	326	0	0	0	0	0	1	0	0	0	0	0	0	0	0	0	0	1	1	0	0	0	0	1	0	0	139	127	0.56	0.04	0.01	0.02	0	0	0	0	normal.
2	tcp	smtp	SF	5365	327	0	0	0	0	0	1	0	0	0	0	0	0	0	0	0	0	1	2	0	0	0	0	1	0	1	140	127	0.56	0.04	0.01	0.02	0	0	0	0	normal.
0	tcp	smtp	SF	1054	331	0	0	0	0	0	1	0	0	0	0	0	0	0	0	0	0	1	1	0	0	0	0	1	0	0	141	127	0.57	0.04	0.01	0.02	0	0	0	0	normal.
1	tcp	smtp	SF	2053	360	0	0	0	0	0	1	0	0	0	0	0	0	0	0	0	0	1	1	0	0	0	0	1	0	0	142	127	0.57	0.04	0.01	0.02	0	0	0	0	normal.
1	tcp	smtp	SF	775	334	0	0	0	0	0	1	0	0	0	0	0	0	0	0	0	0	1	3	0	0	0	0	1	0	1	143	127	0.57	0.03	0.01	0.02	0	0	0	0	normal.
0	tcp	smtp	SF	557	334	0	0	0	0	0	1	0	0	0	0	0	0	0	0	0	0	1	1	0	0	0	0	1	0	0	144	127	0.58	0.03	0.01	0.02	0	0	0	0	normal.
1	tcp	smtp	SF	753	330	0	0	0	0	0	1	0	0	0	0	0	0	0	0	0	0	1	2	0	0	0	0	1	0	1	145	127	0.58	0.03	0.01	0.02	0	0	0	0	normal.
1	tcp	smtp	SF	2013	330	0	0	0	0	0	1	0	0	0	0	0	0	0	0	0	0	2	3	0	0	0	0	1	0	0.67	146	127	0.58	0.03	0.01	0.02	0	0	0	0	normal.
0	tcp	smtp	SF	1274	332	0	0	0	0	0	1	0	0	0	0	0	0	0	0	0	0	1	1	0	0	0	0	1	0	0	147	127	0.59	0.03	0.01	0.02	0	0	0	0	normal.
0	tcp	finger	SF	7	220	0	0	0	0	0	0	0	0	0	0	0	0	0	0	0	0	1	1	0	0	0	0	1	0	0	148	3	0.02	0.03	0.01	0	0	0	0	0	normal.
0	tcp	smtp	SF	776	327	0	0	0	0	0	1	0	0	0	0	0	0	0	0	0	0	1	1	0	0	0	0	1	0	0	149	127	0.58	0.03	0.01	0.02	0	0	0	0	normal.
0	tcp	smtp	SF	1933	332	0	0	0	0	0	1	0	0	0	0	0	0	0	0	0	0	1	5	0	0	0	0	1	0	1	150	128	0.59	0.03	0.01	0.02	0	0	0	0	normal.
0	tcp	smtp	SF	1572	329	0	0	0	0	0	1	0	0	0	0	0	0	0	0	0	0	1	2	0	0	0	0	1	0	1	151	129	0.59	0.03	0.01	0.02	0	0	0	0	normal.
0	tcp	smtp	SF	781	328	0	0	0	0	0	1	0	0	0	0	0	0	0	0	0	0	1	1	0	0	0	0	1	0	0	152	130	0.59	0.03	0.01	0.02	0	0	0	0	normal.
0	tcp	pop_3	SF	35	130	0	0	0	0	0	1	0	0	0	0	0	0	0	0	0	0	1	1	0	0	0	0	1	0	0	153	6	0.04	0.03	0.01	0	0	0	0	0	normal.
0	tcp	smtp	SF	4313	330	0	0	0	0	0	1	0	0	0	0	0	0	0	0	0	0	1	1	0	0	0	0	1	0	0	154	131	0.59	0.03	0.01	0.02	0	0	0	0	normal.
1	tcp	smtp	SF	1444	328	0	0	0	0	0	1	0	0	0	0	0	0	0	0	0	0	1	1	0	0	0	0	1	0	0	155	132	0.59	0.03	0.01	0.02	0	0	0	0	normal.
0	tcp	finger	SF	8	362	0	0	0	0	0	0	0	0	0	0	0	0	0	0	0	0	1	2	0	0	0	0	1	0	1	156	4	0.03	0.03	0.01	0	0	0	0	0	normal.
0	tcp	smtp	SF	1184	327	0	0	0	0	0	1	0	0	0	0	0	0	0	0	0	0	1	2	0	0	0	0	1	0	1	157	131	0.59	0.03	0.01	0.02	0	0	0	0	normal.
1	tcp	smtp	SF	1033	334	0	0	0	0	0	1	0	0	0	0	0	0	0	0	0	0	1	2	0	0	0	0	1	0	1	158	131	0.59	0.03	0.01	0.02	0	0	0	0	normal.
0	tcp	ftp_data	SF	495	0	0	0	0	0	0	1	0	0	0	5	0	0	0	0	0	0	1	1	0	0	0	0	1	0	0	159	110	0.31	0.03	0.31	0.02	0	0	0	0	normal.
0	tcp	ftp_data	SF	259	0	0	0	0	0	0	1	0	0	0	1	0	0	0	0	0	0	2	2	0	0	0	0	1	0	0	160	111	0.32	0.03	0.32	0.02	0	0	0	0	normal.
0	tcp	ftp_data	SF	7321	0	0	0	0	0	0	1	0	0	0	0	0	0	0	0	0	0	2	2	0	0	0	0	1	0	0	161	112	0.32	0.03	0.32	0.02	0	0	0	0	normal.
0	tcp	pop_3	SF	35	130	0	0	0	0	0	1	0	0	0	0	0	0	0	0	0	0	1	1	0	0	0	0	1	0	0	162	7	0.04	0.03	0.01	0	0	0	0	0	normal.
0	tcp	ftp_data	SF	10406	0	0	0	0	0	0	1	0	0	0	0	0	0	0	0	0	0	1	1	0	0	0	0	1	0	0	163	113	0.33	0.03	0.33	0.02	0	0	0	0	normal.
0	tcp	smtp	SF	943	332	0	0	0	0	0	1	0	0	0	0	0	0	0	0	0	0	1	1	0	0	0	0	1	0	0	1	126	1	0	1	0.02	0	0	0	0	normal.
1	tcp	smtp	SF	1437	336	0	0	0	0	0	1	0	0	0	0	0	0	0	0	0	0	1	1	0	0	0	0	1	0	0	2	126	1	0	0.5	0.02	0	0	0	0	normal.
0	tcp	smtp	SF	656	337	0	0	0	0	0	1	0	0	0	0	0	0	0	0	0	0	1	1	0	0	0	0	1	0	0	3	126	1	0	0.33	0.02	0	0	0	0	normal.
1	tcp	smtp	SF	1776	339	0	0	0	0	0	1	0	0	0	0	0	0	0	0	0	0	1	2	0	0	0	0	1	0	1	4	126	1	0	0.25	0.02	0	0	0	0	normal.
0	tcp	ftp_data	SF	495	0	0	0	0	0	0	1	0	0	0	5	0	0	0	0	0	0	1	1	0	0	0	0	1	0	0	5	114	0.2	0.4	0.2	0.03	0	0	0	0	normal.
0	tcp	ftp_data	SF	245	0	0	0	0	0	0	1	0	0	0	1	0	0	0	0	0	0	2	2	0	0	0	0	1	0	0	6	115	0.33	0.33	0.33	0.03	0	0	0	0	normal.
0	tcp	ftp_data	SF	1010	0	0	0	0	0	0	1	0	0	0	0	0	0	0	0	0	0	2	2	0	0	0	0	1	0	0	7	116	0.43	0.29	0.43	0.03	0	0	0	0	normal.
0	tcp	ftp_data	SF	5150	0	0	0	0	0	0	1	0	0	0	0	0	0	0	0	0	0	1	1	0	0	0	0	1	0	0	8	117	0.5	0.25	0.5	0.03	0	0	0	0	normal.
0	tcp	smtp	SF	687	340	0	0	0	0	0	1	0	0	0	0	0	0	0	0	0	0	1	1	0	0	0	0	1	0	0	9	122	0.56	0.22	0.11	0.02	0	0	0	0	normal.
0	tcp	auth	SF	10	35	0	0	0	0	0	1	0	0	0	0	0	0	0	0	0	0	1	1	0	0	0	0	1	0	0	10	6	0.1	0.3	0.1	0.33	0	0	0	0	normal.
0	tcp	smtp	SF	2925	293	0	0	0	0	0	1	0	0	0	0	0	0	0	0	0	0	2	2	0	0	0	0	0.5	1	1	11	121	0.55	0.27	0.09	0.02	0	0	0	0	normal.
0	tcp	smtp	SF	949	336	0	0	0	0	0	1	0	0	0	0	0	0	0	0	0	0	1	1	0	0	0	0	1	0	0	12	121	0.58	0.25	0.08	0.02	0	0	0	0	normal.
0	tcp	pop_3	SF	38	130	0	0	0	0	0	1	0	0	0	0	0	0	0	0	0	0	1	1	0	0	0	0	1	0	0	13	8	0.08	0.31	0.08	0.25	0	0	0	0	normal.
0	tcp	smtp	SF	844	342	0	0	0	0	0	1	0	0	0	0	0	0	0	0	0	0	1	1	0	0	0	0	1	0	0	14	120	0.57	0.29	0.07	0.03	0	0	0	0	normal.
0	tcp	smtp	SF	894	339	0	0	0	0	0	1	0	0	0	0	0	0	0	0	0	0	1	1	0	0	0	0	1	0	0	15	120	0.6	0.27	0.07	0.03	0	0	0	0	normal.
0	tcp	smtp	SF	791	338	0	0	0	0	0	1	0	0	0	0	0	0	0	0	0	0	1	1	0	0	0	0	1	0	0	16	120	0.62	0.25	0.06	0.03	0	0	0	0	normal.
0	tcp	smtp	SF	1185	338	0	0	0	0	0	1	0	0	0	0	0	0	0	0	0	0	1	1	0	0	0	0	1	0	0	17	120	0.65	0.24	0.06	0.03	0	0	0	0	normal.
0	tcp	smtp	SF	1196	337	0	0	0	0	0	1	0	0	0	0	0	0	0	0	0	0	1	1	0	0	0	0	1	0	0	18	120	0.67	0.22	0.06	0.03	0	0	0	0	normal.
0	tcp	finger	SF	8	140	0	0	0	0	0	0	0	0	0	0	0	0	0	0	0	0	1	2	0	0	0	0	1	0	1	19	5	0.05	0.26	0.05	0.4	0	0	0	0	normal.
0	tcp	smtp	SF	2134	335	0	0	0	0	0	1	0	0	0	0	0	0	0	0	0	0	1	1	0	0	0	0	1	0	0	20	119	0.65	0.25	0.05	0.03	0	0	0	0	normal.
0	tcp	smtp	SF	1001	338	0	0	0	0	0	1	0	0	0	0	0	0	0	0	0	0	1	2	0	0	0	0	1	0	1	21	119	0.67	0.24	0.05	0.03	0	0	0	0	normal.
0	tcp	smtp	SF	1528	337	0	0	0	0	0	1	0	0	0	0	0	0	0	0	0	0	1	1	0	0	0	0	1	0	0	22	119	0.68	0.23	0.05	0.03	0	0	0	0	normal.
0	tcp	smtp	SF	942	337	0	0	0	0	0	1	0	0	0	0	0	0	0	0	0	0	1	1	0	0	0	0	1	0	0	23	119	0.7	0.22	0.04	0.03	0	0	0	0	normal.
0	tcp	ftp_data	SF	495	0	0	0	0	0	0	1	0	0	0	5	0	0	0	0	0	0	1	1	0	0	0	0	1	0	0	24	118	0.21	0.21	0.21	0.03	0	0	0	0	normal.
0	tcp	ftp_data	SF	245	0	0	0	0	0	0	1	0	0	0	1	0	0	0	0	0	0	2	2	0	0	0	0	1	0	0	25	119	0.24	0.2	0.24	0.03	0	0	0	0	normal.
0	tcp	ftp_data	SF	383	0	0	0	0	0	0	1	0	0	0	0	0	0	0	0	0	0	2	2	0	0	0	0	1	0	0	26	120	0.27	0.19	0.27	0.03	0	0	0	0	normal.
0	tcp	ftp_data	SF	192	0	0	0	0	0	0	1	0	0	0	0	0	0	0	0	0	0	1	1	0	0	0	0	1	0	0	27	121	0.3	0.19	0.3	0.02	0	0	0	0	normal.
0	tcp	ftp_data	SF	641	0	0	0	0	0	0	1	0	0	0	0	0	0	0	0	0	0	2	2	0	0	0	0	1	0	0	28	122	0.32	0.18	0.32	0.02	0	0	0	0	normal.
0	tcp	ftp_data	SF	1766	0	0	0	0	0	0	1	0	0	0	0	0	0	0	0	0	0	2	2	0	0	0	0	1	0	0	29	122	0.34	0.17	0.34	0.02	0	0	0	0	normal.
0	tcp	ftp_data	SF	6601	0	0	0	0	0	0	1	0	0	0	0	0	0	0	0	0	0	1	1	0	0	0	0	1	0	0	30	122	0.37	0.17	0.37	0.02	0	0	0	0	normal.
0	tcp	ftp_data	SF	8325	0	0	0	0	0	0	1	0	0	0	0	0	0	0	0	0	0	2	2	0	0	0	0	1	0	0	31	122	0.39	0.16	0.39	0.02	0	0	0	0	normal.
0	tcp	ftp_data	SF	1363	0	0	0	0	0	0	1	0	0	0	0	0	0	0	0	0	0	3	3	0	0	0	0	1	0	0	32	122	0.41	0.16	0.41	0.02	0	0	0	0	normal.
0	tcp	ftp_data	SF	10073	0	0	0	0	0	0	1	0	0	0	0	0	0	0	0	0	0	4	4	0	0	0	0	1	0	0	33	122	0.42	0.15	0.42	0.02	0	0	0	0	normal.
0	tcp	ftp_data	SF	15876	0	0	0	0	0	0	1	0	0	0	0	0	0	0	0	0	0	5	5	0	0	0	0	1	0	0	34	122	0.44	0.15	0.44	0.02	0	0	0	0	normal.
0	tcp	ftp_data	SF	6062	0	0	0	0	0	0	1	0	0	0	0	0	0	0	0	0	0	6	6	0	0	0	0	1	0	0	35	122	0.46	0.14	0.46	0.02	0	0	0	0	normal.
0	tcp	ftp_data	SF	7280	0	0	0	0	0	0	1	0	0	0	0	0	0	0	0	0	0	7	7	0	0	0	0	1	0	0	36	122	0.47	0.14	0.47	0.02	0	0	0	0	normal.
0	tcp	ftp_data	SF	965	0	0	0	0	0	0	1	0	0	0	0	0	0	0	0	0	0	8	8	0	0	0	0	1	0	0	37	122	0.49	0.14	0.49	0.02	0	0	0	0	normal.
0	tcp	ftp_data	SF	3888	0	0	0	0	0	0	1	0	0	0	0	0	0	0	0	0	0	9	9	0	0	0	0	1	0	0	38	122	0.5	0.13	0.5	0.02	0	0	0	0	normal.
0	tcp	ftp_data	SF	7196	0	0	0	0	0	0	1	0	0	0	0	0	0	0	0	0	0	10	10	0	0	0	0	1	0	0	39	122	0.51	0.13	0.51	0.02	0	0	0	0	normal.
0	tcp	ftp_data	SF	879	0	0	0	0	0	0	1	0	0	0	0	0	0	0	0	0	0	11	11	0	0	0	0	1	0	0	40	122	0.52	0.12	0.52	0.02	0	0	0	0	normal.
0	tcp	ftp_data	SF	9178	0	0	0	0	0	0	1	0	0	0	0	0	0	0	0	0	0	12	12	0	0	0	0	1	0	0	41	122	0.54	0.12	0.54	0.02	0	0	0	0	normal.
0	tcp	ftp_data	SF	10389	0	0	0	0	0	0	1	0	0	0	0	0	0	0	0	0	0	13	13	0	0	0	0	1	0	0	42	122	0.55	0.12	0.55	0.02	0	0	0	0	normal.
0	tcp	ftp_data	SF	1556	0	0	0	0	0	0	1	0	0	0	0	0	0	0	0	0	0	14	14	0	0	0	0	1	0	0	43	122	0.56	0.12	0.56	0.02	0	0	0	0	normal.
0	tcp	ftp_data	SF	3690	0	0	0	0	0	0	1	0	0	0	0	0	0	0	0	0	0	15	15	0	0	0	0	1	0	0	44	122	0.57	0.11	0.57	0.02	0	0	0	0	normal.
0	tcp	ftp_data	SF	88382	0	0	0	0	0	0	1	0	0	0	1	0	0	0	0	0	0	16	16	0	0	0	0	1	0	0	45	122	0.58	0.11	0.58	0.02	0	0	0	0	normal.
0	tcp	ftp_data	SF	15377	0	0	0	0	0	0	1	0	0	0	0	0	0	0	0	0	0	17	17	0	0	0	0	1	0	0	46	122	0.59	0.11	0.59	0.02	0	0	0	0	normal.
0	tcp	ftp_data	SF	1470	0	0	0	0	0	0	1	0	0	0	0	0	0	0	0	0	0	18	18	0	0	0	0	1	0	0	47	122	0.6	0.11	0.6	0.02	0	0	0	0	normal.
0	tcp	ftp_data	SF	373	0	0	0	0	0	0	1	0	0	0	0	0	0	0	0	0	0	19	19	0	0	0	0	1	0	0	48	122	0.6	0.1	0.6	0.02	0	0	0	0	normal.
0	tcp	ftp_data	SF	4539	0	0	0	0	0	0	1	0	0	0	0	0	0	0	0	0	0	20	20	0	0	0	0	1	0	0	49	122	0.61	0.1	0.61	0.02	0	0	0	0	normal.
0	tcp	ftp_data	SF	35195	0	0	0	0	0	0	1	0	0	0	0	0	0	0	0	0	0	21	21	0	0	0	0	1	0	0	50	122	0.62	0.1	0.62	0.02	0	0	0	0	normal.
0	tcp	ftp_data	SF	3468	0	0	0	0	0	0	1	0	0	0	0	0	0	0	0	0	0	22	22	0	0	0	0	1	0	0	51	122	0.63	0.1	0.63	0.02	0	0	0	0	normal.
0	tcp	ftp_data	SF	59	0	0	0	0	0	0	1	0	0	0	0	0	0	0	0	0	0	23	23	0	0	0	0	1	0	0	52	122	0.63	0.1	0.63	0.02	0	0	0	0	normal.
0	tcp	ftp_data	SF	3775	0	0	0	0	0	0	1	0	0	0	0	0	0	0	0	0	0	24	24	0	0	0	0	1	0	0	53	122	0.64	0.09	0.64	0.02	0	0	0	0	normal.
0	tcp	pop_3	SF	38	130	0	0	0	0	0	1	0	0	0	0	0	0	0	0	0	0	1	1	0	0	0	0	1	0	0	54	9	0.04	0.09	0.02	0.22	0	0	0	0	normal.
1	tcp	smtp	SF	1231	331	0	0	0	0	0	1	0	0	0	0	0	0	0	0	0	0	1	1	0	0	0	0	1	0	0	55	115	0.31	0.09	0.02	0.03	0	0	0	0	normal.
0	tcp	smtp	SF	1838	338	0	0	0	0	0	1	0	0	0	0	0	0	0	0	0	0	1	1	0	0	0	0	1	0	0	56	116	0.32	0.09	0.02	0.03	0	0	0	0	normal.
0	tcp	smtp	SF	1245	337	0	0	0	0	0	1	0	0	0	0	0	0	0	0	0	0	1	1	0	0	0	0	1	0	0	57	117	0.33	0.09	0.02	0.03	0	0	0	0	normal.
0	tcp	smtp	SF	1895	337	0	0	0	0	0	1	0	0	0	0	0	0	0	0	0	0	1	1	0	0	0	0	1	0	0	58	118	0.34	0.09	0.02	0.03	0	0	0	0	normal.
0	tcp	smtp	SF	1221	288	0	0	0	0	0	1	0	0	0	0	0	0	0	0	0	0	1	1	0	0	0	0	1	0	0	59	119	0.36	0.08	0.02	0.03	0	0	0	0	normal.
0	tcp	smtp	SF	1657	340	0	0	0	0	0	1	0	0	0	0	0	0	0	0	0	0	1	1	0	0	0	0	1	0	0	60	120	0.37	0.08	0.02	0.03	0	0	0	0	normal.
0	tcp	smtp	SF	570	336	0	0	0	0	0	1	0	0	0	0	0	0	0	0	0	0	1	1	0	0	0	0	1	0	0	61	121	0.38	0.08	0.02	0.02	0	0	0	0	normal.
0	tcp	smtp	SF	1437	341	0	0	0	0	0	1	0	0	0	0	0	0	0	0	0	0	1	1	0	0	0	0	1	0	0	62	122	0.39	0.08	0.02	0.02	0	0	0	0	normal.
0	tcp	smtp	SF	1962	338	0	0	0	0	0	1	0	0	0	0	0	0	0	0	0	0	1	1	0	0	0	0	1	0	0	63	123	0.4	0.08	0.02	0.02	0	0	0	0	normal.
0	tcp	smtp	SF	2719	336	0	0	0	0	0	1	0	0	0	0	0	0	0	0	0	0	1	1	0	0	0	0	1	0	0	64	124	0.41	0.08	0.02	0.02	0	0	0	0	normal.
1	tcp	smtp	SF	862	337	0	0	0	0	0	1	0	0	0	0	0	0	0	0	0	0	1	3	0	0	0	0	1	0	1	65	125	0.42	0.08	0.02	0.02	0	0	0	0	normal.
0	tcp	smtp	SF	1160	340	0	0	0	0	0	1	0	0	0	0	0	0	0	0	0	0	1	1	0	0	0	0	1	0	0	66	126	0.42	0.08	0.02	0.02	0	0	0	0	normal.
1	tcp	smtp	SF	2622	335	0	0	0	0	0	1	0	0	0	0	0	0	0	0	0	0	1	1	0	0	0	0	1	0	0	67	127	0.43	0.07	0.01	0.02	0	0	0	0	normal.
0	tcp	smtp	SF	992	336	0	0	0	0	0	1	0	0	0	0	0	0	0	0	0	0	1	1	0	0	0	0	1	0	0	68	128	0.44	0.07	0.01	0.02	0	0	0	0	normal.
0	tcp	smtp	SF	1021	337	0	0	0	0	0	1	0	0	0	0	0	0	0	0	0	0	1	3	0	0	0	0	1	0	1	69	129	0.45	0.07	0.01	0.02	0	0	0	0	normal.
0	tcp	finger	SF	8	140	0	0	0	0	0	0	0	0	0	0	0	0	0	0	0	0	1	2	0	0	0	0	1	0	1	70	6	0.03	0.07	0.01	0.33	0	0	0	0	normal.
0	tcp	smtp	SF	1108	331	0	0	0	0	0	1	0	0	0	0	0	0	0	0	0	0	1	2	0	0	0	0	1	0	1	71	130	0.45	0.07	0.01	0.02	0	0	0	0	normal.
0	tcp	smtp	SF	1198	336	0	0	0	0	0	1	0	0	0	0	0	0	0	0	0	0	1	1	0	0	0	0	1	0	0	72	131	0.46	0.07	0.01	0.02	0	0	0	0	normal.
0	tcp	finger	SF	6	359	0	0	0	0	0	0	0	0	0	0	0	0	0	0	0	0	1	1	0	0	0	0	1	0	0	73	7	0.04	0.07	0.01	0.29	0	0	0	0	normal.
1	tcp	smtp	SF	1095	335	0	0	0	0	0	1	0	0	0	0	0	0	0	0	0	0	1	2	0	0	0	0	1	0	1	74	132	0.46	0.07	0.01	0.02	0	0	0	0	normal.
0	tcp	smtp	SF	2963	341	0	0	0	0	0	1	0	0	0	0	0	0	0	0	0	0	1	1	0	0	0	0	1	0	0	75	133	0.47	0.07	0.01	0.02	0	0	0	0	normal.
0	tcp	smtp	SF	1298	335	0	0	0	0	0	1	0	0	0	0	0	0	0	0	0	0	1	1	0	0	0	0	1	0	0	76	134	0.47	0.07	0.01	0.02	0	0	0	0	normal.
1	tcp	smtp	SF	1339	334	0	0	0	0	0	1	0	0	0	0	0	0	0	0	0	0	1	2	0	0	0	0	1	0	1	77	135	0.48	0.06	0.01	0.02	0	0	0	0	normal.
0	tcp	auth	SF	10	38	0	0	0	0	0	1	0	0	0	0	0	0	0	0	0	0	1	1	0	0	0	0	1	0	0	78	7	0.03	0.06	0.01	0.29	0	0	0	0	normal.
0	tcp	smtp	SF	3546	296	0	0	0	0	0	1	0	0	0	0	0	0	0	0	0	0	2	2	0	0	0	0	0.5	1	1	79	136	0.48	0.06	0.01	0.02	0	0	0	0	normal.
0	tcp	smtp	SF	984	289	0	0	0	0	0	1	0	0	0	0	1	0	0	0	0	0	1	1	0	0	0	0	1	0	0	80	137	0.49	0.06	0.01	0.02	0	0	0	0	normal.
1	tcp	smtp	SF	1418	335	0	0	0	0	0	1	0	0	0	0	0	0	0	0	0	0	1	2	0	0	0	0	1	0	1	81	138	0.49	0.06	0.01	0.02	0	0	0	0	normal.
0	tcp	ftp_data	SF	495	0	0	0	0	0	0	1	0	0	0	5	0	0	0	0	0	0	1	1	0	0	0	0	1	0	0	82	94	0.43	0.06	0.43	0.03	0	0	0	0	normal.
0	tcp	ftp_data	SF	245	0	0	0	0	0	0	1	0	0	0	1	0	0	0	0	0	0	2	2	0	0	0	0	1	0	0	83	94	0.43	0.06	0.43	0.03	0	0	0	0	normal.
0	tcp	ftp_data	SF	1010	0	0	0	0	0	0	1	0	0	0	0	0	0	0	0	0	0	2	2	0	0	0	0	1	0	0	84	94	0.44	0.06	0.44	0.03	0	0	0	0	normal.
0	tcp	ftp_data	SF	8496	0	0	0	0	0	0	1	0	0	0	0	0	0	0	0	0	0	1	1	0	0	0	0	1	0	0	85	94	0.45	0.06	0.45	0.03	0	0	0	0	normal.
0	tcp	auth	SF	10	39	0	0	0	0	0	1	0	0	0	0	0	0	0	0	0	0	1	1	0	0	0	0	1	0	0	86	8	0.03	0.06	0.01	0.25	0	0	0	0	normal.
0	tcp	smtp	SF	3249	297	0	0	0	0	0	1	0	0	0	0	0	0	0	0	0	0	1	2	0	0	0	0	1	0	1	87	139	0.47	0.06	0.01	0.02	0	0	0	0	normal.
0	tcp	finger	SF	9	504	0	0	0	0	0	0	0	0	0	0	0	0	0	0	0	0	1	1	0	0	0	0	1	0	0	88	8	0.05	0.06	0.01	0.25	0	0	0	0	normal.
0	tcp	smtp	SF	751	341	0	0	0	0	0	1	0	0	0	0	0	0	0	0	0	0	2	1	0	0	0	0	0.5	1	0	89	139	0.47	0.06	0.01	0.02	0	0	0	0	normal.
0	tcp	smtp	SF	598	335	0	0	0	0	0	1	0	0	0	0	0	0	0	0	0	0	1	1	0	0	0	0	1	0	0	90	139	0.48	0.06	0.01	0.02	0	0	0	0	normal.
0	tcp	smtp	SF	977	336	0	0	0	0	0	1	0	0	0	0	0	0	0	0	0	0	1	1	0	0	0	0	1	0	0	91	139	0.48	0.05	0.01	0.02	0	0	0	0	normal.
0	tcp	smtp	SF	1206	336	0	0	0	0	0	1	0	0	0	0	0	0	0	0	0	0	1	1	0	0	0	0	1	0	0	92	139	0.49	0.05	0.01	0.01	0	0	0	0	normal.
0	tcp	smtp	SF	1694	336	0	0	0	0	0	1	0	0	0	0	0	0	0	0	0	0	1	2	0	0	0	0	1	0	1	93	139	0.49	0.05	0.01	0.01	0	0	0	0	normal.
0	tcp	smtp	SF	781	333	0	0	0	0	0	1	0	0	0	0	0	0	0	0	0	0	1	1	0	0	0	0	1	0	0	94	139	0.5	0.05	0.01	0.01	0	0	0	0	normal.
0	tcp	smtp	SF	1578	330	0	0	0	0	0	1	0	0	0	0	0	0	0	0	0	0	1	1	0	0	0	0	1	0	0	95	139	0.51	0.05	0.01	0.01	0	0	0	0	normal.
0	tcp	ftp_data	SF	495	0	0	0	0	0	0	1	0	0	0	5	0	0	0	0	0	0	1	1	0	0	0	0	1	0	0	96	92	0.41	0.05	0.41	0.02	0	0	0	0	normal.
0	tcp	ftp_data	SF	259	0	0	0	0	0	0	1	0	0	0	1	0	0	0	0	0	0	2	2	0	0	0	0	1	0	0	97	93	0.41	0.05	0.41	0.02	0	0	0	0	normal.
0	tcp	ftp_data	SF	7321	0	0	0	0	0	0	1	0	0	0	0	0	0	0	0	0	0	1	1	0	0	0	0	1	0	0	98	94	0.42	0.05	0.42	0.02	0	0	0	0	normal.
0	tcp	ftp_data	SF	104975	0	0	0	0	0	0	1	0	0	0	0	0	0	0	0	0	0	1	1	0	0	0	0	1	0	0	99	95	0.42	0.05	0.42	0.02	0	0	0	0	normal.
1	tcp	smtp	SF	658	341	0	0	0	0	0	1	0	0	0	0	0	0	0	0	0	0	1	2	0	0	0	0	1	0	1	100	136	0.49	0.05	0.02	0.01	0	0	0	0	normal.
1	tcp	smtp	SF	1004	335	0	0	0	0	0	1	0	0	0	0	0	0	0	0	0	0	1	1	0	0	0	0	1	0	0	101	136	0.5	0.05	0.01	0.01	0	0	0	0	normal.
0	tcp	pop_3	SF	38	130	0	0	0	0	0	1	0	0	0	0	0	0	0	0	0	0	1	1	0	0	0	0	1	0	0	102	10	0.03	0.05	0.01	0.2	0	0	0	0	normal.
1	tcp	smtp	SF	1494	335	0	0	0	0	0	1	0	0	0	0	0	0	0	0	0	0	1	2	0	0	0	0	1	0	1	103	135	0.5	0.05	0.01	0.01	0	0	0	0	normal.
0	tcp	auth	SF	10	38	0	0	0	0	0	1	0	0	0	0	0	0	0	0	0	0	1	1	0	0	0	0	1	0	0	104	9	0.04	0.05	0.01	0.22	0	0	0	0	normal.
1	tcp	smtp	SF	2638	296	0	0	0	0	0	1	0	0	0	0	0	0	0	0	0	0	2	3	0	0	0	0	0.5	1	1	105	134	0.5	0.05	0.01	0.01	0	0	0	0	normal.
0	tcp	finger	SF	8	281	0	0	0	0	0	0	0	0	0	0	0	0	0	0	0	0	1	1	0	0	0	0	1	0	0	106	8	0.05	0.05	0.01	0.25	0	0	0	0	normal.
1	tcp	smtp	SF	1256	338	0	0	0	0	0	1	0	0	0	0	0	0	0	0	0	0	1	2	0	0	0	0	1	0	1	107	133	0.5	0.05	0.01	0.02	0	0	0	0	normal.
0	tcp	smtp	SF	953	409	0	0	0	0	0	1	0	0	0	0	0	0	0	0	0	0	1	1	0	0	0	0	1	0	0	108	134	0.5	0.05	0.01	0.01	0	0	0	0	normal.
1	tcp	smtp	SF	696	333	0	0	0	0	0	1	0	0	0	0	0	0	0	0	0	0	1	2	0	0	0	0	1	0	1	109	135	0.5	0.05	0.01	0.01	0	0	0	0	normal.
1	tcp	smtp	SF	1355	341	0	0	0	0	0	1	0	0	0	0	0	0	0	0	0	0	1	2	0	0	0	0	1	0	1	110	136	0.51	0.05	0.01	0.01	0	0	0	0	normal.
0	tcp	auth	SF	10	39	0	0	0	0	0	1	0	0	0	0	0	0	0	0	0	0	1	1	0	0	0	0	1	0	0	111	10	0.05	0.05	0.01	0.2	0	0	0	0	normal.
0	tcp	smtp	SF	3182	297	0	0	0	0	0	1	0	0	0	0	0	0	0	0	0	0	2	3	0	0	0	0	0.5	1	1	112	136	0.51	0.04	0.01	0.01	0	0	0	0	normal.
0	tcp	smtp	SF	1066	335	0	0	0	0	0	1	0	0	0	0	0	0	0	0	0	0	1	1	0	0	0	0	1	0	0	113	136	0.51	0.04	0.01	0.01	0	0	0	0	normal.
0	tcp	smtp	SF	867	289	0	0	0	0	0	1	0	0	0	0	0	0	0	0	0	0	1	1	0	0	0	0	1	0	0	114	136	0.52	0.04	0.01	0.01	0	0	0	0	normal.
0	tcp	smtp	SF	1076	334	0	0	0	0	0	1	0	0	0	0	0	0	0	0	0	0	1	1	0	0	0	0	1	0	0	115	136	0.52	0.04	0.01	0.01	0	0	0	0	normal.
0	tcp	smtp	SF	839	335	0	0	0	0	0	1	0	0	0	0	0	0	0	0	0	0	1	1	0	0	0	0	1	0	0	116	136	0.53	0.04	0.01	0.01	0	0	0	0	normal.
1	tcp	smtp	SF	1491	330	0	0	0	0	0	1	0	0	0	0	0	0	0	0	0	0	1	3	0	0	0	0	1	0	1	117	136	0.53	0.04	0.01	0.01	0	0	0	0	normal.
0	tcp	smtp	SF	732	337	0	0	0	0	0	1	0	0	0	0	0	0	0	0	0	0	1	1	0	0	0	0	1	0	0	118	136	0.53	0.04	0.01	0.01	0	0	0	0	normal.
0	tcp	smtp	SF	811	338	0	0	0	0	0	1	0	0	0	0	0	0	0	0	0	0	1	1	0	0	0	0	1	0	0	119	136	0.54	0.04	0.01	0.01	0	0	0	0	normal.
0	tcp	smtp	SF	1065	286	0	0	0	0	0	1	0	0	0	0	0	0	0	0	0	0	1	3	0	0	0	0	1	0	1	120	136	0.54	0.04	0.01	0.01	0	0	0	0	normal.
0	tcp	smtp	SF	1176	341	0	0	0	0	0	1	0	0	0	0	0	0	0	0	0	0	1	1	0	0	0	0	1	0	0	121	137	0.55	0.04	0.01	0.01	0	0	0	0	normal.
0	tcp	ftp_data	SF	495	0	0	0	0	0	0	1	0	0	0	5	0	0	0	0	0	0	1	1	0	0	0	0	1	0	0	122	92	0.35	0.04	0.35	0.02	0	0	0	0	normal.
0	tcp	ftp_data	SF	245	0	0	0	0	0	0	1	0	0	0	1	0	0	0	0	0	0	2	2	0	0	0	0	1	0	0	123	93	0.36	0.04	0.36	0.02	0	0	0	0	normal.
0	tcp	ftp_data	SF	383	0	0	0	0	0	0	1	0	0	0	0	0	0	0	0	0	0	1	1	0	0	0	0	1	0	0	124	94	0.36	0.04	0.36	0.02	0	0	0	0	normal.
0	tcp	smtp	SF	703	338	0	0	0	0	0	1	0	0	0	0	0	0	0	0	0	0	1	2	0	0	0	0	1	0	1	125	135	0.54	0.04	0.01	0.01	0	0	0	0	normal.
0	tcp	ftp_data	SF	192	0	0	0	0	0	0	1	0	0	0	0	0	0	0	0	0	0	2	2	0	0	0	0	1	0	0	126	93	0.37	0.04	0.37	0.02	0	0	0	0	normal.
0	tcp	smtp	SF	990	337	0	0	0	0	0	1	0	0	0	0	0	0	0	0	0	0	1	2	0	0	0	0	1	0	1	127	136	0.54	0.04	0.01	0.01	0	0	0	0	normal.
0	tcp	ftp_data	SF	641	0	0	0	0	0	0	1	0	0	0	0	0	0	0	0	0	0	2	2	0	0	0	0	1	0	0	128	92	0.37	0.04	0.37	0.02	0	0	0	0	normal.
0	tcp	smtp	SF	1423	337	0	0	0	0	0	1	0	0	0	0	0	0	0	0	0	0	1	1	0	0	0	0	1	0	0	129	137	0.53	0.04	0.01	0.01	0	0	0	0	normal.
0	tcp	smtp	SF	1415	288	0	0	0	0	0	1	0	0	0	0	0	0	0	0	0	0	1	1	0	0	0	0	1	0	0	130	137	0.54	0.04	0.01	0.01	0	0	0	0	normal.
0	tcp	ftp_data	SF	884	0	0	0	0	0	0	1	0	0	0	0	0	0	0	0	0	0	2	2	0	0	0	0	1	0	0	131	92	0.37	0.04	0.37	0.02	0	0	0	0	normal.
0	tcp	ftp_data	SF	59	0	0	0	0	0	0	1	0	0	0	0	0	0	0	0	0	0	1	1	0	0	0	0	1	0	0	132	93	0.37	0.04	0.37	0.02	0	0	0	0	normal.
0	tcp	ftp_data	SF	7940	0	0	0	0	0	0	1	0	0	0	0	2	0	0	0	0	0	2	2	0	0	0	0	1	0	0	133	94	0.38	0.04	0.38	0.02	0	0	0	0	normal.
0	tcp	ftp_data	SF	1830	0	0	0	0	0	0	1	0	0	0	0	0	0	0	0	0	0	3	3	0	0	0	0	1	0	0	134	95	0.38	0.04	0.38	0.02	0	0	0	0	normal.
0	tcp	ftp_data	SF	854	0	0	0	0	0	0	1	0	0	0	0	0	0	0	0	0	0	4	4	0	0	0	0	1	0	0	135	96	0.39	0.04	0.39	0.02	0	0	0	0	normal.
0	tcp	ftp_data	SF	12286	0	0	0	0	0	0	1	0	0	0	0	0	0	0	0	0	0	5	5	0	0	0	0	1	0	0	136	97	0.39	0.04	0.39	0.02	0	0	0	0	normal.
0	tcp	ftp_data	SF	1699	0	0	0	0	0	0	1	0	0	0	0	0	0	0	0	0	0	6	6	0	0	0	0	1	0	0	137	98	0.39	0.04	0.39	0.02	0	0	0	0	normal.
0	tcp	ftp_data	SF	495	0	0	0	0	0	0	1	0	0	0	5	0	0	0	0	0	0	1	1	0	0	0	0	1	0	0	138	99	0.4	0.04	0.4	0.02	0	0	0	0	normal.
0	tcp	ftp_data	SF	259	0	0	0	0	0	0	1	0	0	0	1	0	0	0	0	0	0	2	2	0	0	0	0	1	0	0	139	100	0.4	0.04	0.4	0.02	0	0	0	0	normal.
0	tcp	ftp_data	SF	12983	0	0	0	0	0	0	1	0	0	0	0	0	0	0	0	0	0	2	3	0	0	0	0	1	0	0.67	140	101	0.41	0.04	0.41	0.02	0	0	0	0	normal.
0	tcp	ftp_data	SF	61298	0	0	0	0	0	0	1	0	0	0	0	0	0	0	0	0	0	7	7	0	0	0	0	1	0	0	141	102	0.41	0.04	0.41	0.02	0	0	0	0	normal.
0	tcp	ftp_data	SF	2436	0	0	0	0	0	0	1	0	0	0	0	0	0	0	0	0	0	1	2	0	0	0	0	1	0	1	142	103	0.42	0.04	0.42	0.02	0	0	0	0	normal.
0	tcp	ftp_data	SF	16787	0	0	0	0	0	0	1	0	0	0	0	1	0	0	0	0	0	8	8	0	0	0	0	1	0	0	143	104	0.42	0.03	0.42	0.02	0	0	0	0	normal.
0	tcp	ftp_data	SF	10272	0	0	0	0	0	0	1	0	0	0	0	1	0	0	0	0	0	9	9	0	0	0	0	1	0	0	144	105	0.42	0.03	0.42	0.02	0	0	0	0	normal.
0	tcp	smtp	SF	614	335	0	0	0	0	0	1	0	0	0	0	0	0	0	0	0	0	1	1	0	0	0	0	1	0	0	145	125	0.49	0.03	0.01	0.02	0	0	0	0	normal.
0	tcp	ftp_data	SF	9198	0	0	0	0	0	0	1	0	0	0	0	0	0	0	0	0	0	10	10	0	0	0	0	1	0	0	146	106	0.42	0.03	0.42	0.02	0	0	0	0	normal.
0	tcp	ftp_data	SF	15722	0	0	0	0	0	0	1	0	0	0	0	1	0	0	0	0	0	11	11	0	0	0	0	1	0	0	147	107	0.43	0.03	0.43	0.02	0	0	0	0	normal.
0	tcp	ftp_data	SF	151	0	0	0	0	0	0	1	0	0	0	0	0	0	0	0	0	0	12	12	0	0	0	0	1	0	0	148	108	0.43	0.03	0.43	0.02	0	0	0	0	normal.
0	tcp	smtp	SF	657	335	0	0	0	0	0	1	0	0	0	0	0	0	0	0	0	0	1	1	0	0	0	0	1	0	0	149	124	0.48	0.03	0.01	0.02	0	0	0	0	normal.
1	tcp	smtp	SF	860	336	0	0	0	0	0	1	0	0	0	0	0	0	0	0	0	0	1	2	0	0	0	0	1	0	1	150	124	0.49	0.03	0.01	0.02	0	0	0	0	normal.
0	tcp	pop_3	SF	38	130	0	0	0	0	0	1	0	0	0	0	0	0	0	0	0	0	1	1	0	0	0	0	1	0	0	151	8	0.03	0.03	0.01	0.25	0	0	0	0	normal.
1	tcp	smtp	SF	1333	336	0	0	0	0	0	1	0	0	0	0	0	0	0	0	0	0	1	2	0	0	0	0	1	0	1	152	125	0.49	0.03	0.01	0.02	0	0	0	0	normal.
0	tcp	pop_3	SF	38	130	0	0	0	0	0	1	0	0	0	0	0	0	0	0	0	0	1	2	0	0	0	0	1	0	1	153	9	0.03	0.03	0.01	0.22	0	0	0	0	normal.
0	tcp	http	SF	297	2994	0	0	0	0	0	1	0	0	0	0	0	0	0	0	0	0	2	2	0	0	0	0	1	0	0	132	255	1	0	0.01	0.02	0	0	0	0	normal.
0	tcp	http	SF	293	10986	0	0	0	0	0	1	0	0	0	0	0	0	0	0	0	0	3	3	0	0	0	0	1	0	0	133	255	1	0	0.01	0.02	0	0	0	0	normal.
0	tcp	http	SF	292	283	0	0	0	0	0	1	0	0	0	0	0	0	0	0	0	0	4	4	0	0	0	0	1	0	0	134	255	1	0	0.01	0.02	0	0	0	0	normal.
0	tcp	http	SF	295	935	0	0	0	0	0	1	0	0	0	0	0	0	0	0	0	0	5	5	0	0	0	0	1	0	0	135	255	1	0	0.01	0.02	0	0	0	0	normal.
0	tcp	http	SF	300	1416	0	0	0	0	0	1	0	0	0	0	0	0	0	0	0	0	6	6	0	0	0	0	1	0	0	136	255	1	0	0.01	0.02	0	0	0	0	normal.
0	tcp	http	SF	292	952	0	0	0	0	0	1	0	0	0	0	0	0	0	0	0	0	7	7	0	0	0	0	1	0	0	137	255	1	0	0.01	0.02	0	0	0	0	normal.
0	tcp	http	SF	292	802	0	0	0	0	0	1	0	0	0	0	0	0	0	0	0	0	8	8	0	0	0	0	1	0	0	138	255	1	0	0.01	0.02	0	0	0	0	normal.
0	tcp	http	SF	291	277	0	0	0	0	0	1	0	0	0	0	0	0	0	0	0	0	9	9	0	0	0	0	1	0	0	139	255	1	0	0.01	0.02	0	0	0	0	normal.
0	tcp	http	SF	292	283	0	0	0	0	0	1	0	0	0	0	0	0	0	0	0	0	10	10	0	0	0	0	1	0	0	140	255	1	0	0.01	0.02	0	0	0	0	normal.
0	tcp	http	SF	292	1024	0	0	0	0	0	1	0	0	0	0	0	0	0	0	0	0	11	11	0	0	0	0	1	0	0	141	255	1	0	0.01	0.02	0	0	0	0	normal.
0	tcp	http	SF	292	3823	0	0	0	0	0	1	0	0	0	0	0	0	0	0	0	0	12	12	0	0	0	0	1	0	0	142	255	1	0	0.01	0.02	0	0	0	0	normal.
0	tcp	http	SF	295	1007	0	0	0	0	0	1	0	0	0	0	0	0	0	0	0	0	13	13	0	0	0	0	1	0	0	143	255	1	0	0.01	0.02	0	0	0	0	normal.
0	tcp	http	SF	289	3147	0	0	0	0	0	1	0	0	0	0	0	0	0	0	0	0	14	14	0	0	0	0	1	0	0	144	255	1	0	0.01	0.02	0	0	0	0	normal.
0	tcp	http	SF	289	7911	0	0	0	0	0	1	0	0	0	0	0	0	0	0	0	0	15	15	0	0	0	0	1	0	0	145	255	1	0	0.01	0.02	0	0	0	0	normal.
0	tcp	http	SF	286	871	0	0	0	0	0	1	0	0	0	0	0	0	0	0	0	0	16	16	0	0	0	0	1	0	0	146	255	1	0	0.01	0.02	0	0	0	0	normal.
0	tcp	http	SF	285	412	0	0	0	0	0	1	0	0	0	0	0	0	0	0	0	0	17	17	0	0	0	0	1	0	0	147	255	1	0	0.01	0.02	0	0	0	0	normal.
0	tcp	http	SF	303	664	0	0	0	0	0	1	0	0	0	0	0	0	0	0	0	0	18	18	0	0	0	0	1	0	0	148	255	1	0	0.01	0.02	0	0	0	0	normal.
0	tcp	http	SF	288	1308	0	0	0	0	0	1	0	0	0	0	0	0	0	0	0	0	19	19	0	0	0	0	1	0	0	149	255	1	0	0.01	0.02	0	0	0	0	normal.
0	tcp	http	SF	289	2546	0	0	0	0	0	1	0	0	0	0	0	0	0	0	0	0	20	20	0	0	0	0	1	0	0	150	255	1	0	0.01	0.02	0	0	0	0	normal.
0	tcp	http	SF	293	1421	0	0	0	0	0	1	0	0	0	0	0	0	0	0	0	0	21	21	0	0	0	0	1	0	0	151	255	1	0	0.01	0.02	0	0	0	0	normal.
0	tcp	http	SF	292	849	0	0	0	0	0	1	0	0	0	0	0	0	0	0	0	0	22	22	0	0	0	0	1	0	0	152	255	1	0	0.01	0.02	0	0	0	0	normal.
0	tcp	http	SF	291	287	0	0	0	0	0	1	0	0	0	0	0	0	0	0	0	0	23	23	0	0	0	0	1	0	0	153	255	1	0	0.01	0.02	0	0	0	0	normal.
0	tcp	http	SF	288	3666	0	0	0	0	0	1	0	0	0	0	0	0	0	0	0	0	24	24	0	0	0	0	1	0	0	154	255	1	0	0.01	0.02	0	0	0	0	normal.
0	tcp	http	SF	314	1007	0	0	0	0	0	1	0	0	0	0	0	0	0	0	0	0	1	2	0	0	0	0	1	0	1	155	255	1	0	0.01	0.02	0	0	0	0	normal.
0	tcp	http	SF	254	5948	0	0	0	0	0	1	0	0	0	0	0	0	0	0	0	0	2	5	0	0	0	0	1	0	0.4	156	255	1	0	0.01	0.02	0	0	0	0	normal.
0	tcp	http	SF	306	1706	0	0	0	0	0	1	0	0	0	0	0	0	0	0	0	0	3	6	0	0	0	0	1	0	0.33	157	255	1	0	0.01	0.02	0	0	0	0	normal.
0	tcp	http	SF	306	1072	0	0	0	0	0	1	0	0	0	0	0	0	0	0	0	0	4	7	0	0	0	0	1	0	0.29	158	255	1	0	0.01	0.02	0	0	0	0	normal.
0	tcp	http	SF	316	2802	0	0	0	0	0	1	0	0	0	0	0	0	0	0	0	0	5	8	0	0	0	0	1	0	0.25	159	255	1	0	0.01	0.02	0	0	0	0	normal.
0	tcp	http	SF	311	283	0	0	0	0	0	1	0	0	0	0	0	0	0	0	0	0	6	9	0	0	0	0	1	0	0.22	160	255	1	0	0.01	0.02	0	0	0	0	normal.
0	tcp	http	SF	320	787	0	0	0	0	0	1	0	0	0	0	0	0	0	0	0	0	7	10	0	0	0	0	1	0	0.2	161	255	1	0	0.01	0.02	0	0	0	0	normal.
0	tcp	http	SF	310	277	0	0	0	0	0	1	0	0	0	0	0	0	0	0	0	0	8	11	0	0	0	0	1	0	0.18	162	255	1	0	0.01	0.02	0	0	0	0	normal.
0	tcp	http	SF	312	907	0	0	0	0	0	1	0	0	0	0	0	0	0	0	0	0	9	12	0	0	0	0	1	0	0.17	163	255	1	0	0.01	0.02	0	0	0	0	normal.
0	tcp	http	SF	318	1411	0	0	0	0	0	1	0	0	0	0	0	0	0	0	0	0	10	14	0	0	0	0	1	0	0.14	164	255	1	0	0.01	0.02	0	0	0	0	normal.
0	tcp	http	SF	315	19787	0	0	0	0	0	1	0	0	0	0	0	0	0	0	0	0	11	15	0	0	0	0	1	0	0.13	165	255	1	0	0.01	0.02	0	0	0	0	normal.
0	tcp	http	SF	313	8015	0	0	0	0	0	1	0	0	0	0	0	0	0	0	0	0	12	16	0	0	0	0	1	0	0.12	166	255	1	0	0.01	0.02	0	0	0	0	normal.
0	tcp	http	SF	307	935	0	0	0	0	0	1	0	0	0	0	0	0	0	0	0	0	1	1	0	0	0	0	1	0	0	167	255	1	0	0.01	0.02	0	0	0	0	normal.
0	tcp	http	SF	309	2777	0	0	0	0	0	1	0	0	0	0	0	0	0	0	0	0	2	2	0	0	0	0	1	0	0	168	255	1	0	0.01	0.02	0	0	0	0	normal.
0	tcp	http	SF	247	6041	0	0	0	0	0	1	0	0	0	0	0	0	0	0	0	0	3	3	0	0	0	0	1	0	0	169	255	1	0	0.01	0.02	0	0	0	0	normal.
0	tcp	http	SF	304	283	0	0	0	0	0	1	0	0	0	0	0	0	0	0	0	0	4	4	0	0	0	0	1	0	0	170	255	1	0	0.01	0.02	0	0	0	0	normal.
0	tcp	http	SF	307	1007	0	0	0	0	0	1	0	0	0	0	0	0	0	0	0	0	5	5	0	0	0	0	1	0	0	171	255	1	0	0.01	0.02	0	0	0	0	normal.
0	tcp	http	SF	306	8015	0	0	0	0	0	1	0	0	0	0	0	0	0	0	0	0	6	6	0	0	0	0	1	0	0	172	255	1	0	0.01	0.02	0	0	0	0	normal.
0	tcp	http	SF	304	13591	0	0	0	0	0	1	0	0	0	0	0	0	0	0	0	0	7	7	0	0	0	0	1	0	0	173	255	1	0	0.01	0.02	0	0	0	0	normal.
0	tcp	http	SF	303	277	0	0	0	0	0	1	0	0	0	0	0	0	0	0	0	0	8	8	0	0	0	0	1	0	0	174	255	1	0	0.01	0.02	0	0	0	0	normal.
0	tcp	http	SF	315	1379	0	0	0	0	0	1	0	0	0	0	0	0	0	0	0	0	9	9	0	0	0	0	1	0	0	175	255	1	0	0.01	0.02	0	0	0	0	normal.
0	tcp	http	SF	315	664	0	0	0	0	0	1	0	0	0	0	0	0	0	0	0	0	10	10	0	0	0	0	1	0	0	176	255	1	0	0.01	0.02	0	0	0	0	normal.
0	tcp	http	SF	300	283	0	0	0	0	0	1	0	0	0	0	0	0	0	0	0	0	1	1	0	0	0	0	1	0	0	177	255	1	0	0.01	0.02	0	0	0	0	normal.
0	tcp	http	SF	303	935	0	0	0	0	0	1	0	0	0	0	0	0	0	0	0	0	2	2	0	0	0	0	1	0	0	178	255	1	0	0.01	0.02	0	0	0	0	normal.
0	tcp	http	SF	303	1007	0	0	0	0	0	1	0	0	0	0	0	0	0	0	0	0	3	3	0	0	0	0	1	0	0	179	255	1	0	0.01	0.02	0	0	0	0	normal.
0	tcp	http	SF	243	6692	0	0	0	0	0	1	0	0	0	0	0	0	0	0	0	0	4	4	0	0	0	0	1	0	0	180	255	1	0	0.01	0.02	0	0	0	0	normal.
0	tcp	http	SF	305	2802	0	0	0	0	0	1	0	0	0	0	0	0	0	0	0	0	5	5	0	0	0	0	1	0	0	181	255	1	0	0.01	0.02	0	0	0	0	normal.
0	tcp	http	SF	302	8015	0	0	0	0	0	1	0	0	0	0	0	0	0	0	0	0	6	6	0	0	0	0	1	0	0	182	255	1	0	0.01	0.02	0	0	0	0	normal.
0	tcp	http	SF	299	277	0	0	0	0	0	1	0	0	0	0	0	0	0	0	0	0	7	7	0	0	0	0	1	0	0	183	255	1	0	0.01	0.02	0	0	0	0	normal.
0	tcp	http	SF	311	664	0	0	0	0	0	1	0	0	0	0	0	0	0	0	0	0	8	8	0	0	0	0	1	0	0	184	255	1	0	0.01	0.02	0	0	0	0	normal.
0	tcp	http	SF	307	1340	0	0	0	0	0	1	0	0	0	0	0	0	0	0	0	0	9	9	0	0	0	0	1	0	0	185	255	1	0	0.01	0.02	0	0	0	0	normal.
0	tcp	http	SF	334	1340	0	0	0	0	0	1	0	0	0	0	0	0	0	0	0	0	1	1	0	0	0	0	1	0	0	186	255	1	0	0.01	0.02	0	0	0	0	normal.
0	tcp	http	SF	329	8015	0	0	0	0	0	1	0	0	0	0	0	0	0	0	0	0	2	2	0	0	0	0	1	0	0	187	255	1	0	0.01	0.02	0	0	0	0	normal.
0	tcp	http	SF	330	1007	0	0	0	0	0	1	0	0	0	0	0	0	0	0	0	0	3	3	0	0	0	0	1	0	0	188	255	1	0	0.01	0.02	0	0	0	0	normal.
0	tcp	http	SF	270	10702	0	0	0	0	0	1	0	0	0	0	0	0	0	0	0	0	4	4	0	0	0	0	1	0	0	189	255	1	0	0.01	0.02	0	0	0	0	normal.
0	tcp	http	SF	332	3002	0	0	0	0	0	1	0	0	0	0	0	0	0	0	0	0	5	5	0	0	0	0	1	0	0	190	255	1	0	0.01	0.02	0	0	0	0	normal.
0	tcp	http	SF	327	283	0	0	0	0	0	1	0	0	0	0	0	0	0	0	0	0	6	6	0	0	0	0	1	0	0	191	255	1	0	0.01	0.02	0	0	0	0	normal.
0	tcp	http	SF	330	935	0	0	0	0	0	1	0	0	0	0	0	0	0	0	0	0	7	7	0	0	0	0	1	0	0	192	255	1	0	0.01	0.02	0	0	0	0	normal.
0	tcp	http	SF	326	277	0	0	0	0	0	1	0	0	0	0	0	0	0	0	0	0	8	8	0	0	0	0	1	0	0	193	255	1	0	0.01	0.02	0	0	0	0	normal.
0	tcp	http	SF	338	664	0	0	0	0	0	1	0	0	0	0	0	0	0	0	0	0	9	9	0	0	0	0	1	0	0	194	255	1	0	0.01	0.02	0	0	0	0	normal.
0	tcp	http	SF	235	9576	0	0	0	0	0	1	0	0	0	0	0	0	0	0	0	0	1	12	0	0	0	0	1	0	0.17	195	255	1	0	0.01	0.02	0	0	0	0	normal.
0	tcp	http	SF	297	2994	0	0	0	0	0	1	0	0	0	0	0	0	0	0	0	0	2	13	0	0	0	0	1	0	0.15	196	255	1	0	0.01	0.02	0	0	0	0	normal.
0	tcp	http	SF	291	277	0	0	0	0	0	1	0	0	0	0	0	0	0	0	0	0	3	14	0	0	0	0	1	0	0.14	197	255	1	0	0.01	0.02	0	0	0	0	normal.
0	tcp	http	SF	292	283	0	0	0	0	0	1	0	0	0	0	0	0	0	0	0	0	4	15	0	0	0	0	1	0	0.13	198	255	1	0	0.01	0.02	0	0	0	0	normal.
0	tcp	http	SF	293	1421	0	0	0	0	0	1	0	0	0	0	0	0	0	0	0	0	5	16	0	0	0	0	1	0	0.12	199	255	1	0	0.01	0.02	0	0	0	0	normal.
0	tcp	http	SF	289	2546	0	0	0	0	0	1	0	0	0	0	0	0	0	0	0	0	6	17	0	0	0	0	1	0	0.12	200	255	1	0	0	0.02	0	0	0	0	normal.
0	tcp	http	SF	293	10986	0	0	0	0	0	1	0	0	0	0	0	0	0	0	0	0	7	18	0	0	0	0	1	0	0.11	201	255	1	0	0	0.02	0	0	0	0	normal.
0	tcp	http	SF	303	664	0	0	0	0	0	1	0	0	0	0	0	0	0	0	0	0	8	19	0	0	0	0	1	0	0.11	202	255	1	0	0	0.02	0	0	0	0	normal.
0	tcp	http	SF	285	412	0	0	0	0	0	1	0	0	0	0	0	0	0	0	0	0	9	20	0	0	0	0	1	0	0.1	203	255	1	0	0	0.02	0	0	0	0	normal.
0	tcp	http	SF	286	871	0	0	0	0	0	1	0	0	0	0	0	0	0	0	0	0	10	21	0	0	0	0	1	0	0.1	204	255	1	0	0	0.02	0	0	0	0	normal.
0	tcp	http	SF	289	7911	0	0	0	0	0	1	0	0	0	0	0	0	0	0	0	0	11	22	0	0	0	0	1	0	0.09	205	255	1	0	0	0.02	0	0	0	0	normal.
0	tcp	http	SF	289	3147	0	0	0	0	0	1	0	0	0	0	0	0	0	0	0	0	12	23	0	0	0	0	1	0	0.09	206	255	1	0	0	0.02	0	0	0	0	normal.
0	tcp	http	SF	295	1007	0	0	0	0	0	1	0	0	0	0	0	0	0	0	0	0	13	24	0	0	0	0	1	0	0.08	207	255	1	0	0	0.02	0	0	0	0	normal.
0	tcp	http	SF	292	283	0	0	0	0	0	1	0	0	0	0	0	0	0	0	0	0	14	25	0	0	0	0	1	0	0.08	208	255	1	0	0	0.02	0	0	0	0	normal.
0	tcp	http	SF	295	935	0	0	0	0	0	1	0	0	0	0	0	0	0	0	0	0	15	26	0	0	0	0	1	0	0.08	209	255	1	0	0	0.02	0	0	0	0	normal.
0	tcp	http	SF	300	1416	0	0	0	0	0	1	0	0	0	0	0	0	0	0	0	0	16	27	0	0	0	0	1	0	0.07	210	255	1	0	0	0.02	0	0	0	0	normal.
0	tcp	http	SF	292	952	0	0	0	0	0	1	0	0	0	0	0	0	0	0	0	0	17	28	0	0	0	0	1	0	0.07	211	255	1	0	0	0.02	0	0	0	0	normal.
0	tcp	http	SF	292	849	0	0	0	0	0	1	0	0	0	0	0	0	0	0	0	0	18	29	0	0	0	0	1	0	0.07	212	255	1	0	0	0.02	0	0	0	0	normal.
0	tcp	http	SF	288	1308	0	0	0	0	0	1	0	0	0	0	0	0	0	0	0	0	19	30	0	0	0	0	1	0	0.07	213	255	1	0	0	0.02	0	0	0	0	normal.
0	tcp	http	SF	292	802	0	0	0	0	0	1	0	0	0	0	0	0	0	0	0	0	20	31	0	0	0	0	1	0	0.06	214	255	1	0	0	0.02	0	0	0	0	normal.
0	tcp	http	SF	292	3823	0	0	0	0	0	1	0	0	0	0	0	0	0	0	0	0	21	21	0	0	0	0	1	0	0	215	255	1	0	0	0.02	0	0	0	0	normal.
0	tcp	http	SF	292	1024	0	0	0	0	0	1	0	0	0	0	0	0	0	0	0	0	22	22	0	0	0	0	1	0	0	216	255	1	0	0	0.02	0	0	0	0	normal.
0	tcp	http	SF	288	3666	0	0	0	0	0	1	0	0	0	0	0	0	0	0	0	0	23	23	0	0	0	0	1	0	0	217	255	1	0	0	0.02	0	0	0	0	normal.
0	tcp	http	SF	291	287	0	0	0	0	0	1	0	0	0	0	0	0	0	0	0	0	24	24	0	0	0	0	1	0	0	218	255	1	0	0	0.02	0	0	0	0	normal.
0	tcp	http	SF	216	2546	0	0	0	0	0	1	0	0	0	0	0	0	0	0	0	0	1	1	0	0	0	0	1	0	0	219	255	1	0	0	0.01	0	0	0	0	normal.
0	tcp	http	SF	162	9576	0	0	0	0	0	1	0	0	0	0	0	0	0	0	0	0	2	4	0	0	0	0	1	0	0.75	220	255	1	0	0	0.01	0	0	0	0	normal.
0	tcp	http	SF	220	1421	0	0	0	0	0	1	0	0	0	0	0	0	0	0	0	0	3	8	0	0	0	0	1	0	0.38	221	255	1	0	0	0.01	0	0	0	0	normal.
0	tcp	http	SF	219	1024	0	0	0	0	0	1	0	0	0	0	0	0	0	0	0	0	4	9	0	0	0	0	1	0	0.33	222	255	1	0	0	0.01	0	0	0	0	normal.
0	tcp	http	SF	219	283	0	0	0	0	0	1	0	0	0	0	0	0	0	0	0	0	5	10	0	0	0	0	1	0	0.3	223	255	1	0	0	0.01	0	0	0	0	normal.
0	tcp	http	SF	218	277	0	0	0	0	0	1	0	0	0	0	0	0	0	0	0	0	6	11	0	0	0	0	1	0	0.27	224	255	1	0	0	0.01	0	0	0	0	normal.
0	tcp	http	SF	222	1007	0	0	0	0	0	1	0	0	0	0	0	0	0	0	0	0	7	12	0	0	0	0	1	0	0.25	225	255	1	0	0	0.01	0	0	0	0	normal.
0	tcp	http	SF	215	3666	0	0	0	0	0	1	0	0	0	0	0	0	0	0	0	0	8	13	0	0	0	0	1	0	0.23	226	255	1	0	0	0.01	0	0	0	0	normal.
0	tcp	http	SF	219	802	0	0	0	0	0	1	0	0	0	0	0	0	0	0	0	0	9	14	0	0	0	0	1	0	0.21	227	255	1	0	0	0.01	0	0	0	0	normal.
0	tcp	http	SF	219	849	0	0	0	0	0	1	0	0	0	0	0	0	0	0	0	0	10	15	0	0	0	0	1	0	0.2	228	255	1	0	0	0.01	0	0	0	0	normal.
0	tcp	http	SF	219	952	0	0	0	0	0	1	0	0	0	0	0	0	0	0	0	0	11	16	0	0	0	0	1	0	0.19	229	255	1	0	0	0.01	0	0	0	0	normal.
0	tcp	http	SF	216	7911	0	0	0	0	0	1	0	0	0	0	0	0	0	0	0	0	12	17	0	0	0	0	1	0	0.18	230	255	1	0	0	0.01	0	0	0	0	normal.
0	tcp	http	SF	219	3823	0	0	0	0	0	1	0	0	0	0	0	0	0	0	0	0	13	18	0	0	0	0	1	0	0.17	231	255	1	0	0	0.01	0	0	0	0	normal.
0	tcp	http	SF	216	3147	0	0	0	0	0	1	0	0	0	0	0	0	0	0	0	0	14	19	0	0	0	0	1	0	0.16	232	255	1	0	0	0.01	0	0	0	0	normal.
0	tcp	http	SF	227	1416	0	0	0	0	0	1	0	0	0	0	0	0	0	0	0	0	15	20	0	0	0	0	1	0	0.15	233	255	1	0	0	0.01	0	0	0	0	normal.
0	tcp	http	SF	213	871	0	0	0	0	0	1	0	0	0	0	0	0	0	0	0	0	16	21	0	0	0	0	1	0	0.14	234	255	1	0	0	0.01	0	0	0	0	normal.
0	tcp	http	SF	218	287	0	0	0	0	0	1	0	0	0	0	0	0	0	0	0	0	17	22	0	0	0	0	1	0	0.14	235	255	1	0	0	0.01	0	0	0	0	normal.
0	tcp	http	SF	212	412	0	0	0	0	0	1	0	0	0	0	0	0	0	0	0	0	18	23	0	0	0	0	1	0	0.13	236	255	1	0	0	0.01	0	0	0	0	normal.
0	tcp	http	SF	222	935	0	0	0	0	0	1	0	0	0	0	0	0	0	0	0	0	19	24	0	0	0	0	1	0	0.12	237	255	1	0	0	0.01	0	0	0	0	normal.
0	tcp	http	SF	219	283	0	0	0	0	0	1	0	0	0	0	0	0	0	0	0	0	20	26	0	0	0	0	1	0	0.12	238	255	1	0	0	0.01	0	0	0	0	normal.
0	tcp	http	SF	220	10986	0	0	0	0	0	1	0	0	0	0	0	0	0	0	0	0	21	27	0	0	0	0	1	0	0.11	239	255	1	0	0	0.01	0	0	0	0	normal.
0	tcp	http	SF	230	664	0	0	0	0	0	1	0	0	0	0	0	0	0	0	0	0	22	28	0	0	0	0	1	0	0.11	240	255	1	0	0	0.01	0	0	0	0	normal.
0	tcp	http	SF	224	2994	0	0	0	0	0	1	0	0	0	0	0	0	0	0	0	0	23	29	0	0	0	0	1	0	0.1	241	255	1	0	0	0.01	0	0	0	0	normal.
0	tcp	http	SF	215	1308	0	0	0	0	0	1	0	0	0	0	0	0	0	0	0	0	24	30	0	0	0	0	1	0	0.1	242	255	1	0	0	0.01	0	0	0	0	normal.
0	tcp	http	SF	229	8015	0	0	0	0	0	1	0	0	0	0	0	0	0	0	0	0	1	7	0	0	0	0	1	0	0.29	243	255	1	0	0.01	0.01	0	0	0	0	normal.
0	tcp	http	SF	230	935	0	0	0	0	0	1	0	0	0	0	0	0	0	0	0	0	2	8	0	0	0	0	1	0	0.25	244	255	1	0	0.01	0.01	0	0	0	0	normal.
0	tcp	http	SF	226	277	0	0	0	0	0	1	0	0	0	0	0	0	0	0	0	0	3	9	0	0	0	0	1	0	0.22	245	255	1	0	0.01	0.01	0	0	0	0	normal.
0	tcp	http	SF	230	1007	0	0	0	0	0	1	0	0	0	0	0	0	0	0	0	0	4	10	0	0	0	0	1	0	0.2	246	255	1	0	0.01	0.01	0	0	0	0	normal.
0	tcp	http	SF	232	2802	0	0	0	0	0	1	0	0	0	0	0	0	0	0	0	0	5	11	0	0	0	0	1	0	0.18	247	255	1	0	0.01	0.01	0	0	0	0	normal.
0	tcp	http	SF	238	664	0	0	0	0	0	1	0	0	0	0	0	0	0	0	0	0	6	12	0	0	0	0	1	0	0.17	248	255	1	0	0.01	0.01	0	0	0	0	normal.
0	tcp	http	SF	227	283	0	0	0	0	0	1	0	0	0	0	0	0	0	0	0	0	7	13	0	0	0	0	1	0	0.15	249	255	1	0	0.01	0.01	0	0	0	0	normal.
0	tcp	http	SF	170	6692	0	0	0	0	0	1	0	0	0	0	0	0	0	0	0	0	8	14	0	0	0	0	1	0	0.14	250	255	1	0	0	0.01	0	0	0	0	normal.
0	tcp	http	SF	234	1340	0	0	0	0	0	1	0	0	0	0	0	0	0	0	0	0	9	15	0	0	0	0	1	0	0.13	251	255	1	0	0.01	0.01	0	0	0	0	normal.
0	tcp	http	SF	248	2777	0	0	0	0	0	1	0	0	0	0	0	0	0	0	0	0	1	1	0	0	0	0	1	0	0	252	255	1	0	0	0.01	0	0	0	0	normal.
0	tcp	http	SF	243	283	0	0	0	0	0	1	0	0	0	0	0	0	0	0	0	0	2	2	0	0	0	0	1	0	0	253	255	1	0	0	0.01	0	0	0	0	normal.
0	tcp	http	SF	250	1340	0	0	0	0	0	1	0	0	0	0	0	0	0	0	0	0	3	3	0	0	0	0	1	0	0	254	255	1	0	0	0.01	0	0	0	0	normal.
0	tcp	http	SF	254	664	0	0	0	0	0	1	0	0	0	0	0	0	0	0	0	0	4	4	0	0	0	0	1	0	0	255	255	1	0	0	0	0	0	0	0	normal.
0	tcp	http	SF	186	7618	0	0	0	0	0	1	0	0	0	0	0	0	0	0	0	0	5	5	0	0	0	0	1	0	0	255	255	1	0	0	0	0	0	0	0	normal.
0	tcp	http	SF	245	8015	0	0	0	0	0	1	0	0	0	0	0	0	0	0	0	0	6	6	0	0	0	0	1	0	0	255	255	1	0	0	0	0	0	0	0	normal.
0	tcp	http	SF	246	1007	0	0	0	0	0	1	0	0	0	0	0	0	0	0	0	0	7	7	0	0	0	0	1	0	0	255	255	1	0	0	0	0	0	0	0	normal.
0	tcp	http	SF	246	935	0	0	0	0	0	1	0	0	0	0	0	0	0	0	0	0	8	8	0	0	0	0	1	0	0	255	255	1	0	0	0	0	0	0	0	normal.
0	tcp	http	SF	242	277	0	0	0	0	0	1	0	0	0	0	0	0	0	0	0	0	9	9	0	0	0	0	1	0	0	255	255	1	0	0	0	0	0	0	0	normal.
0	tcp	http	SF	335	332	0	0	0	0	0	1	0	0	0	0	0	0	0	0	0	0	1	1	0	0	0	0	1	0	0	1	255	1	0	1	0.01	0	0	0	0	normal.
0	tcp	http	SF	300	26120	0	0	0	0	0	1	0	0	0	0	0	0	0	0	0	0	2	2	0	0	0	0	1	0	0	2	255	1	0	0.5	0.01	0	0	0	0	normal.
0	tcp	http	SF	300	19757	0	0	0	0	0	1	0	0	0	0	0	0	0	0	0	0	3	3	0	0	0	0	1	0	0	3	255	1	0	0.33	0.01	0	0	0	0	normal.
0	tcp	http	SF	300	21321	0	0	0	0	0	1	0	0	0	0	0	0	0	0	0	0	4	4	0	0	0	0	1	0	0	4	255	1	0	0.25	0.01	0	0	0	0	normal.
0	tcp	http	SF	300	12538	0	0	0	0	0	1	0	0	0	0	0	0	0	0	0	0	5	5	0	0	0	0	1	0	0	5	255	1	0	0.2	0.01	0	0	0	0	normal.
0	tcp	http	SF	301	2945	0	0	0	0	0	1	0	0	0	0	0	0	0	0	0	0	6	6	0	0	0	0	1	0	0	6	255	1	0	0.17	0.01	0	0	0	0	normal.
0	tcp	http	SF	301	13515	0	0	0	0	0	1	0	0	0	0	0	0	0	0	0	0	7	7	0	0	0	0	1	0	0	7	255	1	0	0.14	0.01	0	0	0	0	normal.
0	tcp	http	SF	301	3748	0	0	0	0	0	1	0	0	0	0	0	0	0	0	0	0	8	8	0	0	0	0	1	0	0	8	255	1	0	0.12	0.01	0	0	0	0	normal.
0	tcp	http	SF	300	31843	0	0	0	0	0	1	0	0	0	0	0	0	0	0	0	0	9	9	0	0	0	0	1	0	0	9	255	1	0	0.11	0.01	0	0	0	0	normal.
0	tcp	http	SF	295	4157	0	0	0	0	0	1	0	0	0	0	0	0	0	0	0	0	10	10	0	0	0	0	1	0	0	10	255	1	0	0.1	0.01	0	0	0	0	normal.
0	tcp	http	SF	301	4052	0	0	0	0	0	1	0	0	0	0	0	0	0	0	0	0	11	11	0	0	0	0	1	0	0	11	255	1	0	0.09	0.01	0	0	0	0	normal.
0	tcp	http	SF	301	7989	0	0	0	0	0	1	0	0	0	0	0	0	0	0	0	0	12	12	0	0	0	0	1	0	0	12	255	1	0	0.08	0.01	0	0	0	0	normal.
0	tcp	http	SF	300	2821	0	0	0	0	0	1	0	0	0	0	0	0	0	0	0	0	13	13	0	0	0	0	1	0	0	13	255	1	0	0.08	0.01	0	0	0	0	normal.
0	tcp	http	SF	301	11065	0	0	0	0	0	1	0	0	0	0	0	0	0	0	0	0	14	14	0	0	0	0	1	0	0	14	255	1	0	0.07	0.01	0	0	0	0	normal.
0	tcp	http	SF	239	9476	0	0	0	0	0	1	0	0	0	0	0	0	0	0	0	0	15	15	0	0	0	0	1	0	0	15	255	1	0	0.07	0.01	0	0	0	0	normal.
0	tcp	http	SF	300	9617	0	0	0	0	0	1	0	0	0	0	0	0	0	0	0	0	16	16	0	0	0	0	1	0	0	16	255	1	0	0.06	0.01	0	0	0	0	normal.
0	tcp	http	SF	294	4437	0	0	0	0	0	1	0	0	0	0	0	0	0	0	0	0	17	17	0	0	0	0	1	0	0	17	255	1	0	0.06	0.01	0	0	0	0	normal.
0	tcp	http	SF	300	3057	0	0	0	0	0	1	0	0	0	0	0	0	0	0	0	0	18	18	0	0	0	0	1	0	0	18	255	1	0	0.06	0.01	0	0	0	0	normal.
0	tcp	http	SF	296	15847	0	0	0	0	0	1	0	0	0	0	0	0	0	0	0	0	19	19	0	0	0	0	1	0	0	19	255	1	0	0.05	0.01	0	0	0	0	normal.
0	tcp	http	SF	301	13097	0	0	0	0	0	1	0	0	0	0	0	0	0	0	0	0	20	20	0	0	0	0	1	0	0	20	255	1	0	0.05	0.01	0	0	0	0	normal.
0	tcp	http	SF	297	2956	0	0	0	0	0	1	0	0	0	0	0	0	0	0	0	0	21	21	0	0	0	0	1	0	0	21	255	1	0	0.05	0.01	0	0	0	0	normal.
0	tcp	http	SF	300	8370	0	0	0	0	0	1	0	0	0	0	0	0	0	0	0	0	22	22	0	0	0	0	1	0	0	22	255	1	0	0.05	0.01	0	0	0	0	normal.
0	tcp	http	SF	300	21345	0	0	0	0	0	1	0	0	0	0	0	0	0	0	0	0	23	23	0	0	0	0	1	0	0	23	255	1	0	0.04	0.01	0	0	0	0	normal.
0	tcp	http	SF	300	2630	0	0	0	0	0	1	0	0	0	0	0	0	0	0	0	0	24	24	0	0	0	0	1	0	0	24	255	1	0	0.04	0.01	0	0	0	0	normal.
0	tcp	http	SF	301	9295	0	0	0	0	0	1	0	0	0	0	0	0	0	0	0	0	25	25	0	0	0	0	1	0	0	25	255	1	0	0.04	0.01	0	0	0	0	normal.
0	tcp	http	SF	293	1200	0	0	0	0	0	1	0	0	0	0	0	0	0	0	0	0	26	26	0	0	0	0	1	0	0	26	255	1	0	0.04	0.01	0	0	0	0	normal.
0	tcp	http	SF	293	2693	0	0	0	0	0	1	0	0	0	0	0	0	0	0	0	0	27	27	0	0	0	0	1	0	0	27	255	1	0	0.04	0.01	0	0	0	0	normal.
0	tcp	http	SF	286	5735	0	0	0	0	0	1	0	0	0	0	0	0	0	0	0	0	28	28	0	0	0	0	1	0	0	28	255	1	0	0.04	0.01	0	0	0	0	normal.
0	tcp	http	SF	290	6443	0	0	0	0	0	1	0	0	0	0	0	0	0	0	0	0	29	29	0	0	0	0	1	0	0	29	255	1	0	0.03	0.01	0	0	0	0	normal.
0	tcp	http	SF	301	33492	0	0	0	0	0	1	0	0	0	0	0	0	0	0	0	0	30	30	0	0	0	0	1	0	0	30	255	1	0	0.03	0.01	0	0	0	0	normal.
0	tcp	http	SF	294	14893	0	0	0	0	0	1	0	0	0	0	0	0	0	0	0	0	31	31	0	0	0	0	1	0	0	31	255	1	0	0.03	0.01	0	0	0	0	normal.
0	tcp	http	SF	300	19073	0	0	0	0	0	1	0	0	0	0	0	0	0	0	0	0	32	32	0	0	0	0	1	0	0	32	255	1	0	0.03	0.01	0	0	0	0	normal.
0	tcp	http	SF	300	35101	0	0	0	0	0	1	0	0	0	0	0	0	0	0	0	0	33	33	0	0	0	0	1	0	0	33	255	1	0	0.03	0.01	0	0	0	0	normal.
0	tcp	http	SF	300	11643	0	0	0	0	0	1	0	0	0	0	0	0	0	0	0	0	34	34	0	0	0	0	1	0	0	34	255	1	0	0.03	0.01	0	0	0	0	normal.
0	tcp	http	SF	294	2818	0	0	0	0	0	1	0	0	0	0	0	0	0	0	0	0	35	35	0	0	0	0	1	0	0	35	255	1	0	0.03	0.01	0	0	0	0	normal.
0	tcp	http	SF	294	2559	0	0	0	0	0	1	0	0	0	0	0	0	0	0	0	0	36	36	0	0	0	0	1	0	0	36	255	1	0	0.03	0.01	0	0	0	0	normal.
0	tcp	http	SF	300	23265	0	0	0	0	0	1	0	0	0	0	0	0	0	0	0	0	37	37	0	0	0	0	1	0	0	37	255	1	0	0.03	0.01	0	0	0	0	normal.
0	tcp	http	SF	296	2699	0	0	0	0	0	1	0	0	0	0	0	0	0	0	0	0	38	38	0	0	0	0	1	0	0	38	255	1	0	0.03	0.01	0	0	0	0	normal.
0	tcp	http	SF	299	5473	0	0	0	0	0	1	0	0	0	0	0	0	0	0	0	0	39	39	0	0	0	0	1	0	0	39	255	1	0	0.03	0.01	0	0	0	0	normal.
0	tcp	http	SF	300	20055	0	0	0	0	0	1	0	0	0	0	0	0	0	0	0	0	40	40	0	0	0	0	1	0	0	40	255	1	0	0.03	0.01	0	0	0	0	normal.
0	tcp	http	SF	300	7189	0	0	0	0	0	1	0	0	0	0	0	0	0	0	0	0	41	41	0	0	0	0	1	0	0	41	255	1	0	0.02	0.01	0	0	0	0	normal.
0	tcp	http	SF	300	24137	0	0	0	0	0	1	0	0	0	0	0	0	0	0	0	0	42	42	0	0	0	0	1	0	0	42	255	1	0	0.02	0.01	0	0	0	0	normal.
0	tcp	http	SF	278	9476	0	0	0	0	0	1	0	0	0	0	0	0	0	0	0	0	43	43	0	0	0	0	1	0	0	43	255	1	0	0.02	0.01	0	0	0	0	normal.
0	tcp	http	SF	294	7125	0	0	0	0	0	1	0	0	0	0	0	0	0	0	0	0	44	44	0	0	0	0	1	0	0	44	255	1	0	0.02	0.01	0	0	0	0	normal.
0	tcp	http	SF	300	13307	0	0	0	0	0	1	0	0	0	0	0	0	0	0	0	0	45	45	0	0	0	0	1	0	0	45	255	1	0	0.02	0.01	0	0	0	0	normal.
0	tcp	http	SF	296	2430	0	0	0	0	0	1	0	0	0	0	0	0	0	0	0	0	46	46	0	0	0	0	1	0	0	46	255	1	0	0.02	0.01	0	0	0	0	normal.
0	tcp	http	SF	298	5599	0	0	0	0	0	1	0	0	0	0	0	0	0	0	0	0	1	1	0	0	0	0	1	0	0	47	255	1	0	0.02	0.01	0	0	0	0	normal.
0	tcp	http	SF	285	900	0	0	0	0	0	1	0	0	0	0	0	0	0	0	0	0	2	2	0	0	0	0	1	0	0	48	255	1	0	0.02	0.01	0	0	0	0	normal.
0	tcp	http	SF	228	21321	0	0	0	0	0	1	0	0	0	0	0	0	0	0	0	0	1	1	0	0	0	0	1	0	0	49	255	1	0	0.02	0.01	0	0	0	0	normal.
0	tcp	http	SF	229	7989	0	0	0	0	0	1	0	0	0	0	0	0	0	0	0	0	2	2	0	0	0	0	1	0	0	50	255	1	0	0.02	0.01	0	0	0	0	normal.
0	tcp	http	SF	263	332	0	0	0	0	0	1	0	0	0	0	0	0	0	0	0	0	3	3	0	0	0	0	1	0	0	51	255	1	0	0.02	0.01	0	0	0	0	normal.
0	tcp	http	SF	228	26120	0	0	0	0	0	1	0	0	0	0	0	0	0	0	0	0	4	4	0	0	0	0	1	0	0	52	255	1	0	0.02	0.01	0	0	0	0	normal.
0	tcp	http	SF	222	2559	0	0	0	0	0	1	0	0	0	0	0	0	0	0	0	0	5	5	0	0	0	0	1	0	0	53	255	1	0	0.02	0.01	0	0	0	0	normal.
0	tcp	http	SF	229	4052	0	0	0	0	0	1	0	0	0	0	0	0	0	0	0	0	6	6	0	0	0	0	1	0	0	54	255	1	0	0.02	0.01	0	0	0	0	normal.
0	tcp	http	SF	223	4157	0	0	0	0	0	1	0	0	0	0	0	0	0	0	0	0	7	7	0	0	0	0	1	0	0	55	255	1	0	0.02	0.01	0	0	0	0	normal.
0	tcp	http	SF	228	31843	0	0	0	0	0	1	0	0	0	0	0	0	0	0	0	0	8	8	0	0	0	0	1	0	0	56	255	1	0	0.02	0.01	0	0	0	0	normal.
0	tcp	http	SF	229	3748	0	0	0	0	0	1	0	0	0	0	0	0	0	0	0	0	9	9	0	0	0	0	1	0	0	57	255	1	0	0.02	0.01	0	0	0	0	normal.
0	tcp	http	SF	167	9476	0	0	0	0	0	1	0	0	0	0	0	0	0	0	0	0	10	10	0	0	0	0	1	0	0	58	255	1	0	0.02	0.01	0	0	0	0	normal.
0	tcp	http	SF	229	11065	0	0	0	0	0	1	0	0	0	0	0	0	0	0	0	0	11	11	0	0	0	0	1	0	0	59	255	1	0	0.02	0.01	0	0	0	0	normal.
0	tcp	http	SF	228	19757	0	0	0	0	0	1	0	0	0	0	0	0	0	0	0	0	12	12	0	0	0	0	1	0	0	60	255	1	0	0.02	0.01	0	0	0	0	normal.
0	tcp	http	SF	229	2945	0	0	0	0	0	1	0	0	0	0	0	0	0	0	0	0	13	13	0	0	0	0	1	0	0	61	255	1	0	0.02	0.01	0	0	0	0	normal.
0	tcp	http	SF	222	2818	0	0	0	0	0	1	0	0	0	0	0	0	0	0	0	0	14	14	0	0	0	0	1	0	0	62	255	1	0	0.02	0.01	0	0	0	0	normal.
0	tcp	http	SF	228	12538	0	0	0	0	0	1	0	0	0	0	0	0	0	0	0	0	15	15	0	0	0	0	1	0	0	63	255	1	0	0.02	0.01	0	0	0	0	normal.
0	tcp	http	SF	229	13515	0	0	0	0	0	1	0	0	0	0	0	0	0	0	0	0	16	16	0	0	0	0	1	0	0	64	255	1	0	0.02	0.01	0	0	0	0	normal.
0	tcp	http	SF	228	2821	0	0	0	0	0	1	0	0	0	0	0	0	0	0	0	0	17	17	0	0	0	0	1	0	0	65	255	1	0	0.02	0.01	0	0	0	0	normal.
0	tcp	http	SF	229	33492	0	0	0	0	0	1	0	0	0	0	0	0	0	0	0	0	18	18	0	0	0	0	1	0	0	66	255	1	0	0.02	0.01	0	0	0	0	normal.
0	tcp	http	SF	221	1200	0	0	0	0	0	1	0	0	0	0	0	0	0	0	0	0	19	19	0	0	0	0	1	0	0	67	255	1	0	0.01	0.01	0	0	0	0	normal.
0	tcp	http	SF	222	14893	0	0	0	0	0	1	0	0	0	0	0	0	0	0	0	0	20	20	0	0	0	0	1	0	0	68	255	1	0	0.01	0.01	0	0	0	0	normal.
0	tcp	http	SF	221	2693	0	0	0	0	0	1	0	0	0	0	0	0	0	0	0	0	21	21	0	0	0	0	1	0	0	69	255	1	0	0.01	0.01	0	0	0	0	normal.
0	tcp	http	SF	214	5735	0	0	0	0	0	1	0	0	0	0	0	0	0	0	0	0	22	22	0	0	0	0	1	0	0	70	255	1	0	0.01	0.01	0	0	0	0	normal.
0	tcp	http	SF	228	23265	0	0	0	0	0	1	0	0	0	0	0	0	0	0	0	0	23	23	0	0	0	0	1	0	0	71	255	1	0	0.01	0.01	0	0	0	0	normal.
0	tcp	http	SF	228	35101	0	0	0	0	0	1	0	0	0	0	0	0	0	0	0	0	24	24	0	0	0	0	1	0	0	72	255	1	0	0.01	0.01	0	0	0	0	normal.
0	tcp	http	SF	228	19073	0	0	0	0	0	1	0	0	0	0	0	0	0	0	0	0	25	25	0	0	0	0	1	0	0	73	255	1	0	0.01	0.01	0	0	0	0	normal.
0	tcp	http	SF	228	11643	0	0	0	0	0	1	0	0	0	0	0	0	0	0	0	0	26	26	0	0	0	0	1	0	0	74	255	1	0	0.01	0.01	0	0	0	0	normal.
0	tcp	http	SF	229	9295	0	0	0	0	0	1	0	0	0	0	0	0	0	0	0	0	27	27	0	0	0	0	1	0	0	75	255	1	0	0.01	0.01	0	0	0	0	normal.
0	tcp	http	SF	228	2630	0	0	0	0	0	1	0	0	0	0	0	0	0	0	0	0	28	28	0	0	0	0	1	0	0	76	255	1	0	0.01	0.01	0	0	0	0	normal.
0	tcp	http	SF	228	21345	0	0	0	0	0	1	0	0	0	0	0	0	0	0	0	0	29	29	0	0	0	0	1	0	0	77	255	1	0	0.01	0.01	0	0	0	0	normal.
0	tcp	http	SF	228	8370	0	0	0	0	0	1	0	0	0	0	0	0	0	0	0	0	30	30	0	0	0	0	1	0	0	78	255	1	0	0.01	0.01	0	0	0	0	normal.
0	tcp	http	SF	225	2956	0	0	0	0	0	1	0	0	0	0	0	0	0	0	0	0	31	31	0	0	0	0	1	0	0	79	255	1	0	0.01	0.01	0	0	0	0	normal.
0	tcp	http	SF	229	13097	0	0	0	0	0	1	0	0	0	0	0	0	0	0	0	0	32	32	0	0	0	0	1	0	0	80	255	1	0	0.01	0.01	0	0	0	0	normal.
0	tcp	http	SF	224	15847	0	0	0	0	0	1	0	0	0	0	0	0	0	0	0	0	33	33	0	0	0	0	1	0	0	81	255	1	0	0.01	0.01	0	0	0	0	normal.
0	tcp	http	SF	228	3057	0	0	0	0	0	1	0	0	0	0	0	0	0	0	0	0	34	34	0	0	0	0	1	0	0	82	255	1	0	0.01	0.01	0	0	0	0	normal.
0	tcp	http	SF	222	4437	0	0	0	0	0	1	0	0	0	0	0	0	0	0	0	0	35	35	0	0	0	0	1	0	0	83	255	1	0	0.01	0.01	0	0	0	0	normal.
0	tcp	http	SF	224	2699	0	0	0	0	0	1	0	0	0	0	0	0	0	0	0	0	36	36	0	0	0	0	1	0	0	84	255	1	0	0.01	0.01	0	0	0	0	normal.
0	tcp	http	SF	228	9617	0	0	0	0	0	1	0	0	0	0	0	0	0	0	0	0	37	37	0	0	0	0	1	0	0	85	255	1	0	0.01	0.01	0	0	0	0	normal.
0	tcp	http	SF	218	6443	0	0	0	0	0	1	0	0	0	0	0	0	0	0	0	0	38	38	0	0	0	0	1	0	0	86	255	1	0	0.01	0.01	0	0	0	0	normal.
0	tcp	http	SF	228	24137	0	0	0	0	0	1	0	0	0	0	0	0	0	0	0	0	39	39	0	0	0	0	1	0	0	87	255	1	0	0.01	0.01	0	0	0	0	normal.
0	tcp	http	SF	228	13307	0	0	0	0	0	1	0	0	0	0	0	0	0	0	0	0	40	40	0	0	0	0	1	0	0	88	255	1	0	0.01	0.01	0	0	0	0	normal.
0	tcp	http	SF	224	2430	0	0	0	0	0	1	0	0	0	0	0	0	0	0	0	0	41	41	0	0	0	0	1	0	0	89	255	1	0	0.01	0.01	0	0	0	0	normal.
0	tcp	http	SF	227	5473	0	0	0	0	0	1	0	0	0	0	0	0	0	0	0	0	42	42	0	0	0	0	1	0	0	90	255	1	0	0.01	0.01	0	0	0	0	normal.
0	tcp	http	SF	222	7125	0	0	0	0	0	1	0	0	0	0	0	0	0	0	0	0	43	43	0	0	0	0	1	0	0	91	255	1	0	0.01	0.01	0	0	0	0	normal.
0	tcp	http	SF	228	20055	0	0	0	0	0	1	0	0	0	0	0	0	0	0	0	0	44	44	0	0	0	0	1	0	0	92	255	1	0	0.01	0.01	0	0	0	0	normal.
0	tcp	http	SF	228	7189	0	0	0	0	0	1	0	0	0	0	0	0	0	0	0	0	45	45	0	0	0	0	1	0	0	93	255	1	0	0.01	0.01	0	0	0	0	normal.
0	tcp	http	SF	226	5599	0	0	0	0	0	1	0	0	0	0	0	0	0	0	0	0	1	1	0	0	0	0	1	0	0	94	255	1	0	0.01	0.01	0	0	0	0	normal.
0	tcp	http	SF	213	900	0	0	0	0	0	1	0	0	0	0	0	0	0	0	0	0	2	2	0	0	0	0	1	0	0	95	255	1	0	0.01	0.01	0	0	0	0	normal.
0	tcp	http	SF	219	21321	0	0	0	0	0	1	0	0	0	0	0	0	0	0	0	0	1	1	0	0	0	0	1	0	0	96	255	1	0	0.01	0.01	0	0	0	0	normal.
0	tcp	http	SF	158	9476	0	0	0	0	0	1	0	0	0	0	0	0	0	0	0	0	2	2	0	0	0	0	1	0	0	97	255	1	0	0.01	0.01	0	0	0	0	normal.
0	tcp	http	SF	220	11065	0	0	0	0	0	1	0	0	0	0	0	0	0	0	0	0	3	3	0	0	0	0	1	0	0	98	255	1	0	0.01	0.01	0	0	0	0	normal.
0	tcp	http	SF	220	7989	0	0	0	0	0	1	0	0	0	0	0	0	0	0	0	0	4	4	0	0	0	0	1	0	0	99	255	1	0	0.01	0.01	0	0	0	0	normal.
0	tcp	http	SF	220	2945	0	0	0	0	0	1	0	0	0	0	0	0	0	0	0	0	5	5	0	0	0	0	1	0	0	100	255	1	0	0.01	0.01	0	0	0	0	normal.
0	tcp	http	SF	254	332	0	0	0	0	0	1	0	0	0	0	0	0	0	0	0	0	6	6	0	0	0	0	1	0	0	101	255	1	0	0.01	0.01	0	0	0	0	normal.
0	tcp	http	SF	219	26120	0	0	0	0	0	1	0	0	0	0	0	0	0	0	0	0	7	7	0	0	0	0	1	0	0	102	255	1	0	0.01	0.01	0	0	0	0	normal.
0	tcp	http	SF	219	19757	0	0	0	0	0	1	0	0	0	0	0	0	0	0	0	0	8	8	0	0	0	0	1	0	0	103	255	1	0	0.01	0.01	0	0	0	0	normal.
0	tcp	http	SF	220	13515	0	0	0	0	0	1	0	0	0	0	0	0	0	0	0	0	9	9	0	0	0	0	1	0	0	104	255	1	0	0.01	0.01	0	0	0	0	normal.
0	tcp	http	SF	219	12538	0	0	0	0	0	1	0	0	0	0	0	0	0	0	0	0	10	10	0	0	0	0	1	0	0	105	255	1	0	0.01	0.01	0	0	0	0	normal.
0	tcp	http	SF	219	2821	0	0	0	0	0	1	0	0	0	0	0	0	0	0	0	0	11	11	0	0	0	0	1	0	0	106	255	1	0	0.01	0.01	0	0	0	0	normal.
0	tcp	http	SF	219	23265	0	0	0	0	0	1	0	0	0	0	0	0	0	0	0	0	12	12	0	0	0	0	1	0	0	107	255	1	0	0.01	0.01	0	0	0	0	normal.
0	tcp	http	SF	220	3748	0	0	0	0	0	1	0	0	0	0	0	0	0	0	0	0	13	13	0	0	0	0	1	0	0	108	255	1	0	0.01	0.01	0	0	0	0	normal.
0	tcp	http	SF	219	31843	0	0	0	0	0	1	0	0	0	0	0	0	0	0	0	0	14	14	0	0	0	0	1	0	0	109	255	1	0	0.01	0.01	0	0	0	0	normal.
0	tcp	http	SF	214	4157	0	0	0	0	0	1	0	0	0	0	0	0	0	0	0	0	15	15	0	0	0	0	1	0	0	110	255	1	0	0.01	0.01	0	0	0	0	normal.
0	tcp	http	SF	220	4052	0	0	0	0	0	1	0	0	0	0	0	0	0	0	0	0	16	16	0	0	0	0	1	0	0	111	255	1	0	0.01	0.01	0	0	0	0	normal.
0	tcp	http	SF	213	2559	0	0	0	0	0	1	0	0	0	0	0	0	0	0	0	0	17	17	0	0	0	0	1	0	0	112	255	1	0	0.01	0.01	0	0	0	0	normal.
0	tcp	http	SF	213	2818	0	0	0	0	0	1	0	0	0	0	0	0	0	0	0	0	18	18	0	0	0	0	1	0	0	113	255	1	0	0.01	0.01	0	0	0	0	normal.
0	tcp	http	SF	209	6443	0	0	0	0	0	1	0	0	0	0	0	0	0	0	0	0	19	19	0	0	0	0	1	0	0	114	255	1	0	0.01	0.01	0	0	0	0	normal.
0	tcp	http	SF	219	11643	0	0	0	0	0	1	0	0	0	0	0	0	0	0	0	0	20	20	0	0	0	0	1	0	0	115	255	1	0	0.01	0.01	0	0	0	0	normal.
0	tcp	http	SF	219	9617	0	0	0	0	0	1	0	0	0	0	0	0	0	0	0	0	21	21	0	0	0	0	1	0	0	116	255	1	0	0.01	0.01	0	0	0	0	normal.
0	tcp	http	SF	213	4437	0	0	0	0	0	1	0	0	0	0	0	0	0	0	0	0	22	22	0	0	0	0	1	0	0	117	255	1	0	0.01	0.01	0	0	0	0	normal.
0	tcp	http	SF	219	3057	0	0	0	0	0	1	0	0	0	0	0	0	0	0	0	0	23	23	0	0	0	0	1	0	0	118	255	1	0	0.01	0.01	0	0	0	0	normal.
0	tcp	http	SF	215	15847	0	0	0	0	0	1	0	0	0	0	0	0	0	0	0	0	24	24	0	0	0	0	1	0	0	119	255	1	0	0.01	0.01	0	0	0	0	normal.
0	tcp	http	SF	220	13097	0	0	0	0	0	1	0	0	0	0	0	0	0	0	0	0	25	25	0	0	0	0	1	0	0	120	255	1	0	0.01	0.01	0	0	0	0	normal.
0	tcp	http	SF	216	2956	0	0	0	0	0	1	0	0	0	0	0	0	0	0	0	0	26	26	0	0	0	0	1	0	0	121	255	1	0	0.01	0.01	0	0	0	0	normal.
0	tcp	http	SF	219	8370	0	0	0	0	0	1	0	0	0	0	0	0	0	0	0	0	27	27	0	0	0	0	1	0	0	122	255	1	0	0.01	0.01	0	0	0	0	normal.
0	tcp	http	SF	219	21345	0	0	0	0	0	1	0	0	0	0	0	0	0	0	0	0	28	28	0	0	0	0	1	0	0	123	255	1	0	0.01	0.01	0	0	0	0	normal.
0	tcp	http	SF	219	2630	0	0	0	0	0	1	0	0	0	0	0	0	0	0	0	0	29	29	0	0	0	0	1	0	0	124	255	1	0	0.01	0.01	0	0	0	0	normal.
0	tcp	http	SF	220	9295	0	0	0	0	0	1	0	0	0	0	0	0	0	0	0	0	30	30	0	0	0	0	1	0	0	125	255	1	0	0.01	0.01	0	0	0	0	normal.
0	tcp	http	SF	212	1200	0	0	0	0	0	1	0	0	0	0	0	0	0	0	0	0	31	31	0	0	0	0	1	0	0	126	255	1	0	0.01	0.01	0	0	0	0	normal.
0	tcp	http	SF	212	2693	0	0	0	0	0	1	0	0	0	0	0	0	0	0	0	0	32	32	0	0	0	0	1	0	0	127	255	1	0	0.01	0.01	0	0	0	0	normal.
0	tcp	http	SF	205	5735	0	0	0	0	0	1	0	0	0	0	0	0	0	0	0	0	33	33	0	0	0	0	1	0	0	128	255	1	0	0.01	0.01	0	0	0	0	normal.
0	tcp	http	SF	219	13307	0	0	0	0	0	1	0	0	0	0	0	0	0	0	0	0	34	34	0	0	0	0	1	0	0	129	255	1	0	0.01	0.01	0	0	0	0	normal.
0	tcp	http	SF	220	33492	0	0	0	0	0	1	0	0	0	0	0	0	0	0	0	0	35	35	0	0	0	0	1	0	0	130	255	1	0	0.01	0.01	0	0	0	0	normal.
0	tcp	http	SF	213	14893	0	0	0	0	0	1	0	0	0	0	0	0	0	0	0	0	36	36	0	0	0	0	1	0	0	131	255	1	0	0.01	0.01	0	0	0	0	normal.
0	tcp	http	SF	219	19073	0	0	0	0	0	1	0	0	0	0	0	0	0	0	0	0	37	37	0	0	0	0	1	0	0	132	255	1	0	0.01	0.01	0	0	0	0	normal.
0	tcp	http	SF	219	35101	0	0	0	0	0	1	0	0	0	0	0	0	0	0	0	0	38	38	0	0	0	0	1	0	0	133	255	1	0	0.01	0.01	0	0	0	0	normal.
0	tcp	http	SF	215	2699	0	0	0	0	0	1	0	0	0	0	0	0	0	0	0	0	39	39	0	0	0	0	1	0	0	134	255	1	0	0.01	0.01	0	0	0	0	normal.
0	tcp	http	SF	213	7125	0	0	0	0	0	1	0	0	0	0	0	0	0	0	0	0	40	40	0	0	0	0	1	0	0	135	255	1	0	0.01	0.01	0	0	0	0	normal.
0	tcp	http	SF	218	5473	0	0	0	0	0	1	0	0	0	0	0	0	0	0	0	0	41	41	0	0	0	0	1	0	0	136	255	1	0	0.01	0.01	0	0	0	0	normal.
0	tcp	http	SF	219	20055	0	0	0	0	0	1	0	0	0	0	0	0	0	0	0	0	42	42	0	0	0	0	1	0	0	137	255	1	0	0.01	0.01	0	0	0	0	normal.
0	tcp	http	SF	219	7189	0	0	0	0	0	1	0	0	0	0	0	0	0	0	0	0	43	43	0	0	0	0	1	0	0	138	255	1	0	0.01	0.01	0	0	0	0	normal.
0	tcp	http	SF	219	24137	0	0	0	0	0	1	0	0	0	0	0	0	0	0	0	0	44	44	0	0	0	0	1	0	0	139	255	1	0	0.01	0.01	0	0	0	0	normal.
0	tcp	http	SF	215	2430	0	0	0	0	0	1	0	0	0	0	0	0	0	0	0	0	45	45	0	0	0	0	1	0	0	140	255	1	0	0.01	0.01	0	0	0	0	normal.
0	tcp	http	SF	217	5599	0	0	0	0	0	1	0	0	0	0	0	0	0	0	0	0	13	13	0	0	0	0	1	0	0	141	255	1	0	0.01	0.01	0	0	0	0	normal.
0	tcp	http	SF	204	900	0	0	0	0	0	1	0	0	0	0	0	0	0	0	0	0	14	14	0	0	0	0	1	0	0	142	255	1	0	0.01	0.01	0	0	0	0	normal.
0	tcp	http	SF	231	5955	0	0	0	0	0	1	0	0	0	0	0	0	0	0	0	0	1	1	0	0	0	0	1	0	0	1	255	1	0	1	0.01	0	0	0	0	normal.
0	tcp	http	SF	281	17449	0	0	0	0	0	1	0	0	0	0	0	0	0	0	0	0	1	1	0	0	0	0	1	0	0	2	255	1	0	0.5	0.01	0	0	0	0	normal.
0	tcp	http	SF	286	8079	0	0	0	0	0	1	0	0	0	0	0	0	0	0	0	0	2	4	0	0	0	0	1	0	0.5	3	255	1	0	0.33	0.01	0	0	0	0	normal.
0	tcp	http	SF	280	7930	0	0	0	0	0	1	0	0	0	0	0	0	0	0	0	0	3	7	0	0	0	0	1	0	0.29	4	255	1	0	0.25	0.01	0	0	0	0	normal.
0	tcp	http	SF	280	20200	0	0	0	0	0	1	0	0	0	0	0	0	0	0	0	0	4	8	0	0	0	0	1	0	0.25	5	255	1	0	0.2	0.01	0	0	0	0	normal.
0	tcp	http	SF	278	13256	0	0	0	0	0	1	0	0	0	0	0	0	0	0	0	0	5	13	0	0	0	0	1	0	0.15	6	255	1	0	0.17	0.01	0	0	0	0	normal.
0	tcp	http	SF	279	12060	0	0	0	0	0	1	0	0	0	0	0	0	0	0	0	0	6	17	0	0	0	0	1	0	0.18	7	255	1	0	0.14	0.01	0	0	0	0	normal.
0	tcp	http	SF	240	16899	0	0	0	0	0	1	0	0	0	0	0	0	0	0	0	0	1	1	0	0	0	0	1	0	0	8	255	1	0	0.12	0.01	0	0	0	0	normal.
0	tcp	http	SF	286	9436	0	0	0	0	0	1	0	0	0	0	0	0	0	0	0	0	2	2	0	0	0	0	1	0	0	9	255	1	0	0.11	0.01	0	0	0	0	normal.
0	tcp	http	SF	293	5851	0	0	0	0	0	1	0	0	0	0	0	0	0	0	0	0	3	3	0	0	0	0	1	0	0	10	255	1	0	0.1	0.01	0	0	0	0	normal.
0	tcp	http	SF	293	5851	0	0	0	0	0	1	0	0	0	0	0	0	0	0	0	0	1	1	0	0	0	0	1	0	0	11	255	1	0	0.09	0.01	0	0	0	0	normal.
0	tcp	http	SF	240	16899	0	0	0	0	0	1	0	0	0	0	0	0	0	0	0	0	2	2	0	0	0	0	1	0	0	12	255	1	0	0.08	0.01	0	0	0	0	normal.
0	tcp	http	SF	286	9436	0	0	0	0	0	1	0	0	0	0	0	0	0	0	0	0	3	3	0	0	0	0	1	0	0	13	255	1	0	0.08	0.01	0	0	0	0	normal.
0	tcp	http	SF	291	8079	0	0	0	0	0	1	0	0	0	0	0	0	0	0	0	0	1	1	0	0	0	0	1	0	0	14	255	1	0	0.07	0.01	0	0	0	0	normal.
0	tcp	http	SF	236	3240	0	0	0	0	0	1	0	0	0	0	0	0	0	0	0	0	2	2	0	0	0	0	1	0	0	15	255	1	0	0.07	0.01	0	0	0	0	normal.
0	tcp	http	SF	231	5955	0	0	0	0	0	1	0	0	0	0	0	0	0	0	0	0	1	1	0	0	0	0	1	0	0	16	255	1	0	0.06	0.01	0	0	0	0	normal.
0	tcp	http	SF	280	20200	0	0	0	0	0	1	0	0	0	0	0	0	0	0	0	0	1	1	0	0	0	0	1	0	0	17	255	1	0	0.06	0.01	0	0	0	0	normal.
0	tcp	http	SF	280	7930	0	0	0	0	0	1	0	0	0	0	0	0	0	0	0	0	2	2	0	0	0	0	1	0	0	18	255	1	0	0.06	0.01	0	0	0	0	normal.
0	tcp	http	SF	281	17449	0	0	0	0	0	1	0	0	0	0	0	0	0	0	0	0	3	3	0	0	0	0	1	0	0	19	255	1	0	0.05	0.01	0	0	0	0	normal.
0	tcp	http	SF	286	8079	0	0	0	0	0	1	0	0	0	0	0	0	0	0	0	0	4	4	0	0	0	0	1	0	0	20	255	1	0	0.05	0.01	0	0	0	0	normal.
0	tcp	http	SF	278	13256	0	0	0	0	0	1	0	0	0	0	0	0	0	0	0	0	5	6	0	0	0	0	1	0	0.33	21	255	1	0	0.05	0.01	0	0	0	0	normal.
0	tcp	http	SF	279	12060	0	0	0	0	0	1	0	0	0	0	0	0	0	0	0	0	6	7	0	0	0	0	1	0	0.29	22	255	1	0	0.05	0.01	0	0	0	0	normal.
0	tcp	http	SF	286	9436	0	0	0	0	0	1	0	0	0	0	0	0	0	0	0	0	1	1	0	0	0	0	1	0	0	23	255	1	0	0.04	0.01	0	0	0	0	normal.
0	tcp	http	SF	293	5851	0	0	0	0	0	1	0	0	0	0	0	0	0	0	0	0	2	2	0	0	0	0	1	0	0	24	255	1	0	0.04	0.01	0	0	0	0	normal.
0	tcp	http	SF	240	16899	0	0	0	0	0	1	0	0	0	0	0	0	0	0	0	0	3	3	0	0	0	0	1	0	0	25	255	1	0	0.04	0.01	0	0	0	0	normal.
0	tcp	http	SF	240	16899	0	0	0	0	0	1	0	0	0	0	0	0	0	0	0	0	1	1	0	0	0	0	1	0	0	26	255	1	0	0.04	0.01	0	0	0	0	normal.
0	tcp	http	SF	286	9436	0	0	0	0	0	1	0	0	0	0	0	0	0	0	0	0	2	2	0	0	0	0	1	0	0	27	255	1	0	0.04	0.01	0	0	0	0	normal.
0	tcp	http	SF	293	5851	0	0	0	0	0	1	0	0	0	0	0	0	0	0	0	0	3	3	0	0	0	0	1	0	0	28	255	1	0	0.04	0.01	0	0	0	0	normal.
0	tcp	http	SF	291	8079	0	0	0	0	0	1	0	0	0	0	0	0	0	0	0	0	1	1	0	0	0	0	1	0	0	29	255	1	0	0.03	0.01	0	0	0	0	normal.
0	tcp	http	SF	236	3240	0	0	0	0	0	1	0	0	0	0	0	0	0	0	0	0	2	2	0	0	0	0	1	0	0	30	255	1	0	0.03	0.01	0	0	0	0	normal.
0	tcp	http	SF	284	8079	0	0	0	0	0	1	0	0	0	0	0	0	0	0	0	0	1	1	0	0	0	0	1	0	0	31	255	1	0	0.03	0.01	0	0	0	0	normal.
0	tcp	http	SF	278	7930	0	0	0	0	0	1	0	0	0	0	0	0	0	0	0	0	2	2	0	0	0	0	1	0	0	32	255	1	0	0.03	0.01	0	0	0	0	normal.
0	tcp	http	SF	279	17449	0	0	0	0	0	1	0	0	0	0	0	0	0	0	0	0	3	3	0	0	0	0	1	0	0	33	255	1	0	0.03	0.01	0	0	0	0	normal.
0	tcp	http	SF	276	13256	0	0	0	0	0	1	0	0	0	0	0	0	0	0	0	0	4	4	0	0	0	0	1	0	0	34	255	1	0	0.03	0.01	0	0	0	0	normal.
0	tcp	http	SF	278	20200	0	0	0	0	0	1	0	0	0	0	0	0	0	0	0	0	5	5	0	0	0	0	1	0	0	35	255	1	0	0.03	0.01	0	0	0	0	normal.
0	tcp	http	SF	229	5955	0	0	0	0	0	1	0	0	0	0	0	0	0	0	0	0	6	7	0	0	0	0	1	0	0.29	36	255	1	0	0.03	0.01	0	0	0	0	normal.
0	tcp	http	SF	277	12060	0	0	0	0	0	1	0	0	0	0	0	0	0	0	0	0	7	8	0	0	0	0	1	0	0.25	37	255	1	0	0.03	0.01	0	0	0	0	normal.
0	tcp	http	SF	238	16899	0	0	0	0	0	1	0	0	0	0	0	0	0	0	0	0	1	1	0	0	0	0	1	0	0	38	255	1	0	0.03	0.01	0	0	0	0	normal.
0	tcp	http	SF	284	9436	0	0	0	0	0	1	0	0	0	0	0	0	0	0	0	0	2	2	0	0	0	0	1	0	0	39	255	1	0	0.03	0.01	0	0	0	0	normal.
0	tcp	http	SF	291	5851	0	0	0	0	0	1	0	0	0	0	0	0	0	0	0	0	3	3	0	0	0	0	1	0	0	40	255	1	0	0.03	0.01	0	0	0	0	normal.
0	tcp	http	SF	238	16899	0	0	0	0	0	1	0	0	0	0	0	0	0	0	0	0	1	1	0	0	0	0	1	0	0	41	255	1	0	0.02	0.01	0	0	0	0	normal.
0	tcp	http	SF	284	9436	0	0	0	0	0	1	0	0	0	0	0	0	0	0	0	0	2	2	0	0	0	0	1	0	0	42	255	1	0	0.02	0.01	0	0	0	0	normal.
0	tcp	http	SF	291	5851	0	0	0	0	0	1	0	0	0	0	0	0	0	0	0	0	3	3	0	0	0	0	1	0	0	43	255	1	0	0.02	0.01	0	0	0	0	normal.
0	tcp	http	SF	289	8079	0	0	0	0	0	1	0	0	0	0	0	0	0	0	0	0	1	1	0	0	0	0	1	0	0	44	255	1	0	0.02	0.01	0	0	0	0	normal.
0	tcp	http	SF	234	3240	0	0	0	0	0	1	0	0	0	0	0	0	0	0	0	0	2	2	0	0	0	0	1	0	0	45	255	1	0	0.02	0.01	0	0	0	0	normal.
0	tcp	http	SF	312	27449	0	0	0	0	0	1	0	0	0	0	0	0	0	0	0	0	1	1	0	0	0	0	1	0	0	1	255	1	0	1	0.02	0	0	0	0	normal.
0	tcp	http	SF	311	2170	0	0	0	0	0	1	0	0	0	0	0	0	0	0	0	0	2	2	0	0	0	0	1	0	0	2	255	1	0	0.5	0.02	0	0	0	0	normal.
0	tcp	http	SF	313	2159	0	0	0	0	0	1	0	0	0	0	0	0	0	0	0	0	3	3	0	0	0	0	1	0	0	3	255	1	0	0.33	0.02	0	0	0	0	normal.
0	tcp	http	SF	310	3491	0	0	0	0	0	1	0	0	0	0	0	0	0	0	0	0	4	4	0	0	0	0	1	0	0	4	255	1	0	0.25	0.02	0	0	0	0	normal.
0	tcp	http	SF	259	8672	0	0	0	0	0	1	0	0	0	0	0	0	0	0	0	0	5	5	0	0	0	0	1	0	0	5	255	1	0	0.2	0.02	0	0	0	0	normal.
0	tcp	http	SF	313	14812	0	0	0	0	0	1	0	0	0	0	0	0	0	0	0	0	6	6	0	0	0	0	1	0	0	6	255	1	0	0.17	0.02	0	0	0	0	normal.
0	tcp	http	SF	307	50694	0	0	0	0	0	1	0	0	0	0	0	0	0	0	0	0	7	7	0	0	0	0	1	0	0	7	255	1	0	0.14	0.02	0	0	0	0	normal.
0	tcp	http	SF	305	5116	0	0	0	0	0	1	0	0	0	0	0	0	0	0	0	0	8	8	0	0	0	0	1	0	0	8	255	1	0	0.12	0.02	0	0	0	0	normal.
0	tcp	http	SF	311	13374	0	0	0	0	0	1	0	0	0	0	0	0	0	0	0	0	9	9	0	0	0	0	1	0	0	9	255	1	0	0.11	0.02	0	0	0	0	normal.
0	tcp	http	SF	309	950	0	0	0	0	0	1	0	0	0	0	0	0	0	0	0	0	10	10	0	0	0	0	1	0	0	10	255	1	0	0.1	0.02	0	0	0	0	normal.
0	tcp	http	SF	309	32099	0	0	0	0	0	1	0	0	0	0	0	0	0	0	0	0	11	11	0	0	0	0	1	0	0	11	255	1	0	0.09	0.02	0	0	0	0	normal.
0	tcp	http	SF	309	2226	0	0	0	0	0	1	0	0	0	0	0	0	0	0	0	0	12	12	0	0	0	0	1	0	0	12	255	1	0	0.08	0.02	0	0	0	0	normal.
0	tcp	http	SF	313	2142	0	0	0	0	0	1	0	0	0	0	0	0	0	0	0	0	13	13	0	0	0	0	1	0	0	13	255	1	0	0.08	0.02	0	0	0	0	normal.
0	tcp	http	SF	311	7571	0	0	0	0	0	1	0	0	0	0	0	0	0	0	0	0	14	14	0	0	0	0	1	0	0	14	255	1	0	0.07	0.02	0	0	0	0	normal.
0	tcp	http	SF	309	2394	0	0	0	0	0	1	0	0	0	0	0	0	0	0	0	0	15	15	0	0	0	0	1	0	0	15	255	1	0	0.07	0.02	0	0	0	0	normal.
0	tcp	http	SF	315	131	0	0	0	0	0	1	0	0	0	0	0	0	0	0	0	0	1	18	0	0	0	0	1	0	0.11	16	255	1	0	0.06	0.02	0	0	0	0	normal.
0	tcp	http	SF	287	841	0	0	0	0	0	1	0	0	0	0	0	0	0	0	0	0	2	19	0	0	0	0	1	0	0.11	17	255	1	0	0.06	0.02	0	0	0	0	normal.
0	tcp	http	SF	231	8672	0	0	0	0	0	1	0	0	0	0	0	0	0	0	0	0	1	2	0	0	0	0	1	0	1	18	255	1	0	0.06	0.02	0	0	0	0	normal.
0	tcp	http	SF	282	3491	0	0	0	0	0	1	0	0	0	0	0	0	0	0	0	0	2	3	0	0	0	0	1	0	0.67	19	255	1	0	0.05	0.02	0	0	0	0	normal.
0	tcp	http	SF	281	950	0	0	0	0	0	1	0	0	0	0	0	0	0	0	0	0	3	4	0	0	0	0	1	0	0.5	20	255	1	0	0.05	0.02	0	0	0	0	normal.
0	tcp	http	SF	277	5116	0	0	0	0	0	1	0	0	0	0	0	0	0	0	0	0	4	5	0	0	0	0	1	0	0.4	21	255	1	0	0.05	0.02	0	0	0	0	normal.
0	tcp	http	SF	285	14812	0	0	0	0	0	1	0	0	0	0	0	0	0	0	0	0	5	6	0	0	0	0	1	0	0.33	22	255	1	0	0.05	0.02	0	0	0	0	normal.
0	tcp	http	SF	284	27449	0	0	0	0	0	1	0	0	0	0	0	0	0	0	0	0	6	7	0	0	0	0	1	0	0.29	23	255	1	0	0.04	0.02	0	0	0	0	normal.
0	tcp	http	SF	279	50694	0	0	0	0	0	1	0	0	0	0	0	0	0	0	0	0	7	8	0	0	0	0	1	0	0.25	24	255	1	0	0.04	0.02	0	0	0	0	normal.
0	tcp	http	SF	281	2394	0	0	0	0	0	1	0	0	0	0	0	0	0	0	0	0	8	9	0	0	0	0	1	0	0.22	25	255	1	0	0.04	0.02	0	0	0	0	normal.
0	tcp	http	SF	281	2226	0	0	0	0	0	1	0	0	0	0	0	0	0	0	0	0	9	10	0	0	0	0	1	0	0.2	26	255	1	0	0.04	0.02	0	0	0	0	normal.
0	tcp	http	SF	283	7571	0	0	0	0	0	1	0	0	0	0	0	0	0	0	0	0	10	11	0	0	0	0	1	0	0.18	27	255	1	0	0.04	0.02	0	0	0	0	normal.
0	tcp	http	SF	283	13374	0	0	0	0	0	1	0	0	0	0	0	0	0	0	0	0	11	12	0	0	0	0	1	0	0.17	28	255	1	0	0.04	0.02	0	0	0	0	normal.
0	tcp	http	SF	285	2159	0	0	0	0	0	1	0	0	0	0	0	0	0	0	0	0	12	13	0	0	0	0	1	0	0.15	29	255	1	0	0.03	0.02	0	0	0	0	normal.
0	tcp	http	SF	281	32099	0	0	0	0	0	1	0	0	0	0	0	0	0	0	0	0	13	14	0	0	0	0	1	0	0.14	30	255	1	0	0.03	0.02	0	0	0	0	normal.
0	tcp	http	SF	283	2170	0	0	0	0	0	1	0	0	0	0	0	0	0	0	0	0	14	15	0	0	0	0	1	0	0.13	31	255	1	0	0.03	0.02	0	0	0	0	normal.
0	tcp	http	SF	285	2142	0	0	0	0	0	1	0	0	0	0	0	0	0	0	0	0	15	15	0	0	0	0	1	0	0	32	255	1	0	0.03	0.02	0	0	0	0	normal.
0	tcp	http	SF	288	2394	0	0	0	0	0	1	0	0	0	0	0	0	0	0	0	0	1	5	0	0	0	0	1	0	0.4	33	255	1	0	0.03	0.02	0	0	0	0	normal.
0	tcp	http	SF	288	2226	0	0	0	0	0	1	0	0	0	0	0	0	0	0	0	0	2	7	0	0	0	0	1	0	0.29	34	255	1	0	0.03	0.02	0	0	0	0	normal.
0	tcp	http	SF	288	32099	0	0	0	0	0	1	0	0	0	0	0	0	0	0	0	0	3	8	0	0	0	0	1	0	0.25	35	255	1	0	0.03	0.02	0	0	0	0	normal.
0	tcp	http	SF	292	2159	0	0	0	0	0	1	0	0	0	0	0	0	0	0	0	0	4	10	0	0	0	0	1	0	0.2	36	255	1	0	0.03	0.02	0	0	0	0	normal.
0	tcp	http	SF	288	5142	0	0	0	0	0	1	0	0	0	0	0	0	0	0	0	0	5	13	0	0	0	0	1	0	0.15	37	255	1	0	0.03	0.02	0	0	0	0	normal.
0	tcp	http	SF	292	2142	0	0	0	0	0	1	0	0	0	0	0	0	0	0	0	0	6	14	0	0	0	0	1	0	0.14	38	255	1	0	0.03	0.02	0	0	0	0	normal.
0	tcp	http	SF	238	6728	0	0	0	0	0	1	0	0	0	0	0	0	0	0	0	0	7	15	0	0	0	0	1	0	0.13	39	255	1	0	0.03	0.02	0	0	0	0	normal.
0	tcp	http	SF	290	2170	0	0	0	0	0	1	0	0	0	0	0	0	0	0	0	0	8	16	0	0	0	0	1	0	0.12	40	255	1	0	0.03	0.02	0	0	0	0	normal.
0	tcp	http	SF	289	3491	0	0	0	0	0	1	0	0	0	0	0	0	0	0	0	0	9	17	0	0	0	0	1	0	0.12	41	255	1	0	0.02	0.02	0	0	0	0	normal.
0	tcp	http	SF	290	7571	0	0	0	0	0	1	0	0	0	0	0	0	0	0	0	0	10	18	0	0	0	0	1	0	0.11	42	255	1	0	0.02	0.02	0	0	0	0	normal.
0	tcp	http	SF	286	15381	0	0	0	0	0	1	0	0	0	0	0	0	0	0	0	0	11	23	0	0	0	0	1	0	0.09	43	255	1	0	0.02	0.02	0	0	0	0	normal.
0	tcp	http	SF	284	27449	0	0	0	0	0	1	0	0	0	0	0	0	0	0	0	0	1	1	0	0	0	0	1	0	0	44	255	1	0	0.02	0.02	0	0	0	0	normal.
0	tcp	http	SF	231	8672	0	0	0	0	0	1	0	0	0	0	0	0	0	0	0	0	2	2	0	0	0	0	1	0	0	45	255	1	0	0.02	0.02	0	0	0	0	normal.
0	tcp	http	SF	283	2170	0	0	0	0	0	1	0	0	0	0	0	0	0	0	0	0	3	3	0	0	0	0	1	0	0	46	255	1	0	0.02	0.02	0	0	0	0	normal.
0	tcp	http	SF	282	3491	0	0	0	0	0	1	0	0	0	0	0	0	0	0	0	0	4	4	0	0	0	0	1	0	0	47	255	1	0	0.02	0.02	0	0	0	0	normal.
0	tcp	http	SF	281	950	0	0	0	0	0	1	0	0	0	0	0	0	0	0	0	0	5	5	0	0	0	0	1	0	0	48	255	1	0	0.02	0.02	0	0	0	0	normal.
0	tcp	http	SF	277	5116	0	0	0	0	0	1	0	0	0	0	0	0	0	0	0	0	6	6	0	0	0	0	1	0	0	49	255	1	0	0.02	0.02	0	0	0	0	normal.
0	tcp	http	SF	285	14812	0	0	0	0	0	1	0	0	0	0	0	0	0	0	0	0	7	7	0	0	0	0	1	0	0	50	255	1	0	0.02	0.02	0	0	0	0	normal.
0	tcp	http	SF	285	2142	0	0	0	0	0	1	0	0	0	0	0	0	0	0	0	0	8	8	0	0	0	0	1	0	0	51	255	1	0	0.02	0.02	0	0	0	0	normal.
0	tcp	http	SF	279	50694	0	0	0	0	0	1	0	0	0	0	0	0	0	0	0	0	9	9	0	0	0	0	1	0	0	52	255	1	0	0.02	0.02	0	0	0	0	normal.
0	tcp	http	SF	281	2394	0	0	0	0	0	1	0	0	0	0	0	0	0	0	0	0	10	10	0	0	0	0	1	0	0	53	255	1	0	0.02	0.02	0	0	0	0	normal.
0	tcp	http	SF	281	2226	0	0	0	0	0	1	0	0	0	0	0	0	0	0	0	0	11	11	0	0	0	0	1	0	0	54	255	1	0	0.02	0.02	0	0	0	0	normal.
0	tcp	http	SF	283	7571	0	0	0	0	0	1	0	0	0	0	0	0	0	0	0	0	12	12	0	0	0	0	1	0	0	55	255	1	0	0.02	0.02	0	0	0	0	normal.
0	tcp	http	SF	283	13374	0	0	0	0	0	1	0	0	0	0	0	0	0	0	0	0	13	13	0	0	0	0	1	0	0	56	255	1	0	0.02	0.02	0	0	0	0	normal.
0	tcp	http	SF	285	2159	0	0	0	0	0	1	0	0	0	0	0	0	0	0	0	0	14	14	0	0	0	0	1	0	0	57	255	1	0	0.02	0.02	0	0	0	0	normal.
0	tcp	http	SF	281	32099	0	0	0	0	0	1	0	0	0	0	0	0	0	0	0	0	15	15	0	0	0	0	1	0	0	58	255	1	0	0.02	0.02	0	0	0	0	normal.
0	tcp	http	SF	259	841	0	0	0	0	0	1	0	0	0	0	0	0	0	0	0	0	1	9	0	0	0	0	1	0	0.22	59	255	1	0	0.02	0.02	0	0	0	0	normal.
0	tcp	http	SF	287	131	0	0	0	0	0	1	0	0	0	0	0	0	0	0	0	0	2	11	0	0	0	0	1	0	0.18	60	255	1	0	0.02	0.02	0	0	0	0	normal.
0	tcp	http	SF	208	32099	0	0	0	0	0	1	0	0	0	0	0	0	0	0	0	0	1	11	0	0	0	0	1	0	0.18	61	255	1	0	0.02	0.02	0	0	0	0	normal.
0	tcp	http	SF	158	8672	0	0	0	0	0	1	0	0	0	0	0	0	0	0	0	0	2	12	0	0	0	0	1	0	0.17	62	255	1	0	0.02	0.02	0	0	0	0	normal.
0	tcp	http	SF	212	14812	0	0	0	0	0	1	0	0	0	0	0	0	0	0	0	0	3	13	0	0	0	0	1	0	0.15	63	255	1	0	0.02	0.02	0	0	0	0	normal.
0	tcp	http	SF	211	27449	0	0	0	0	0	1	0	0	0	0	0	0	0	0	0	0	4	14	0	0	0	0	1	0	0.14	64	255	1	0	0.02	0.02	0	0	0	0	normal.
0	tcp	http	SF	212	2159	0	0	0	0	0	1	0	0	0	0	0	0	0	0	0	0	5	15	0	0	0	0	1	0	0.13	65	255	1	0	0.02	0.02	0	0	0	0	normal.
0	tcp	http	SF	210	2170	0	0	0	0	0	1	0	0	0	0	0	0	0	0	0	0	6	16	0	0	0	0	1	0	0.12	66	255	1	0	0.02	0.02	0	0	0	0	normal.
0	tcp	http	SF	209	3491	0	0	0	0	0	1	0	0	0	0	0	0	0	0	0	0	7	17	0	0	0	0	1	0	0.12	67	255	1	0	0.01	0.02	0	0	0	0	normal.
0	tcp	http	SF	206	50694	0	0	0	0	0	1	0	0	0	0	0	0	0	0	0	0	8	18	0	0	0	0	1	0	0.11	68	255	1	0	0.01	0.01	0	0	0	0	normal.
0	tcp	http	SF	204	5116	0	0	0	0	0	1	0	0	0	0	0	0	0	0	0	0	9	9	0	0	0	0	1	0	0	69	255	1	0	0.01	0.01	0	0	0	0	normal.
0	tcp	http	SF	208	2394	0	0	0	0	0	1	0	0	0	0	0	0	0	0	0	0	10	10	0	0	0	0	1	0	0	70	255	1	0	0.01	0.01	0	0	0	0	normal.
0	tcp	http	SF	208	2226	0	0	0	0	0	1	0	0	0	0	0	0	0	0	0	0	11	11	0	0	0	0	1	0	0	71	255	1	0	0.01	0.01	0	0	0	0	normal.
0	tcp	http	SF	212	2142	0	0	0	0	0	1	0	0	0	0	0	0	0	0	0	0	12	12	0	0	0	0	1	0	0	72	255	1	0	0.01	0.01	0	0	0	0	normal.
0	tcp	http	SF	210	13374	0	0	0	0	0	1	0	0	0	0	0	0	0	0	0	0	13	13	0	0	0	0	1	0	0	73	255	1	0	0.01	0.01	0	0	0	0	normal.
0	tcp	http	SF	208	950	0	0	0	0	0	1	0	0	0	0	0	0	0	0	0	0	14	14	0	0	0	0	1	0	0	74	255	1	0	0.01	0.01	0	0	0	0	normal.
0	tcp	http	SF	210	7571	0	0	0	0	0	1	0	0	0	0	0	0	0	0	0	0	15	15	0	0	0	0	1	0	0	75	255	1	0	0.01	0.01	0	0	0	0	normal.
0	tcp	http	SF	292	2142	0	0	0	0	0	1	0	0	0	0	0	0	0	0	0	0	1	2	0	0	0	0	1	0	1	76	255	1	0	0.01	0.01	0	0	0	0	normal.
0	tcp	http	SF	293	28951	0	0	0	0	0	1	0	0	0	0	0	0	0	0	0	0	2	3	0	0	0	0	1	0	0.67	77	255	1	0	0.01	0.01	0	0	0	0	normal.
0	tcp	http	SF	238	9669	0	0	0	0	0	1	0	0	0	0	0	0	0	0	0	0	3	4	0	0	0	0	1	0	0.5	78	255	1	0	0.01	0.01	0	0	0	0	normal.
0	tcp	http	SF	290	2170	0	0	0	0	0	1	0	0	0	0	0	0	0	0	0	0	4	5	0	0	0	0	1	0	0.4	79	255	1	0	0.01	0.01	0	0	0	0	normal.
0	tcp	http	SF	289	3491	0	0	0	0	0	1	0	0	0	0	0	0	0	0	0	0	5	6	0	0	0	0	1	0	0.33	80	255	1	0	0.01	0.01	0	0	0	0	normal.
0	tcp	http	SF	288	950	0	0	0	0	0	1	0	0	0	0	0	0	0	0	0	0	6	7	0	0	0	0	1	0	0.29	81	255	1	0	0.01	0.01	0	0	0	0	normal.
0	tcp	http	SF	288	2394	0	0	0	0	0	1	0	0	0	0	0	0	0	0	0	0	7	8	0	0	0	0	1	0	0.25	82	255	1	0	0.01	0.01	0	0	0	0	normal.
0	tcp	http	SF	290	13374	0	0	0	0	0	1	0	0	0	0	0	0	0	0	0	0	8	9	0	0	0	0	1	0	0.22	83	255	1	0	0.01	0.01	0	0	0	0	normal.
0	tcp	http	SF	288	2226	0	0	0	0	0	1	0	0	0	0	0	0	0	0	0	0	9	10	0	0	0	0	1	0	0.2	84	255	1	0	0.01	0.01	0	0	0	0	normal.
0	tcp	http	SF	290	7571	0	0	0	0	0	1	0	0	0	0	0	0	0	0	0	0	10	11	0	0	0	0	1	0	0.18	85	255	1	0	0.01	0.01	0	0	0	0	normal.
0	tcp	http	SF	288	32099	0	0	0	0	0	1	0	0	0	0	0	0	0	0	0	0	11	12	0	0	0	0	1	0	0.17	86	255	1	0	0.01	0.01	0	0	0	0	normal.
0	tcp	http	SF	292	2159	0	0	0	0	0	1	0	0	0	0	0	0	0	0	0	0	12	13	0	0	0	0	1	0	0.15	87	255	1	0	0.01	0.01	0	0	0	0	normal.
0	tcp	http	SF	223	3491	0	0	0	0	0	1	0	0	0	0	0	0	0	0	0	0	1	1	0	0	0	0	1	0	0	88	255	1	0	0.01	0.01	0	0	0	0	normal.
0	tcp	http	SF	224	2170	0	0	0	0	0	1	0	0	0	0	0	0	0	0	0	0	2	2	0	0	0	0	1	0	0	89	255	1	0	0.01	0.01	0	0	0	0	normal.
0	tcp	http	SF	172	13337	0	0	0	0	0	1	0	0	0	0	0	0	0	0	0	0	3	3	0	0	0	0	1	0	0	90	255	1	0	0.01	0.01	0	0	0	0	normal.
0	tcp	http	SF	226	2159	0	0	0	0	0	1	0	0	0	0	0	0	0	0	0	0	4	4	0	0	0	0	1	0	0	91	255	1	0	0.01	0.01	0	0	0	0	normal.
0	tcp	http	SF	222	32099	0	0	0	0	0	1	0	0	0	0	0	0	0	0	0	0	5	5	0	0	0	0	1	0	0	92	255	1	0	0.01	0.01	0	0	0	0	normal.
0	tcp	http	SF	222	2394	0	0	0	0	0	1	0	0	0	0	0	0	0	0	0	0	6	6	0	0	0	0	1	0	0	93	255	1	0	0.01	0.01	0	0	0	0	normal.
0	tcp	http	SF	222	2226	0	0	0	0	0	1	0	0	0	0	0	0	0	0	0	0	7	7	0	0	0	0	1	0	0	94	255	1	0	0.01	0.01	0	0	0	0	normal.
0	tcp	http	SF	226	2142	0	0	0	0	0	1	0	0	0	0	0	0	0	0	0	0	8	8	0	0	0	0	1	0	0	95	255	1	0	0.01	0.01	0	0	0	0	normal.
0	tcp	http	SF	224	13374	0	0	0	0	0	1	0	0	0	0	0	0	0	0	0	0	9	9	0	0	0	0	1	0	0	96	255	1	0	0.01	0.01	0	0	0	0	normal.
0	tcp	http	SF	222	950	0	0	0	0	0	1	0	0	0	0	0	0	0	0	0	0	10	10	0	0	0	0	1	0	0	97	255	1	0	0.01	0.01	0	0	0	0	normal.
0	tcp	http	SF	224	7571	0	0	0	0	0	1	0	0	0	0	0	0	0	0	0	0	11	11	0	0	0	0	1	0	0	98	255	1	0	0.01	0.01	0	0	0	0	normal.
0	tcp	http	SF	203	8672	0	0	0	0	0	1	0	0	0	0	0	0	0	0	0	0	1	39	0	0	0	0	1	0	0.05	99	255	1	0	0.01	0.01	0	0	0	0	normal.
0	tcp	http	SF	212	14812	0	0	0	0	0	1	0	0	0	0	0	0	0	0	0	0	2	39	0	0	0	0	1	0	0.05	100	255	1	0	0.01	0.01	0	0	0	0	normal.
0	tcp	http	SF	211	27449	0	0	0	0	0	1	0	0	0	0	0	0	0	0	0	0	3	40	0	0	0	0	1	0	0.05	101	255	1	0	0.01	0.01	0	0	0	0	normal.
0	tcp	http	SF	212	2159	0	0	0	0	0	1	0	0	0	0	0	0	0	0	0	0	4	41	0	0	0	0	1	0	0.05	102	255	1	0	0.01	0.01	0	0	0	0	normal.
0	tcp	http	SF	210	2170	0	0	0	0	0	1	0	0	0	0	0	0	0	0	0	0	5	42	0	0	0	0	1	0	0.05	103	255	1	0	0.01	0.01	0	0	0	0	normal.
0	tcp	http	SF	209	3491	0	0	0	0	0	1	0	0	0	0	0	0	0	0	0	0	6	43	0	0	0	0	1	0	0.05	104	255	1	0	0.01	0.01	0	0	0	0	normal.
0	tcp	http	SF	206	50694	0	0	0	0	0	1	0	0	0	0	0	0	0	0	0	0	7	44	0	0	0	0	1	0	0.05	105	255	1	0	0.01	0.01	0	0	0	0	normal.
0	tcp	http	SF	208	32099	0	0	0	0	0	1	0	0	0	0	0	0	0	0	0	0	8	45	0	0	0	0	1	0	0.04	106	255	1	0	0.01	0.01	0	0	0	0	normal.
0	tcp	http	SF	204	5116	0	0	0	0	0	1	0	0	0	0	0	0	0	0	0	0	9	46	0	0	0	0	1	0	0.04	107	255	1	0	0.01	0.01	0	0	0	0	normal.
0	tcp	http	SF	208	2394	0	0	0	0	0	1	0	0	0	0	0	0	0	0	0	0	10	47	0	0	0	0	1	0	0.04	108	255	1	0	0.01	0.01	0	0	0	0	normal.
0	tcp	http	SF	208	950	0	0	0	0	0	1	0	0	0	0	0	0	0	0	0	0	11	48	0	0	0	0	1	0	0.04	109	255	1	0	0.01	0.01	0	0	0	0	normal.
0	tcp	http	SF	210	13374	0	0	0	0	0	1	0	0	0	0	0	0	0	0	0	0	12	49	0	0	0	0	1	0	0.04	110	255	1	0	0.01	0.01	0	0	0	0	normal.
0	tcp	http	SF	212	2142	0	0	0	0	0	1	0	0	0	0	0	0	0	0	0	0	13	50	0	0	0	0	1	0	0.04	111	255	1	0	0.01	0.01	0	0	0	0	normal.
0	tcp	http	SF	208	2226	0	0	0	0	0	1	0	0	0	0	0	0	0	0	0	0	14	51	0	0	0	0	1	0	0.04	112	255	1	0	0.01	0.01	0	0	0	0	normal.
0	tcp	http	SF	210	7571	0	0	0	0	0	1	0	0	0	0	0	0	0	0	0	0	15	52	0	0	0	0	1	0	0.04	113	255	1	0	0.01	0.01	0	0	0	0	normal.
0	tcp	http	SF	212	12113	0	0	0	0	0	1	0	0	0	0	0	0	0	0	0	0	1	1	0	0	0	0	1	0	0	114	255	1	0	0.01	0.01	0	0	0	0	normal.
0	tcp	http	SF	215	6264	0	0	0	0	0	1	0	0	0	0	0	0	0	0	0	0	2	2	0	0	0	0	1	0	0	115	255	1	0	0.01	0.01	0	0	0	0	normal.
0	tcp	http	SF	217	11340	0	0	0	0	0	1	0	0	0	0	0	0	0	0	0	0	3	3	0	0	0	0	1	0	0	116	255	1	0	0.01	0.01	0	0	0	0	normal.
0	tcp	http	SF	214	8265	0	0	0	0	0	1	0	0	0	0	0	0	0	0	0	0	4	4	0	0	0	0	1	0	0	117	255	1	0	0.01	0.01	0	0	0	0	normal.
0	tcp	http	SF	165	6175	0	0	0	0	0	1	0	0	0	0	0	0	0	0	0	0	5	5	0	0	0	0	1	0	0	118	255	1	0	0.01	0.01	0	0	0	0	normal.
0	tcp	http	SF	226	17960	0	0	0	0	0	1	0	0	0	0	0	0	0	0	0	0	1	1	0	0	0	0	1	0	0	119	255	1	0	0.01	0.01	0	0	0	0	normal.
0	tcp	http	SF	225	4156	0	0	0	0	0	1	0	0	0	0	0	0	0	0	0	0	2	2	0	0	0	0	1	0	0	120	255	1	0	0.01	0.01	0	0	0	0	normal.
0	tcp	http	SF	223	12113	0	0	0	0	0	1	0	0	0	0	0	0	0	0	0	0	3	3	0	0	0	0	1	0	0	121	255	1	0	0.01	0.01	0	0	0	0	normal.
0	tcp	http	SF	176	2087	0	0	0	0	0	1	0	0	0	0	0	0	0	0	0	0	4	4	0	0	0	0	1	0	0	122	255	1	0	0.01	0.01	0	0	0	0	normal.
0	tcp	http	SF	238	9669	0	0	0	0	0	1	0	0	0	0	0	0	0	0	0	0	1	1	0	0	0	0	1	0	0	123	255	1	0	0.01	0.01	0	0	0	0	normal.
0	tcp	http	SF	289	3491	0	0	0	0	0	1	0	0	0	0	0	0	0	0	0	0	2	2	0	0	0	0	1	0	0	124	255	1	0	0.01	0.01	0	0	0	0	normal.
0	tcp	http	SF	288	950	0	0	0	0	0	1	0	0	0	0	0	0	0	0	0	0	3	3	0	0	0	0	1	0	0	125	255	1	0	0.01	0.01	0	0	0	0	normal.
0	tcp	http	SF	293	28951	0	0	0	0	0	1	0	0	0	0	0	0	0	0	0	0	4	4	0	0	0	0	1	0	0	126	255	1	0	0.01	0.01	0	0	0	0	normal.
0	tcp	http	SF	288	2226	0	0	0	0	0	1	0	0	0	0	0	0	0	0	0	0	5	5	0	0	0	0	1	0	0	127	255	1	0	0.01	0.01	0	0	0	0	normal.
0	tcp	http	SF	290	7571	0	0	0	0	0	1	0	0	0	0	0	0	0	0	0	0	6	6	0	0	0	0	1	0	0	128	255	1	0	0.01	0.01	0	0	0	0	normal.
0	tcp	http	SF	290	13374	0	0	0	0	0	1	0	0	0	0	0	0	0	0	0	0	7	7	0	0	0	0	1	0	0	129	255	1	0	0.01	0.01	0	0	0	0	normal.
0	tcp	http	SF	292	2159	0	0	0	0	0	1	0	0	0	0	0	0	0	0	0	0	8	8	0	0	0	0	1	0	0	130	255	1	0	0.01	0.01	0	0	0	0	normal.
0	tcp	http	SF	288	32099	0	0	0	0	0	1	0	0	0	0	0	0	0	0	0	0	9	9	0	0	0	0	1	0	0	131	255	1	0	0.01	0.01	0	0	0	0	normal.
0	tcp	http	SF	288	2394	0	0	0	0	0	1	0	0	0	0	0	0	0	0	0	0	10	10	0	0	0	0	1	0	0	132	255	1	0	0.01	0.01	0	0	0	0	normal.
0	tcp	http	SF	290	2170	0	0	0	0	0	1	0	0	0	0	0	0	0	0	0	0	11	11	0	0	0	0	1	0	0	133	255	1	0	0.01	0.01	0	0	0	0	normal.
0	tcp	http	SF	292	2142	0	0	0	0	0	1	0	0	0	0	0	0	0	0	0	0	12	12	0	0	0	0	1	0	0	134	255	1	0	0.01	0.01	0	0	0	0	normal.
0	tcp	http	SF	288	2226	0	0	0	0	0	1	0	0	0	0	0	0	0	0	0	0	1	2	0	0	0	0	1	0	1	135	255	1	0	0.01	0.01	0	0	0	0	normal.
0	tcp	http	SF	238	6728	0	0	0	0	0	1	0	0	0	0	0	0	0	0	0	0	2	3	0	0	0	0	1	0	0.67	136	255	1	0	0.01	0.01	0	0	0	0	normal.
0	tcp	http	SF	290	2170	0	0	0	0	0	1	0	0	0	0	0	0	0	0	0	0	3	4	0	0	0	0	1	0	0.5	137	255	1	0	0.01	0.01	0	0	0	0	normal.
0	tcp	http	SF	289	3491	0	0	0	0	0	1	0	0	0	0	0	0	0	0	0	0	4	5	0	0	0	0	1	0	0.4	138	255	1	0	0.01	0.01	0	0	0	0	normal.
0	tcp	http	SF	288	2394	0	0	0	0	0	1	0	0	0	0	0	0	0	0	0	0	5	6	0	0	0	0	1	0	0.33	139	255	1	0	0.01	0.01	0	0	0	0	normal.
0	tcp	http	SF	290	7571	0	0	0	0	0	1	0	0	0	0	0	0	0	0	0	0	6	7	0	0	0	0	1	0	0.29	140	255	1	0	0.01	0.01	0	0	0	0	normal.
0	tcp	http	SF	286	15381	0	0	0	0	0	1	0	0	0	0	0	0	0	0	0	0	7	8	0	0	0	0	1	0	0.25	141	255	1	0	0.01	0.01	0	0	0	0	normal.
0	tcp	http	SF	288	5142	0	0	0	0	0	1	0	0	0	0	0	0	0	0	0	0	8	9	0	0	0	0	1	0	0.22	142	255	1	0	0.01	0.01	0	0	0	0	normal.
0	tcp	http	SF	292	2159	0	0	0	0	0	1	0	0	0	0	0	0	0	0	0	0	9	10	0	0	0	0	1	0	0.2	143	255	1	0	0.01	0.01	0	0	0	0	normal.
0	tcp	http	SF	288	32099	0	0	0	0	0	1	0	0	0	0	0	0	0	0	0	0	10	11	0	0	0	0	1	0	0.18	144	255	1	0	0.01	0.01	0	0	0	0	normal.
0	tcp	http	SF	292	2142	0	0	0	0	0	1	0	0	0	0	0	0	0	0	0	0	11	12	0	0	0	0	1	0	0.17	145	255	1	0	0.01	0.01	0	0	0	0	normal.
0	tcp	http	SF	225	662	0	0	0	0	0	1	0	0	0	0	0	0	0	0	0	0	1	22	0	0	0	0	1	0	0.18	146	255	1	0	0.01	0.01	0	0	0	0	normal.
0	tcp	http	SF	222	6007	0	0	0	0	0	1	0	0	0	0	0	0	0	0	0	0	2	24	0	0	0	0	1	0	0.17	147	255	1	0	0.01	0.01	0	0	0	0	normal.
0	tcp	http	SF	227	7571	0	0	0	0	0	1	0	0	0	0	0	0	0	0	0	0	3	25	0	0	0	0	1	0	0.16	148	255	1	0	0.01	0.01	0	0	0	0	normal.
0	tcp	http	SF	227	868	0	0	0	0	0	1	0	0	0	0	0	0	0	0	0	0	4	26	0	0	0	0	1	0	0.15	149	255	1	0	0.01	0.01	0	0	0	0	normal.
0	tcp	http	SF	227	866	0	0	0	0	0	1	0	0	0	0	0	0	0	0	0	0	5	27	0	0	0	0	1	0	0.15	150	255	1	0	0.01	0.01	0	0	0	0	normal.
0	tcp	http	SF	225	942	0	0	0	0	0	1	0	0	0	0	0	0	0	0	0	0	6	28	0	0	0	0	1	0	0.14	151	255	1	0	0.01	0.01	0	0	0	0	normal.
0	tcp	http	SF	224	588	0	0	0	0	0	1	0	0	0	0	0	0	0	0	0	0	7	29	0	0	0	0	1	0	0.14	152	255	1	0	0.01	0.01	0	0	0	0	normal.
0	tcp	http	SF	175	3991	0	0	0	0	0	1	0	0	0	0	0	0	0	0	0	0	8	30	0	0	0	0	1	0	0.13	153	255	1	0	0.01	0.01	0	0	0	0	normal.
0	tcp	http	SF	174	140	0	0	0	0	0	1	0	0	0	0	0	0	0	0	0	0	9	31	0	0	0	0	1	0	0.13	154	255	1	0	0.01	0.01	0	0	0	0	normal.
0	tcp	http	SF	222	32099	0	0	0	0	0	1	0	0	0	0	0	0	0	0	0	0	1	10	0	0	0	0	1	0	0.2	155	255	1	0	0.01	0.01	0	0	0	0	normal.
0	tcp	http	SF	223	1097	0	0	0	0	0	1	0	0	0	0	0	0	0	0	0	0	2	11	0	0	0	0	1	0	0.18	156	255	1	0	0.01	0.01	0	0	0	0	normal.
0	tcp	http	SF	224	11340	0	0	0	0	0	1	0	0	0	0	0	0	0	0	0	0	3	12	0	0	0	0	1	0	0.17	157	255	1	0	0.01	0.01	0	0	0	0	normal.
0	tcp	http	SF	225	1030	0	0	0	0	0	1	0	0	0	0	0	0	0	0	0	0	4	13	0	0	0	0	1	0	0.15	158	255	1	0	0.01	0.01	0	0	0	0	normal.
0	tcp	http	SF	226	1129	0	0	0	0	0	1	0	0	0	0	0	0	0	0	0	0	5	14	0	0	0	0	1	0	0.14	159	255	1	0	0.01	0.01	0	0	0	0	normal.
0	tcp	http	SF	221	8265	0	0	0	0	0	1	0	0	0	0	0	0	0	0	0	0	6	15	0	0	0	0	1	0	0.13	160	255	1	0	0.01	0.01	0	0	0	0	normal.
0	tcp	http	SF	224	7571	0	0	0	0	0	1	0	0	0	0	0	0	0	0	0	0	7	16	0	0	0	0	1	0	0.12	161	255	1	0	0.01	0.01	0	0	0	0	normal.
0	tcp	http	SF	223	3491	0	0	0	0	0	1	0	0	0	0	0	0	0	0	0	0	8	17	0	0	0	0	1	0	0.12	162	255	1	0	0.01	0.01	0	0	0	0	normal.
0	tcp	http	SF	224	1142	0	0	0	0	0	1	0	0	0	0	0	0	0	0	0	0	9	18	0	0	0	0	1	0	0.11	163	255	1	0	0.01	0.01	0	0	0	0	normal.
0	tcp	http	SF	172	10955	0	0	0	0	0	1	0	0	0	0	0	0	0	0	0	0	10	19	0	0	0	0	1	0	0.11	164	255	1	0	0.01	0.01	0	0	0	0	normal.
0	tcp	http	SF	222	975	0	0	0	0	0	1	0	0	0	0	0	0	0	0	0	0	11	20	0	0	0	0	1	0	0.1	165	255	1	0	0.01	0.01	0	0	0	0	normal.
0	tcp	http	SF	309	32099	0	0	0	0	0	1	0	0	0	0	0	0	0	0	0	0	1	1	0	0	0	0	1	0	0	166	255	1	0	0.01	0.01	0	0	0	0	normal.
0	tcp	http	SF	259	8672	0	0	0	0	0	1	0	0	0	0	0	0	0	0	0	0	2	2	0	0	0	0	1	0	0	167	255	1	0	0.01	0.01	0	0	0	0	normal.
0	tcp	http	SF	313	14812	0	0	0	0	0	1	0	0	0	0	0	0	0	0	0	0	3	3	0	0	0	0	1	0	0	168	255	1	0	0.01	0.01	0	0	0	0	normal.
0	tcp	http	SF	312	27449	0	0	0	0	0	1	0	0	0	0	0	0	0	0	0	0	4	4	0	0	0	0	1	0	0	169	255	1	0	0.01	0.01	0	0	0	0	normal.
0	tcp	http	SF	313	2159	0	0	0	0	0	1	0	0	0	0	0	0	0	0	0	0	5	5	0	0	0	0	1	0	0	170	255	1	0	0.01	0.01	0	0	0	0	normal.
0	tcp	http	SF	311	2170	0	0	0	0	0	1	0	0	0	0	0	0	0	0	0	0	6	6	0	0	0	0	1	0	0	171	255	1	0	0.01	0.01	0	0	0	0	normal.
0	tcp	http	SF	310	3491	0	0	0	0	0	1	0	0	0	0	0	0	0	0	0	0	7	7	0	0	0	0	1	0	0	172	255	1	0	0.01	0.01	0	0	0	0	normal.
0	tcp	http	SF	307	50694	0	0	0	0	0	1	0	0	0	0	0	0	0	0	0	0	8	8	0	0	0	0	1	0	0	173	255	1	0	0.01	0.01	0	0	0	0	normal.
0	tcp	http	SF	311	13374	0	0	0	0	0	1	0	0	0	0	0	0	0	0	0	0	9	9	0	0	0	0	1	0	0	174	255	1	0	0.01	0.01	0	0	0	0	normal.
0	tcp	http	SF	309	2394	0	0	0	0	0	1	0	0	0	0	0	0	0	0	0	0	10	10	0	0	0	0	1	0	0	175	255	1	0	0.01	0.01	0	0	0	0	normal.
0	tcp	http	SF	309	2226	0	0	0	0	0	1	0	0	0	0	0	0	0	0	0	0	11	11	0	0	0	0	1	0	0	176	255	1	0	0.01	0.01	0	0	0	0	normal.
0	tcp	http	SF	309	950	0	0	0	0	0	1	0	0	0	0	0	0	0	0	0	0	12	12	0	0	0	0	1	0	0	177	255	1	0	0.01	0.01	0	0	0	0	normal.
0	tcp	http	SF	313	2142	0	0	0	0	0	1	0	0	0	0	0	0	0	0	0	0	13	13	0	0	0	0	1	0	0	178	255	1	0	0.01	0.01	0	0	0	0	normal.
0	tcp	http	SF	311	7571	0	0	0	0	0	1	0	0	0	0	0	0	0	0	0	0	14	14	0	0	0	0	1	0	0	179	255	1	0	0.01	0.01	0	0	0	0	normal.
0	tcp	http	SF	305	5116	0	0	0	0	0	1	0	0	0	0	0	0	0	0	0	0	15	15	0	0	0	0	1	0	0	180	255	1	0	0.01	0.01	0	0	0	0	normal.
0	tcp	http	SF	273	13337	0	0	0	0	0	1	0	0	0	0	0	0	0	0	0	0	1	8	0	0	0	0	1	0	0.38	181	255	1	0	0.01	0.01	0	0	0	0	normal.
0	tcp	http	SF	327	2159	0	0	0	0	0	1	0	0	0	0	0	0	0	0	0	0	2	2	0	0	0	0	1	0	0	182	255	1	0	0.01	0.01	0	0	0	0	normal.
0	tcp	http	SF	325	2170	0	0	0	0	0	1	0	0	0	0	0	0	0	0	0	0	3	3	0	0	0	0	1	0	0	183	255	1	0	0.01	0.01	0	0	0	0	normal.
0	tcp	http	SF	324	3491	0	0	0	0	0	1	0	0	0	0	0	0	0	0	0	0	4	4	0	0	0	0	1	0	0	184	255	1	0	0.01	0.01	0	0	0	0	normal.
0	tcp	http	SF	323	32099	0	0	0	0	0	1	0	0	0	0	0	0	0	0	0	0	5	5	0	0	0	0	1	0	0	185	255	1	0	0.01	0.01	0	0	0	0	normal.
0	tcp	http	SF	323	2394	0	0	0	0	0	1	0	0	0	0	0	0	0	0	0	0	6	6	0	0	0	0	1	0	0	186	255	1	0	0.01	0.01	0	0	0	0	normal.
0	tcp	http	SF	323	2226	0	0	0	0	0	1	0	0	0	0	0	0	0	0	0	0	7	7	0	0	0	0	1	0	0	187	255	1	0	0.01	0.01	0	0	0	0	normal.
0	tcp	http	SF	327	2142	0	0	0	0	0	1	0	0	0	0	0	0	0	0	0	0	8	8	0	0	0	0	1	0	0	188	255	1	0	0.01	0.01	0	0	0	0	normal.
0	tcp	http	SF	325	13374	0	0	0	0	0	1	0	0	0	0	0	0	0	0	0	0	9	9	0	0	0	0	1	0	0	189	255	1	0	0.01	0.01	0	0	0	0	normal.
0	tcp	http	SF	323	950	0	0	0	0	0	1	0	0	0	0	0	0	0	0	0	0	10	10	0	0	0	0	1	0	0	190	255	1	0	0.01	0.01	0	0	0	0	normal.
0	tcp	http	SF	325	7571	0	0	0	0	0	1	0	0	0	0	0	0	0	0	0	0	11	11	0	0	0	0	1	0	0	191	255	1	0	0.01	0.01	0	0	0	0	normal.
0	tcp	http	SF	304	8672	0	0	0	0	0	1	0	0	0	0	0	0	0	0	0	0	1	1	0	0	0	0	1	0	0	192	255	1	0	0.01	0.01	0	0	0	0	normal.
0	tcp	http	SF	313	14812	0	0	0	0	0	1	0	0	0	0	0	0	0	0	0	0	2	2	0	0	0	0	1	0	0	193	255	1	0	0.01	0.01	0	0	0	0	normal.
0	tcp	http	SF	312	27449	0	0	0	0	0	1	0	0	0	0	0	0	0	0	0	0	3	3	0	0	0	0	1	0	0	194	255	1	0	0.01	0.01	0	0	0	0	normal.
0	tcp	http	SF	313	2159	0	0	0	0	0	1	0	0	0	0	0	0	0	0	0	0	4	4	0	0	0	0	1	0	0	195	255	1	0	0.01	0.01	0	0	0	0	normal.
0	tcp	http	SF	311	2170	0	0	0	0	0	1	0	0	0	0	0	0	0	0	0	0	5	5	0	0	0	0	1	0	0	196	255	1	0	0.01	0.01	0	0	0	0	normal.
0	tcp	http	SF	310	3491	0	0	0	0	0	1	0	0	0	0	0	0	0	0	0	0	6	6	0	0	0	0	1	0	0	197	255	1	0	0.01	0.01	0	0	0	0	normal.
0	tcp	http	SF	307	50694	0	0	0	0	0	1	0	0	0	0	0	0	0	0	0	0	7	7	0	0	0	0	1	0	0	198	255	1	0	0.01	0.01	0	0	0	0	normal.
0	tcp	http	SF	309	32099	0	0	0	0	0	1	0	0	0	0	0	0	0	0	0	0	8	8	0	0	0	0	1	0	0	199	255	1	0	0.01	0.01	0	0	0	0	normal.
0	tcp	http	SF	309	2394	0	0	0	0	0	1	0	0	0	0	0	0	0	0	0	0	9	9	0	0	0	0	1	0	0	200	255	1	0	0	0.01	0	0	0	0	normal.
0	tcp	http	SF	309	2226	0	0	0	0	0	1	0	0	0	0	0	0	0	0	0	0	10	10	0	0	0	0	1	0	0	201	255	1	0	0	0.01	0	0	0	0	normal.
0	tcp	http	SF	313	2142	0	0	0	0	0	1	0	0	0	0	0	0	0	0	0	0	11	11	0	0	0	0	1	0	0	202	255	1	0	0	0.01	0	0	0	0	normal.
0	tcp	http	SF	311	13374	0	0	0	0	0	1	0	0	0	0	0	0	0	0	0	0	12	12	0	0	0	0	1	0	0	203	255	1	0	0	0.01	0	0	0	0	normal.
0	tcp	http	SF	309	950	0	0	0	0	0	1	0	0	0	0	0	0	0	0	0	0	13	13	0	0	0	0	1	0	0	204	255	1	0	0	0.01	0	0	0	0	normal.
0	tcp	http	SF	311	7571	0	0	0	0	0	1	0	0	0	0	0	0	0	0	0	0	14	14	0	0	0	0	1	0	0	205	255	1	0	0	0.01	0	0	0	0	normal.
0	tcp	http	SF	305	5116	0	0	0	0	0	1	0	0	0	0	0	0	0	0	0	0	15	15	0	0	0	0	1	0	0	206	255	1	0	0	0.01	0	0	0	0	normal.
0	tcp	http	SF	266	6175	0	0	0	0	0	1	0	0	0	0	0	0	0	0	0	0	1	1	0	0	0	0	1	0	0	207	255	1	0	0	0.01	0	0	0	0	normal.
0	tcp	http	SF	316	6264	0	0	0	0	0	1	0	0	0	0	0	0	0	0	0	0	2	4	0	0	0	0	1	0	0.5	208	255	1	0	0	0.01	0	0	0	0	normal.
0	tcp	http	SF	318	11340	0	0	0	0	0	1	0	0	0	0	0	0	0	0	0	0	3	6	0	0	0	0	1	0	0.33	209	255	1	0	0	0.01	0	0	0	0	normal.
0	tcp	http	SF	313	12113	0	0	0	0	0	1	0	0	0	0	0	0	0	0	0	0	4	8	0	0	0	0	1	0	0.25	210	255	1	0	0	0.01	0	0	0	0	normal.
0	tcp	http	SF	315	8265	0	0	0	0	0	1	0	0	0	0	0	0	0	0	0	0	5	10	0	0	0	0	1	0	0.2	211	255	1	0	0	0.01	0	0	0	0	normal.
0	tcp	http	SF	324	12113	0	0	0	0	0	1	0	0	0	0	0	0	0	0	0	0	1	1	0	0	0	0	1	0	0	212	255	1	0	0.01	0.01	0	0	0	0	normal.
0	tcp	http	SF	327	17960	0	0	0	0	0	1	0	0	0	0	0	0	0	0	0	0	2	2	0	0	0	0	1	0	0	213	255	1	0	0.01	0.01	0	0	0	0	normal.
0	tcp	http	SF	326	4156	0	0	0	0	0	1	0	0	0	0	0	0	0	0	0	0	3	3	0	0	0	0	1	0	0	214	255	1	0	0.01	0.01	0	0	0	0	normal.
0	tcp	http	SF	277	2087	0	0	0	0	0	1	0	0	0	0	0	0	0	0	0	0	4	4	0	0	0	0	1	0	0	215	255	1	0	0	0.01	0	0	0	0	normal.
0	tcp	http	SF	275	140	0	0	0	0	0	1	0	0	0	0	0	0	0	0	0	0	1	7	0	0	0	0	1	0	0.29	216	255	1	0	0	0.01	0	0	0	0	normal.
0	tcp	http	SF	276	3991	0	0	0	0	0	1	0	0	0	0	0	0	0	0	0	0	2	8	0	0	0	0	1	0	0.25	217	255	1	0	0	0.01	0	0	0	0	normal.
0	tcp	http	SF	325	588	0	0	0	0	0	1	0	0	0	0	0	0	0	0	0	0	3	9	0	0	0	0	1	0	0.22	218	255	1	0	0	0.01	0	0	0	0	normal.
0	tcp	http	SF	326	942	0	0	0	0	0	1	0	0	0	0	0	0	0	0	0	0	4	11	0	0	0	0	1	0	0.18	219	255	1	0	0	0.01	0	0	0	0	normal.
0	tcp	http	SF	326	662	0	0	0	0	0	1	0	0	0	0	0	0	0	0	0	0	5	12	0	0	0	0	1	0	0.17	220	255	1	0	0	0.01	0	0	0	0	normal.
0	tcp	http	SF	328	866	0	0	0	0	0	1	0	0	0	0	0	0	0	0	0	0	6	13	0	0	0	0	1	0	0.15	221	255	1	0	0	0.01	0	0	0	0	normal.
0	tcp	http	SF	328	868	0	0	0	0	0	1	0	0	0	0	0	0	0	0	0	0	7	14	0	0	0	0	1	0	0.14	222	255	1	0	0	0.01	0	0	0	0	normal.
0	tcp	http	SF	328	7571	0	0	0	0	0	1	0	0	0	0	0	0	0	0	0	0	8	15	0	0	0	0	1	0	0.13	223	255	1	0	0	0.01	0	0	0	0	normal.
0	tcp	http	SF	323	6007	0	0	0	0	0	1	0	0	0	0	0	0	0	0	0	0	9	16	0	0	0	0	1	0	0.12	224	255	1	0	0	0.01	0	0	0	0	normal.
0	tcp	http	SF	325	11340	0	0	0	0	0	1	0	0	0	0	0	0	0	0	0	0	1	1	0	0	0	0	1	0	0	225	255	1	0	0	0.01	0	0	0	0	normal.
0	tcp	http	SF	325	7571	0	0	0	0	0	1	0	0	0	0	0	0	0	0	0	0	2	2	0	0	0	0	1	0	0	226	255	1	0	0	0.01	0	0	0	0	normal.
0	tcp	http	SF	322	8265	0	0	0	0	0	1	0	0	0	0	0	0	0	0	0	0	3	3	0	0	0	0	1	0	0	227	255	1	0	0	0.01	0	0	0	0	normal.
0	tcp	http	SF	327	1129	0	0	0	0	0	1	0	0	0	0	0	0	0	0	0	0	4	4	0	0	0	0	1	0	0	228	255	1	0	0	0.01	0	0	0	0	normal.
0	tcp	http	SF	326	1030	0	0	0	0	0	1	0	0	0	0	0	0	0	0	0	0	5	5	0	0	0	0	1	0	0	229	255	1	0	0	0.01	0	0	0	0	normal.
0	tcp	http	SF	273	10955	0	0	0	0	0	1	0	0	0	0	0	0	0	0	0	0	6	6	0	0	0	0	1	0	0	230	255	1	0	0	0.01	0	0	0	0	normal.
0	tcp	http	SF	324	1097	0	0	0	0	0	1	0	0	0	0	0	0	0	0	0	0	7	7	0	0	0	0	1	0	0	231	255	1	0	0	0.01	0	0	0	0	normal.
0	tcp	http	SF	323	32099	0	0	0	0	0	1	0	0	0	0	0	0	0	0	0	0	8	8	0	0	0	0	1	0	0	232	255	1	0	0	0.01	0	0	0	0	normal.
0	tcp	http	SF	323	975	0	0	0	0	0	1	0	0	0	0	0	0	0	0	0	0	9	9	0	0	0	0	1	0	0	233	255	1	0	0.01	0.01	0	0	0	0	normal.
0	tcp	http	SF	324	3491	0	0	0	0	0	1	0	0	0	0	0	0	0	0	0	0	10	10	0	0	0	0	1	0	0	234	255	1	0	0.01	0.01	0	0	0	0	normal.
0	tcp	http	SF	325	1142	0	0	0	0	0	1	0	0	0	0	0	0	0	0	0	0	11	11	0	0	0	0	1	0	0	235	255	1	0	0	0.01	0	0	0	0	normal.
0	tcp	http	SF	211	2170	0	0	0	0	0	1	0	0	0	0	0	0	0	0	0	0	1	1	0	0	0	0	1	0	0	236	255	1	0	0	0.01	0	0	0	0	normal.
0	tcp	http	SF	210	3491	0	0	0	0	0	1	0	0	0	0	0	0	0	0	0	0	2	2	0	0	0	0	1	0	0	237	255	1	0	0	0.01	0	0	0	0	normal.
0	tcp	http	SF	159	8672	0	0	0	0	0	1	0	0	0	0	0	0	0	0	0	0	3	3	0	0	0	0	1	0	0	238	255	1	0	0	0.01	0	0	0	0	normal.
0	tcp	http	SF	209	950	0	0	0	0	0	1	0	0	0	0	0	0	0	0	0	0	4	4	0	0	0	0	1	0	0	239	255	1	0	0	0.01	0	0	0	0	normal.
0	tcp	http	SF	205	5116	0	0	0	0	0	1	0	0	0	0	0	0	0	0	0	0	5	5	0	0	0	0	1	0	0	240	255	1	0	0	0.01	0	0	0	0	normal.
0	tcp	http	SF	213	14812	0	0	0	0	0	1	0	0	0	0	0	0	0	0	0	0	6	6	0	0	0	0	1	0	0	241	255	1	0	0	0.01	0	0	0	0	normal.
0	tcp	http	SF	212	27449	0	0	0	0	0	1	0	0	0	0	0	0	0	0	0	0	7	7	0	0	0	0	1	0	0	242	255	1	0	0	0.01	0	0	0	0	normal.
0	tcp	http	SF	213	2159	0	0	0	0	0	1	0	0	0	0	0	0	0	0	0	0	8	8	0	0	0	0	1	0	0	243	255	1	0	0	0.01	0	0	0	0	normal.
0	tcp	http	SF	211	13374	0	0	0	0	0	1	0	0	0	0	0	0	0	0	0	0	9	9	0	0	0	0	1	0	0	244	255	1	0	0	0.01	0	0	0	0	normal.
0	tcp	http	SF	209	32099	0	0	0	0	0	1	0	0	0	0	0	0	0	0	0	0	10	10	0	0	0	0	1	0	0	245	255	1	0	0	0.01	0	0	0	0	normal.
0	tcp	http	SF	209	2394	0	0	0	0	0	1	0	0	0	0	0	0	0	0	0	0	11	11	0	0	0	0	1	0	0	246	255	1	0	0	0.01	0	0	0	0	normal.
0	tcp	http	SF	209	2226	0	0	0	0	0	1	0	0	0	0	0	0	0	0	0	0	12	12	0	0	0	0	1	0	0	247	255	1	0	0	0.01	0	0	0	0	normal.
0	tcp	http	SF	213	2142	0	0	0	0	0	1	0	0	0	0	0	0	0	0	0	0	13	13	0	0	0	0	1	0	0	248	255	1	0	0	0.01	0	0	0	0	normal.
0	tcp	http	SF	211	7571	0	0	0	0	0	1	0	0	0	0	0	0	0	0	0	0	14	14	0	0	0	0	1	0	0	249	255	1	0	0	0.01	0	0	0	0	normal.
0	tcp	http	SF	207	50694	0	0	0	0	0	1	0	0	0	0	0	0	0	0	0	0	15	15	0	0	0	0	1	0	0	250	255	1	0	0	0.01	0	0	0	0	normal.
0	tcp	http	SF	187	841	0	0	0	0	0	1	0	0	0	0	0	0	0	0	0	0	1	1	0	0	0	0	1	0	0	251	255	1	0	0	0.01	0	0	0	0	normal.
0	tcp	http	SF	215	131	0	0	0	0	0	1	0	0	0	0	0	0	0	0	0	0	2	2	0	0	0	0	1	0	0	252	255	1	0	0	0.01	0	0	0	0	normal.
0	tcp	http	SF	158	8672	0	0	0	0	0	1	0	0	0	0	0	0	0	0	0	0	1	1	0	0	0	0	1	0	0	253	255	1	0	0	0.01	0	0	0	0	normal.
0	tcp	http	SF	210	2170	0	0	0	0	0	1	0	0	0	0	0	0	0	0	0	0	2	2	0	0	0	0	1	0	0	254	255	1	0	0	0.01	0	0	0	0	normal.
0	tcp	http	SF	209	3491	0	0	0	0	0	1	0	0	0	0	0	0	0	0	0	0	3	3	0	0	0	0	1	0	0	255	255	1	0	0	0	0	0	0	0	normal.
0	tcp	http	SF	210	13374	0	0	0	0	0	1	0	0	0	0	0	0	0	0	0	0	4	4	0	0	0	0	1	0	0	255	255	1	0	0	0	0	0	0	0	normal.
0	tcp	http	SF	208	950	0	0	0	0	0	1	0	0	0	0	0	0	0	0	0	0	5	5	0	0	0	0	1	0	0	255	255	1	0	0	0	0	0	0	0	normal.
0	tcp	http	SF	204	5116	0	0	0	0	0	1	0	0	0	0	0	0	0	0	0	0	6	6	0	0	0	0	1	0	0	255	255	1	0	0	0	0	0	0	0	normal.
0	tcp	http	SF	212	14812	0	0	0	0	0	1	0	0	0	0	0	0	0	0	0	0	7	7	0	0	0	0	1	0	0	255	255	1	0	0	0	0	0	0	0	normal.
0	tcp	http	SF	211	27449	0	0	0	0	0	1	0	0	0	0	0	0	0	0	0	0	8	8	0	0	0	0	1	0	0	255	255	1	0	0	0	0	0	0	0	normal.
0	tcp	http	SF	212	2159	0	0	0	0	0	1	0	0	0	0	0	0	0	0	0	0	9	9	0	0	0	0	1	0	0	255	255	1	0	0	0	0	0	0	0	normal.
0	tcp	http	SF	206	50694	0	0	0	0	0	1	0	0	0	0	0	0	0	0	0	0	10	10	0	0	0	0	1	0	0	255	255	1	0	0	0	0	0	0	0	normal.
0	tcp	http	SF	208	32099	0	0	0	0	0	1	0	0	0	0	0	0	0	0	0	0	11	11	0	0	0	0	1	0	0	255	255	1	0	0	0	0	0	0	0	normal.
0	tcp	http	SF	208	2394	0	0	0	0	0	1	0	0	0	0	0	0	0	0	0	0	12	12	0	0	0	0	1	0	0	255	255	1	0	0	0	0	0	0	0	normal.
0	tcp	http	SF	208	2226	0	0	0	0	0	1	0	0	0	0	0	0	0	0	0	0	13	13	0	0	0	0	1	0	0	255	255	1	0	0	0	0	0	0	0	normal.
0	tcp	http	SF	212	2142	0	0	0	0	0	1	0	0	0	0	0	0	0	0	0	0	14	14	0	0	0	0	1	0	0	255	255	1	0	0	0	0	0	0	0	normal.
0	tcp	http	SF	210	7571	0	0	0	0	0	1	0	0	0	0	0	0	0	0	0	0	15	15	0	0	0	0	1	0	0	255	255	1	0	0	0	0	0	0	0	normal.
0	tcp	http	SF	214	131	0	0	0	0	0	1	0	0	0	0	0	0	0	0	0	0	1	1	0	0	0	0	1	0	0	255	255	1	0	0	0	0	0	0	0	normal.
0	tcp	http	SF	186	841	0	0	0	0	0	1	0	0	0	0	0	0	0	0	0	0	2	2	0	0	0	0	1	0	0	255	255	1	0	0	0	0	0	0	0	normal.
0	tcp	http	SF	159	8672	0	0	0	0	0	1	0	0	0	0	0	0	0	0	0	0	1	1	0	0	0	0	1	0	0	255	255	1	0	0.01	0	0	0	0	0	normal.
0	tcp	http	SF	211	2170	0	0	0	0	0	1	0	0	0	0	0	0	0	0	0	0	2	2	0	0	0	0	1	0	0	255	255	1	0	0.01	0	0	0	0	0	normal.
0	tcp	http	SF	210	3491	0	0	0	0	0	1	0	0	0	0	0	0	0	0	0	0	3	3	0	0	0	0	1	0	0	255	255	1	0	0.01	0	0	0	0	0	normal.
0	tcp	http	SF	211	13374	0	0	0	0	0	1	0	0	0	0	0	0	0	0	0	0	4	4	0	0	0	0	1	0	0	255	255	1	0	0.01	0	0	0	0	0	normal.
0	tcp	http	SF	209	950	0	0	0	0	0	1	0	0	0	0	0	0	0	0	0	0	5	5	0	0	0	0	1	0	0	255	255	1	0	0.01	0	0	0	0	0	normal.
0	tcp	http	SF	205	5116	0	0	0	0	0	1	0	0	0	0	0	0	0	0	0	0	6	6	0	0	0	0	1	0	0	255	255	1	0	0.01	0	0	0	0	0	normal.
0	tcp	http	SF	213	14812	0	0	0	0	0	1	0	0	0	0	0	0	0	0	0	0	7	7	0	0	0	0	1	0	0	255	255	1	0	0.01	0	0	0	0	0	normal.
0	tcp	http	SF	212	27449	0	0	0	0	0	1	0	0	0	0	0	0	0	0	0	0	8	8	0	0	0	0	1	0	0	255	255	1	0	0.01	0	0	0	0	0	normal.
0	tcp	http	SF	213	2159	0	0	0	0	0	1	0	0	0	0	0	0	0	0	0	0	9	9	0	0	0	0	1	0	0	255	255	1	0	0.01	0	0	0	0	0	normal.
0	tcp	http	SF	207	50694	0	0	0	0	0	1	0	0	0	0	0	0	0	0	0	0	10	10	0	0	0	0	1	0	0	255	255	1	0	0	0	0	0	0	0	normal.
0	tcp	http	SF	209	32099	0	0	0	0	0	1	0	0	0	0	0	0	0	0	0	0	11	11	0	0	0	0	1	0	0	255	255	1	0	0.01	0	0	0	0	0	normal.
0	tcp	http	SF	209	2394	0	0	0	0	0	1	0	0	0	0	0	0	0	0	0	0	12	12	0	0	0	0	1	0	0	255	255	1	0	0.01	0	0	0	0	0	normal.
0	tcp	http	SF	209	2226	0	0	0	0	0	1	0	0	0	0	0	0	0	0	0	0	13	13	0	0	0	0	1	0	0	255	255	1	0	0	0	0	0	0	0	normal.
0	tcp	http	SF	213	2142	0	0	0	0	0	1	0	0	0	0	0	0	0	0	0	0	14	14	0	0	0	0	1	0	0	255	255	1	0	0	0	0	0	0	0	normal.
0	tcp	http	SF	211	7571	0	0	0	0	0	1	0	0	0	0	0	0	0	0	0	0	15	15	0	0	0	0	1	0	0	255	255	1	0	0	0	0	0	0	0	normal.
0	tcp	http	SF	215	131	0	0	0	0	0	1	0	0	0	0	0	0	0	0	0	0	1	1	0	0	0	0	1	0	0	255	255	1	0	0	0	0	0	0	0	normal.
0	tcp	http	SF	187	841	0	0	0	0	0	1	0	0	0	0	0	0	0	0	0	0	2	2	0	0	0	0	1	0	0	255	255	1	0	0	0	0	0	0	0	normal.
0	tcp	http	SF	212	14812	0	0	0	0	0	1	0	0	0	0	0	0	0	0	0	0	1	1	0	0	0	0	1	0	0	255	255	1	0	0.01	0	0	0	0	0	normal.
0	tcp	http	SF	211	27449	0	0	0	0	0	1	0	0	0	0	0	0	0	0	0	0	2	2	0	0	0	0	1	0	0	255	255	1	0	0.01	0	0	0	0	0	normal.
0	tcp	http	SF	158	8672	0	0	0	0	0	1	0	0	0	0	0	0	0	0	0	0	3	3	0	0	0	0	1	0	0	255	255	1	0	0.01	0	0	0	0	0	normal.
0	tcp	http	SF	212	2159	0	0	0	0	0	1	0	0	0	0	0	0	0	0	0	0	4	4	0	0	0	0	1	0	0	255	255	1	0	0.01	0	0	0	0	0	normal.
0	tcp	http	SF	209	3491	0	0	0	0	0	1	0	0	0	0	0	0	0	0	0	0	5	5	0	0	0	0	1	0	0	255	255	1	0	0.01	0	0	0	0	0	normal.
0	tcp	http	SF	206	50694	0	0	0	0	0	1	0	0	0	0	0	0	0	0	0	0	6	6	0	0	0	0	1	0	0	255	255	1	0	0.01	0	0	0	0	0	normal.
0	tcp	http	SF	208	32099	0	0	0	0	0	1	0	0	0	0	0	0	0	0	0	0	7	7	0	0	0	0	1	0	0	255	255	1	0	0.01	0	0	0	0	0	normal.
0	tcp	http	SF	208	2394	0	0	0	0	0	1	0	0	0	0	0	0	0	0	0	0	8	8	0	0	0	0	1	0	0	255	255	1	0	0.01	0	0	0	0	0	normal.
0	tcp	http	SF	208	2226	0	0	0	0	0	1	0	0	0	0	0	0	0	0	0	0	9	9	0	0	0	0	1	0	0	255	255	1	0	0.01	0	0	0	0	0	normal.
0	tcp	http	SF	212	2142	0	0	0	0	0	1	0	0	0	0	0	0	0	0	0	0	10	10	0	0	0	0	1	0	0	255	255	1	0	0.01	0	0	0	0	0	normal.
0	tcp	http	SF	210	13374	0	0	0	0	0	1	0	0	0	0	0	0	0	0	0	0	11	11	0	0	0	0	1	0	0	255	255	1	0	0.01	0	0	0	0	0	normal.
0	tcp	http	SF	208	950	0	0	0	0	0	1	0	0	0	0	0	0	0	0	0	0	12	12	0	0	0	0	1	0	0	255	255	1	0	0.01	0	0	0	0	0	normal.
0	tcp	http	SF	210	7571	0	0	0	0	0	1	0	0	0	0	0	0	0	0	0	0	13	13	0	0	0	0	1	0	0	255	255	1	0	0.01	0	0	0	0	0	normal.
0	tcp	http	SF	204	5116	0	0	0	0	0	1	0	0	0	0	0	0	0	0	0	0	14	14	0	0	0	0	1	0	0	255	255	1	0	0.01	0	0	0	0	0	normal.
0	tcp	http	SF	210	2170	0	0	0	0	0	1	0	0	0	0	0	0	0	0	0	0	15	15	0	0	0	0	1	0	0	255	255	1	0	0.01	0	0	0	0	0	normal.
0	tcp	http	SF	223	3491	0	0	0	0	0	1	0	0	0	0	0	0	0	0	0	0	1	1	0	0	0	0	1	0	0	255	255	1	0	0	0	0	0	0	0	normal.
0	tcp	http	SF	226	2159	0	0	0	0	0	1	0	0	0	0	0	0	0	0	0	0	2	2	0	0	0	0	1	0	0	255	255	1	0	0.01	0	0	0	0	0	normal.
0	tcp	http	SF	224	2170	0	0	0	0	0	1	0	0	0	0	0	0	0	0	0	0	3	3	0	0	0	0	1	0	0	255	255	1	0	0	0	0	0	0	0	normal.
0	tcp	http	SF	222	32099	0	0	0	0	0	1	0	0	0	0	0	0	0	0	0	0	4	4	0	0	0	0	1	0	0	255	255	1	0	0	0	0	0	0	0	normal.
0	tcp	http	SF	222	2226	0	0	0	0	0	1	0	0	0	0	0	0	0	0	0	0	5	5	0	0	0	0	1	0	0	255	255	1	0	0	0	0	0	0	0	normal.
0	tcp	http	SF	222	2394	0	0	0	0	0	1	0	0	0	0	0	0	0	0	0	0	6	6	0	0	0	0	1	0	0	255	255	1	0	0	0	0	0	0	0	normal.
0	tcp	http	SF	226	2142	0	0	0	0	0	1	0	0	0	0	0	0	0	0	0	0	7	7	0	0	0	0	1	0	0	255	255	1	0	0	0	0	0	0	0	normal.
0	tcp	http	SF	224	13374	0	0	0	0	0	1	0	0	0	0	0	0	0	0	0	0	8	8	0	0	0	0	1	0	0	255	255	1	0	0	0	0	0	0	0	normal.
0	tcp	http	SF	222	950	0	0	0	0	0	1	0	0	0	0	0	0	0	0	0	0	9	9	0	0	0	0	1	0	0	255	255	1	0	0	0	0	0	0	0	normal.
0	tcp	http	SF	224	7571	0	0	0	0	0	1	0	0	0	0	0	0	0	0	0	0	10	10	0	0	0	0	1	0	0	255	255	1	0	0	0	0	0	0	0	normal.
0	tcp	http	SF	172	13337	0	0	0	0	0	1	0	0	0	0	0	0	0	0	0	0	11	11	0	0	0	0	1	0	0	255	255	1	0	0	0	0	0	0	0	normal.
0	tcp	http	SF	203	8672	0	0	0	0	0	1	0	0	0	0	0	0	0	0	0	0	1	1	0	0	0	0	1	0	0	255	255	1	0	0	0	0	0	0	0	normal.
0	tcp	http	SF	206	50694	0	0	0	0	0	1	0	0	0	0	0	0	0	0	0	0	2	2	0	0	0	0	1	0	0	255	255	1	0	0	0	0	0	0	0	normal.
0	tcp	http	SF	212	14812	0	0	0	0	0	1	0	0	0	0	0	0	0	0	0	0	3	3	0	0	0	0	1	0	0	255	255	1	0	0	0	0	0	0	0	normal.
0	tcp	http	SF	211	27449	0	0	0	0	0	1	0	0	0	0	0	0	0	0	0	0	4	4	0	0	0	0	1	0	0	255	255	1	0	0	0	0	0	0	0	normal.
0	tcp	http	SF	212	2159	0	0	0	0	0	1	0	0	0	0	0	0	0	0	0	0	5	5	0	0	0	0	1	0	0	255	255	1	0	0	0	0	0	0	0	normal.
0	tcp	http	SF	210	2170	0	0	0	0	0	1	0	0	0	0	0	0	0	0	0	0	6	6	0	0	0	0	1	0	0	255	255	1	0	0	0	0	0	0	0	normal.
0	tcp	http	SF	209	3491	0	0	0	0	0	1	0	0	0	0	0	0	0	0	0	0	7	7	0	0	0	0	1	0	0	255	255	1	0	0	0	0	0	0	0	normal.
0	tcp	http	SF	208	32099	0	0	0	0	0	1	0	0	0	0	0	0	0	0	0	0	8	8	0	0	0	0	1	0	0	255	255	1	0	0	0	0	0	0	0	normal.
0	tcp	http	SF	208	2394	0	0	0	0	0	1	0	0	0	0	0	0	0	0	0	0	9	9	0	0	0	0	1	0	0	255	255	1	0	0	0	0	0	0	0	normal.
0	tcp	http	SF	208	2226	0	0	0	0	0	1	0	0	0	0	0	0	0	0	0	0	10	10	0	0	0	0	1	0	0	255	255	1	0	0	0	0	0	0	0	normal.
0	tcp	http	SF	212	2142	0	0	0	0	0	1	0	0	0	0	0	0	0	0	0	0	11	11	0	0	0	0	1	0	0	255	255	1	0	0	0	0	0	0	0	normal.
0	tcp	http	SF	210	13374	0	0	0	0	0	1	0	0	0	0	0	0	0	0	0	0	12	12	0	0	0	0	1	0	0	255	255	1	0	0	0	0	0	0	0	normal.
1	tcp	smtp	SF	1905	334	0	0	0	0	0	1	0	0	0	0	0	0	0	0	0	0	1	4	0	0	0	0	1	0	1	3	3	1	0	0.33	0	0	0	0	0	normal.
0	tcp	ftp_data	SF	748	0	0	0	0	0	0	0	0	0	0	0	0	0	0	0	0	0	1	1	0	0	0	0	1	0	0	4	1	0.25	0.5	0.25	0	0	0	0	0	normal.
0	tcp	ftp_data	SF	425	0	0	0	0	0	0	0	0	0	0	0	0	0	0	0	0	0	2	2	0	0	0	0	1	0	0	5	2	0.4	0.4	0.4	0	0	0	0	0	normal.
0	tcp	ftp_data	SF	383	0	0	0	0	0	0	0	0	0	0	0	0	0	0	0	0	0	2	2	0	0	0	0	1	0	0	6	3	0.5	0.33	0.5	0	0	0	0	0	normal.
0	tcp	ftp_data	SF	203	0	0	0	0	0	0	0	0	0	0	0	0	0	0	0	0	0	2	2	0	0	0	0	1	0	0	7	4	0.57	0.29	0.57	0	0	0	0	0	normal.
2	tcp	ftp_data	SF	2194619	0	0	0	0	0	0	0	0	0	0	0	0	0	0	0	0	0	1	1	0	0	0	0	1	0	0	8	5	0.62	0.25	0.62	0	0	0	0	0	normal.
0	tcp	ftp_data	SF	19	0	0	0	0	0	0	0	0	0	0	0	0	0	0	0	0	0	2	2	0	0	0	0	1	0	0	9	6	0.67	0.22	0.67	0	0	0	0	0	normal.
1	tcp	smtp	SF	1241	334	0	0	0	0	0	1	0	0	0	0	0	0	0	0	0	0	1	2	0	0	0	0	1	0	1	10	4	0.4	0.2	0.1	0	0	0	0	0	normal.
5	tcp	smtp	SF	1172	337	0	0	0	0	0	1	0	0	0	0	0	0	0	0	0	0	1	1	0	0	0	0	1	0	0	11	5	0.45	0.18	0.09	0	0	0	0	0	normal.
1	tcp	smtp	SF	2132	373	0	0	0	0	0	1	0	0	0	0	0	0	0	0	0	0	1	5	0	0	0	0	1	0	1	12	6	0.5	0.17	0.08	0	0	0	0	0	normal.
0	tcp	smtp	SF	1006	336	0	0	0	0	0	1	0	0	0	0	0	0	0	0	0	0	1	3	0	0	0	0	1	0	1	13	7	0.54	0.15	0.08	0	0	0	0	0	normal.
0	tcp	smtp	SF	702	330	0	0	0	0	0	1	0	0	0	0	0	0	0	0	0	0	1	1	0	0	0	0	1	0	0	14	8	0.57	0.14	0.07	0	0	0	0	0	normal.
0	icmp	ecr_i	SF	1032	0	0	0	0	0	0	0	0	0	0	0	0	0	0	0	0	0	1	1	0	0	0	0	1	0	0	255	1	0	0.26	0	0	0	0	0	0	smurf.
0	icmp	ecr_i	SF	1032	0	0	0	0	0	0	0	0	0	0	0	0	0	0	0	0	0	231	231	0	0	0	0	1	0	0	255	2	0.01	0.26	0.01	0	0	0	0	0	smurf.
0	icmp	ecr_i	SF	1032	0	0	0	0	0	0	0	0	0	0	0	0	0	0	0	0	0	232	232	0	0	0	0	1	0	0	255	3	0.01	0.26	0.01	0	0	0	0	0	smurf.
0	icmp	ecr_i	SF	1032	0	0	0	0	0	0	0	0	0	0	0	0	0	0	0	0	0	233	233	0	0	0	0	1	0	0	255	4	0.02	0.26	0.02	0	0	0	0	0	smurf.
0	icmp	ecr_i	SF	1032	0	0	0	0	0	0	0	0	0	0	0	0	0	0	0	0	0	234	234	0	0	0	0	1	0	0	255	5	0.02	0.26	0.02	0	0	0	0	0	smurf.
0	icmp	ecr_i	SF	1032	0	0	0	0	0	0	0	0	0	0	0	0	0	0	0	0	0	235	235	0	0	0	0	1	0	0	255	6	0.02	0.26	0.02	0	0	0	0	0	smurf.
0	icmp	ecr_i	SF	1032	0	0	0	0	0	0	0	0	0	0	0	0	0	0	0	0	0	236	236	0	0	0	0	1	0	0	255	7	0.03	0.26	0.03	0	0	0	0	0	smurf.
0	icmp	ecr_i	SF	1032	0	0	0	0	0	0	0	0	0	0	0	0	0	0	0	0	0	237	237	0	0	0	0	1	0	0	255	8	0.03	0.26	0.03	0	0	0	0	0	smurf.
0	icmp	ecr_i	SF	1032	0	0	0	0	0	0	0	0	0	0	0	0	0	0	0	0	0	238	238	0	0	0	0	1	0	0	255	9	0.04	0.26	0.04	0	0	0	0	0	smurf.
0	icmp	ecr_i	SF	1032	0	0	0	0	0	0	0	0	0	0	0	0	0	0	0	0	0	511	511	0	0	0	0	1	0	0	255	10	0.04	0.26	0.04	0	0	0	0	0	smurf.
0	icmp	ecr_i	SF	1032	0	0	0	0	0	0	0	0	0	0	0	0	0	0	0	0	0	511	511	0	0	0	0	1	0	0	255	11	0.04	0.26	0.04	0	0	0	0	0	smurf.
0	icmp	ecr_i	SF	1032	0	0	0	0	0	0	0	0	0	0	0	0	0	0	0	0	0	511	511	0	0	0	0	1	0	0	255	12	0.05	0.26	0.05	0	0	0	0	0	smurf.
0	icmp	ecr_i	SF	1032	0	0	0	0	0	0	0	0	0	0	0	0	0	0	0	0	0	511	511	0	0	0	0	1	0	0	255	13	0.05	0.25	0.05	0	0	0	0	0	smurf.
0	icmp	ecr_i	SF	1032	0	0	0	0	0	0	0	0	0	0	0	0	0	0	0	0	0	511	511	0	0	0	0	1	0	0	255	14	0.05	0.25	0.05	0	0	0	0	0	smurf.
0	icmp	ecr_i	SF	1032	0	0	0	0	0	0	0	0	0	0	0	0	0	0	0	0	0	511	511	0	0	0	0	1	0	0	255	15	0.06	0.25	0.06	0	0	0	0	0	smurf.
0	icmp	ecr_i	SF	1032	0	0	0	0	0	0	0	0	0	0	0	0	0	0	0	0	0	511	511	0	0	0	0	1	0	0	255	16	0.06	0.25	0.06	0	0	0	0	0	smurf.
0	icmp	ecr_i	SF	1032	0	0	0	0	0	0	0	0	0	0	0	0	0	0	0	0	0	511	511	0	0	0	0	1	0	0	255	17	0.07	0.25	0.07	0	0	0	0	0	smurf.
0	icmp	ecr_i	SF	1032	0	0	0	0	0	0	0	0	0	0	0	0	0	0	0	0	0	511	511	0	0	0	0	1	0	0	255	18	0.07	0.25	0.07	0	0	0	0	0	smurf.
0	icmp	ecr_i	SF	1032	0	0	0	0	0	0	0	0	0	0	0	0	0	0	0	0	0	511	511	0	0	0	0	1	0	0	255	19	0.07	0.25	0.07	0	0	0	0	0	smurf.
0	icmp	ecr_i	SF	1032	0	0	0	0	0	0	0	0	0	0	0	0	0	0	0	0	0	511	511	0	0	0	0	1	0	0	255	20	0.08	0.25	0.08	0	0	0	0	0	smurf.
0	icmp	ecr_i	SF	1032	0	0	0	0	0	0	0	0	0	0	0	0	0	0	0	0	0	511	511	0	0	0	0	1	0	0	255	21	0.08	0.25	0.08	0	0	0	0	0	smurf.
0	icmp	ecr_i	SF	1032	0	0	0	0	0	0	0	0	0	0	0	0	0	0	0	0	0	511	511	0	0	0	0	1	0	0	255	22	0.09	0.25	0.09	0	0	0	0	0	smurf.
0	icmp	ecr_i	SF	1032	0	0	0	0	0	0	0	0	0	0	0	0	0	0	0	0	0	511	511	0	0	0	0	1	0	0	255	23	0.09	0.25	0.09	0	0	0	0	0	smurf.
0	icmp	ecr_i	SF	1032	0	0	0	0	0	0	0	0	0	0	0	0	0	0	0	0	0	511	511	0	0	0	0	1	0	0	255	24	0.09	0.25	0.09	0	0	0	0	0	smurf.
0	icmp	ecr_i	SF	1032	0	0	0	0	0	0	0	0	0	0	0	0	0	0	0	0	0	511	511	0	0	0	0	1	0	0	255	25	0.1	0.25	0.1	0	0	0	0	0	smurf.
0	icmp	ecr_i	SF	1032	0	0	0	0	0	0	0	0	0	0	0	0	0	0	0	0	0	511	511	0	0	0	0	1	0	0	255	26	0.1	0.24	0.1	0	0	0	0	0	smurf.
0	icmp	ecr_i	SF	1032	0	0	0	0	0	0	0	0	0	0	0	0	0	0	0	0	0	511	511	0	0	0	0	1	0	0	255	27	0.11	0.24	0.11	0	0	0	0	0	smurf.
0	icmp	ecr_i	SF	1032	0	0	0	0	0	0	0	0	0	0	0	0	0	0	0	0	0	511	511	0	0	0	0	1	0	0	255	28	0.11	0.24	0.11	0	0	0	0	0	smurf.
0	icmp	ecr_i	SF	1032	0	0	0	0	0	0	0	0	0	0	0	0	0	0	0	0	0	511	511	0	0	0	0	1	0	0	255	29	0.11	0.24	0.11	0	0	0	0	0	smurf.
0	icmp	ecr_i	SF	1032	0	0	0	0	0	0	0	0	0	0	0	0	0	0	0	0	0	511	511	0	0	0	0	1	0	0	255	30	0.12	0.24	0.12	0	0	0	0	0	smurf.
0	icmp	ecr_i	SF	1032	0	0	0	0	0	0	0	0	0	0	0	0	0	0	0	0	0	511	511	0	0	0	0	1	0	0	255	31	0.12	0.23	0.12	0	0	0	0	0	smurf.
0	icmp	ecr_i	SF	1032	0	0	0	0	0	0	0	0	0	0	0	0	0	0	0	0	0	511	511	0	0	0	0	1	0	0	255	32	0.13	0.23	0.13	0	0	0	0	0	smurf.
0	icmp	ecr_i	SF	1032	0	0	0	0	0	0	0	0	0	0	0	0	0	0	0	0	0	511	511	0	0	0	0	1	0	0	255	33	0.13	0.22	0.13	0	0	0	0	0	smurf.
0	icmp	ecr_i	SF	1032	0	0	0	0	0	0	0	0	0	0	0	0	0	0	0	0	0	511	511	0	0	0	0	1	0	0	255	34	0.13	0.22	0.13	0	0	0	0	0	smurf.
0	icmp	ecr_i	SF	1032	0	0	0	0	0	0	0	0	0	0	0	0	0	0	0	0	0	511	511	0	0	0	0	1	0	0	255	35	0.14	0.22	0.14	0	0	0	0	0	smurf.
0	icmp	ecr_i	SF	1032	0	0	0	0	0	0	0	0	0	0	0	0	0	0	0	0	0	511	511	0	0	0	0	1	0	0	255	36	0.14	0.21	0.14	0	0	0	0	0	smurf.
0	icmp	ecr_i	SF	1032	0	0	0	0	0	0	0	0	0	0	0	0	0	0	0	0	0	511	511	0	0	0	0	1	0	0	255	37	0.15	0.21	0.15	0	0	0	0	0	smurf.
0	icmp	ecr_i	SF	1032	0	0	0	0	0	0	0	0	0	0	0	0	0	0	0	0	0	511	511	0	0	0	0	1	0	0	255	38	0.15	0.21	0.15	0	0	0	0	0	smurf.
0	icmp	ecr_i	SF	1032	0	0	0	0	0	0	0	0	0	0	0	0	0	0	0	0	0	511	511	0	0	0	0	1	0	0	255	39	0.15	0.21	0.15	0	0	0	0	0	smurf.
0	icmp	ecr_i	SF	1032	0	0	0	0	0	0	0	0	0	0	0	0	0	0	0	0	0	511	511	0	0	0	0	1	0	0	255	40	0.16	0.21	0.16	0	0	0	0	0	smurf.
0	icmp	ecr_i	SF	1032	0	0	0	0	0	0	0	0	0	0	0	0	0	0	0	0	0	511	511	0	0	0	0	1	0	0	255	41	0.16	0.21	0.16	0	0	0	0	0	smurf.
0	icmp	ecr_i	SF	1032	0	0	0	0	0	0	0	0	0	0	0	0	0	0	0	0	0	511	511	0	0	0	0	1	0	0	255	42	0.16	0.21	0.16	0	0	0	0	0	smurf.
0	icmp	ecr_i	SF	1032	0	0	0	0	0	0	0	0	0	0	0	0	0	0	0	0	0	511	511	0	0	0	0	1	0	0	255	43	0.17	0.21	0.17	0	0	0	0	0	smurf.
0	icmp	ecr_i	SF	1032	0	0	0	0	0	0	0	0	0	0	0	0	0	0	0	0	0	511	511	0	0	0	0	1	0	0	255	44	0.17	0.21	0.17	0	0	0	0	0	smurf.
0	icmp	ecr_i	SF	1032	0	0	0	0	0	0	0	0	0	0	0	0	0	0	0	0	0	511	511	0	0	0	0	1	0	0	255	45	0.18	0.21	0.18	0	0	0	0	0	smurf.
0	icmp	ecr_i	SF	1032	0	0	0	0	0	0	0	0	0	0	0	0	0	0	0	0	0	511	511	0	0	0	0	1	0	0	255	46	0.18	0.21	0.18	0	0	0	0	0	smurf.
0	icmp	ecr_i	SF	1032	0	0	0	0	0	0	0	0	0	0	0	0	0	0	0	0	0	511	511	0	0	0	0	1	0	0	255	47	0.18	0.21	0.18	0	0	0	0	0	smurf.
0	icmp	ecr_i	SF	1032	0	0	0	0	0	0	0	0	0	0	0	0	0	0	0	0	0	511	511	0	0	0	0	1	0	0	255	48	0.19	0.21	0.19	0	0	0	0	0	smurf.
0	icmp	ecr_i	SF	1032	0	0	0	0	0	0	0	0	0	0	0	0	0	0	0	0	0	511	511	0	0	0	0	1	0	0	255	49	0.19	0.21	0.19	0	0	0	0	0	smurf.
0	icmp	ecr_i	SF	1032	0	0	0	0	0	0	0	0	0	0	0	0	0	0	0	0	0	511	511	0	0	0	0	1	0	0	255	50	0.2	0.21	0.2	0	0	0	0	0	smurf.
0	icmp	ecr_i	SF	1032	0	0	0	0	0	0	0	0	0	0	0	0	0	0	0	0	0	511	511	0	0	0	0	1	0	0	255	51	0.2	0.21	0.2	0	0	0	0	0	smurf.
0	icmp	ecr_i	SF	1032	0	0	0	0	0	0	0	0	0	0	0	0	0	0	0	0	0	511	511	0	0	0	0	1	0	0	255	52	0.2	0.21	0.2	0	0	0	0	0	smurf.
0	icmp	ecr_i	SF	1032	0	0	0	0	0	0	0	0	0	0	0	0	0	0	0	0	0	511	511	0	0	0	0	1	0	0	255	53	0.21	0.2	0.21	0	0	0	0	0	smurf.
0	icmp	ecr_i	SF	1032	0	0	0	0	0	0	0	0	0	0	0	0	0	0	0	0	0	511	511	0	0	0	0	1	0	0	255	54	0.21	0.2	0.21	0	0	0	0	0	smurf.
0	icmp	ecr_i	SF	1032	0	0	0	0	0	0	0	0	0	0	0	0	0	0	0	0	0	511	511	0	0	0	0	1	0	0	255	55	0.22	0.2	0.22	0	0	0	0	0	smurf.
0	icmp	ecr_i	SF	1032	0	0	0	0	0	0	0	0	0	0	0	0	0	0	0	0	0	511	511	0	0	0	0	1	0	0	255	56	0.22	0.2	0.22	0	0	0	0	0	smurf.
0	icmp	ecr_i	SF	1032	0	0	0	0	0	0	0	0	0	0	0	0	0	0	0	0	0	511	511	0	0	0	0	1	0	0	255	57	0.22	0.2	0.22	0	0	0	0	0	smurf.
0	icmp	ecr_i	SF	1032	0	0	0	0	0	0	0	0	0	0	0	0	0	0	0	0	0	511	511	0	0	0	0	1	0	0	255	58	0.23	0.2	0.23	0	0	0	0	0	smurf.
0	icmp	ecr_i	SF	1032	0	0	0	0	0	0	0	0	0	0	0	0	0	0	0	0	0	511	511	0	0	0	0	1	0	0	255	59	0.23	0.2	0.23	0	0	0	0	0	smurf.
0	icmp	ecr_i	SF	1032	0	0	0	0	0	0	0	0	0	0	0	0	0	0	0	0	0	511	511	0	0	0	0	1	0	0	255	60	0.24	0.2	0.24	0	0	0	0	0	smurf.
0	icmp	ecr_i	SF	1032	0	0	0	0	0	0	0	0	0	0	0	0	0	0	0	0	0	511	511	0	0	0	0	1	0	0	255	61	0.24	0.2	0.24	0	0	0	0	0	smurf.
0	icmp	ecr_i	SF	1032	0	0	0	0	0	0	0	0	0	0	0	0	0	0	0	0	0	511	511	0	0	0	0	1	0	0	255	62	0.24	0.2	0.24	0	0	0	0	0	smurf.
0	icmp	ecr_i	SF	1032	0	0	0	0	0	0	0	0	0	0	0	0	0	0	0	0	0	511	511	0	0	0	0	1	0	0	255	63	0.25	0.2	0.25	0	0	0	0	0	smurf.
0	icmp	ecr_i	SF	1032	0	0	0	0	0	0	0	0	0	0	0	0	0	0	0	0	0	511	511	0	0	0	0	1	0	0	255	64	0.25	0.2	0.25	0	0	0	0	0	smurf.
0	icmp	ecr_i	SF	1032	0	0	0	0	0	0	0	0	0	0	0	0	0	0	0	0	0	511	511	0	0	0	0	1	0	0	255	65	0.25	0.2	0.25	0	0	0	0	0	smurf.
0	icmp	ecr_i	SF	1032	0	0	0	0	0	0	0	0	0	0	0	0	0	0	0	0	0	511	511	0	0	0	0	1	0	0	255	66	0.26	0.2	0.26	0	0	0	0	0	smurf.
0	icmp	ecr_i	SF	1032	0	0	0	0	0	0	0	0	0	0	0	0	0	0	0	0	0	511	511	0	0	0	0	1	0	0	255	67	0.26	0.2	0.26	0	0	0	0	0	smurf.
0	icmp	ecr_i	SF	1032	0	0	0	0	0	0	0	0	0	0	0	0	0	0	0	0	0	511	511	0	0	0	0	1	0	0	255	68	0.27	0.2	0.27	0	0	0	0	0	smurf.
0	icmp	ecr_i	SF	1032	0	0	0	0	0	0	0	0	0	0	0	0	0	0	0	0	0	511	511	0	0	0	0	1	0	0	255	69	0.27	0.2	0.27	0	0	0	0	0	smurf.
0	icmp	ecr_i	SF	1032	0	0	0	0	0	0	0	0	0	0	0	0	0	0	0	0	0	511	511	0	0	0	0	1	0	0	255	70	0.27	0.2	0.27	0	0	0	0	0	smurf.
0	icmp	ecr_i	SF	1032	0	0	0	0	0	0	0	0	0	0	0	0	0	0	0	0	0	511	511	0	0	0	0	1	0	0	255	71	0.28	0.2	0.28	0	0	0	0	0	smurf.
0	icmp	ecr_i	SF	1032	0	0	0	0	0	0	0	0	0	0	0	0	0	0	0	0	0	511	511	0	0	0	0	1	0	0	255	72	0.28	0.2	0.28	0	0	0	0	0	smurf.
0	icmp	ecr_i	SF	1032	0	0	0	0	0	0	0	0	0	0	0	0	0	0	0	0	0	511	511	0	0	0	0	1	0	0	255	73	0.29	0.2	0.29	0	0	0	0	0	smurf.
0	icmp	ecr_i	SF	1032	0	0	0	0	0	0	0	0	0	0	0	0	0	0	0	0	0	511	511	0	0	0	0	1	0	0	255	74	0.29	0.2	0.29	0	0	0	0	0	smurf.
0	icmp	ecr_i	SF	1032	0	0	0	0	0	0	0	0	0	0	0	0	0	0	0	0	0	511	511	0	0	0	0	1	0	0	255	75	0.29	0.2	0.29	0	0	0	0	0	smurf.
0	icmp	ecr_i	SF	1032	0	0	0	0	0	0	0	0	0	0	0	0	0	0	0	0	0	511	511	0	0	0	0	1	0	0	255	76	0.3	0.2	0.3	0	0	0	0	0	smurf.
0	icmp	ecr_i	SF	1032	0	0	0	0	0	0	0	0	0	0	0	0	0	0	0	0	0	511	511	0	0	0	0	1	0	0	255	77	0.3	0.2	0.3	0	0	0	0	0	smurf.
0	icmp	ecr_i	SF	1032	0	0	0	0	0	0	0	0	0	0	0	0	0	0	0	0	0	511	511	0	0	0	0	1	0	0	255	78	0.31	0.2	0.31	0	0	0	0	0	smurf.
0	icmp	ecr_i	SF	1032	0	0	0	0	0	0	0	0	0	0	0	0	0	0	0	0	0	511	511	0	0	0	0	1	0	0	255	79	0.31	0.2	0.31	0	0	0	0	0	smurf.
0	icmp	ecr_i	SF	1032	0	0	0	0	0	0	0	0	0	0	0	0	0	0	0	0	0	511	511	0	0	0	0	1	0	0	255	80	0.31	0.2	0.31	0	0	0	0	0	smurf.
0	icmp	ecr_i	SF	1032	0	0	0	0	0	0	0	0	0	0	0	0	0	0	0	0	0	511	511	0	0	0	0	1	0	0	255	81	0.32	0.2	0.32	0	0	0	0	0	smurf.
0	icmp	ecr_i	SF	1032	0	0	0	0	0	0	0	0	0	0	0	0	0	0	0	0	0	511	511	0	0	0	0	1	0	0	255	82	0.32	0.2	0.32	0	0	0	0	0	smurf.
0	icmp	ecr_i	SF	1032	0	0	0	0	0	0	0	0	0	0	0	0	0	0	0	0	0	511	511	0	0	0	0	1	0	0	255	83	0.33	0.2	0.33	0	0	0	0	0	smurf.
0	icmp	ecr_i	SF	1032	0	0	0	0	0	0	0	0	0	0	0	0	0	0	0	0	0	510	510	0	0	0	0	1	0	0	255	84	0.33	0.2	0.33	0	0	0	0	0	smurf.
0	icmp	ecr_i	SF	1032	0	0	0	0	0	0	0	0	0	0	0	0	0	0	0	0	0	510	510	0	0	0	0	1	0	0	255	85	0.33	0.2	0.33	0	0	0	0	0	smurf.
0	icmp	ecr_i	SF	1032	0	0	0	0	0	0	0	0	0	0	0	0	0	0	0	0	0	510	510	0	0	0	0	1	0	0	255	86	0.34	0.2	0.34	0	0	0	0	0	smurf.
0	icmp	ecr_i	SF	1032	0	0	0	0	0	0	0	0	0	0	0	0	0	0	0	0	0	510	510	0	0	0	0	1	0	0	255	87	0.34	0.2	0.34	0	0	0	0	0	smurf.
0	icmp	ecr_i	SF	1032	0	0	0	0	0	0	0	0	0	0	0	0	0	0	0	0	0	510	510	0	0	0	0	1	0	0	255	88	0.35	0.2	0.35	0	0	0	0	0	smurf.
0	icmp	ecr_i	SF	1032	0	0	0	0	0	0	0	0	0	0	0	0	0	0	0	0	0	510	510	0	0	0	0	1	0	0	255	89	0.35	0.2	0.35	0	0	0	0	0	smurf.
0	icmp	ecr_i	SF	1032	0	0	0	0	0	0	0	0	0	0	0	0	0	0	0	0	0	510	510	0	0	0	0	1	0	0	255	90	0.35	0.2	0.35	0	0	0	0	0	smurf.
0	icmp	ecr_i	SF	1032	0	0	0	0	0	0	0	0	0	0	0	0	0	0	0	0	0	510	510	0	0	0	0	1	0	0	255	91	0.36	0.2	0.36	0	0	0	0	0	smurf.
0	icmp	ecr_i	SF	1032	0	0	0	0	0	0	0	0	0	0	0	0	0	0	0	0	0	511	511	0	0	0	0	1	0	0	255	92	0.36	0.2	0.36	0	0	0	0	0	smurf.
0	icmp	ecr_i	SF	1032	0	0	0	0	0	0	0	0	0	0	0	0	0	0	0	0	0	511	511	0	0	0	0	1	0	0	255	93	0.36	0.2	0.36	0	0	0	0	0	smurf.
0	icmp	ecr_i	SF	1032	0	0	0	0	0	0	0	0	0	0	0	0	0	0	0	0	0	511	511	0	0	0	0	1	0	0	255	94	0.37	0.2	0.37	0	0	0	0	0	smurf.
0	icmp	ecr_i	SF	1032	0	0	0	0	0	0	0	0	0	0	0	0	0	0	0	0	0	511	511	0	0	0	0	1	0	0	255	95	0.37	0.2	0.37	0	0	0	0	0	smurf.
0	icmp	ecr_i	SF	1032	0	0	0	0	0	0	0	0	0	0	0	0	0	0	0	0	0	511	511	0	0	0	0	1	0	0	255	96	0.38	0.2	0.38	0	0	0	0	0	smurf.
0	icmp	ecr_i	SF	1032	0	0	0	0	0	0	0	0	0	0	0	0	0	0	0	0	0	511	511	0	0	0	0	1	0	0	255	97	0.38	0.19	0.38	0	0	0	0	0	smurf.
0	icmp	ecr_i	SF	1032	0	0	0	0	0	0	0	0	0	0	0	0	0	0	0	0	0	511	511	0	0	0	0	1	0	0	255	98	0.38	0.19	0.38	0	0	0	0	0	smurf.
0	icmp	ecr_i	SF	1032	0	0	0	0	0	0	0	0	0	0	0	0	0	0	0	0	0	511	511	0	0	0	0	1	0	0	255	99	0.39	0.19	0.39	0	0	0	0	0	smurf.
0	icmp	ecr_i	SF	1032	0	0	0	0	0	0	0	0	0	0	0	0	0	0	0	0	0	511	511	0	0	0	0	1	0	0	255	100	0.39	0.19	0.39	0	0	0	0	0	smurf.
0	icmp	ecr_i	SF	1032	0	0	0	0	0	0	0	0	0	0	0	0	0	0	0	0	0	511	511	0	0	0	0	1	0	0	255	101	0.4	0.19	0.4	0	0	0	0	0	smurf.
0	icmp	ecr_i	SF	1032	0	0	0	0	0	0	0	0	0	0	0	0	0	0	0	0	0	511	511	0	0	0	0	1	0	0	255	102	0.4	0.19	0.4	0	0	0	0	0	smurf.
0	icmp	ecr_i	SF	1032	0	0	0	0	0	0	0	0	0	0	0	0	0	0	0	0	0	511	511	0	0	0	0	1	0	0	255	103	0.4	0.19	0.4	0	0	0	0	0	smurf.
0	icmp	ecr_i	SF	1032	0	0	0	0	0	0	0	0	0	0	0	0	0	0	0	0	0	511	511	0	0	0	0	1	0	0	255	104	0.41	0.19	0.41	0	0	0	0	0	smurf.
0	icmp	ecr_i	SF	1032	0	0	0	0	0	0	0	0	0	0	0	0	0	0	0	0	0	511	511	0	0	0	0	1	0	0	255	105	0.41	0.19	0.41	0	0	0	0	0	smurf.
0	icmp	ecr_i	SF	1032	0	0	0	0	0	0	0	0	0	0	0	0	0	0	0	0	0	511	511	0	0	0	0	1	0	0	255	106	0.42	0.19	0.42	0	0	0	0	0	smurf.
0	icmp	ecr_i	SF	1032	0	0	0	0	0	0	0	0	0	0	0	0	0	0	0	0	0	511	511	0	0	0	0	1	0	0	255	107	0.42	0.19	0.42	0	0	0	0	0	smurf.
0	icmp	ecr_i	SF	1032	0	0	0	0	0	0	0	0	0	0	0	0	0	0	0	0	0	511	511	0	0	0	0	1	0	0	255	108	0.42	0.19	0.42	0	0	0	0	0	smurf.
0	icmp	ecr_i	SF	1032	0	0	0	0	0	0	0	0	0	0	0	0	0	0	0	0	0	511	511	0	0	0	0	1	0	0	255	109	0.43	0.19	0.43	0	0	0	0	0	smurf.
0	icmp	ecr_i	SF	1032	0	0	0	0	0	0	0	0	0	0	0	0	0	0	0	0	0	511	511	0	0	0	0	1	0	0	255	110	0.43	0.19	0.43	0	0	0	0	0	smurf.
0	icmp	ecr_i	SF	1032	0	0	0	0	0	0	0	0	0	0	0	0	0	0	0	0	0	511	511	0	0	0	0	1	0	0	255	111	0.44	0.19	0.44	0	0	0	0	0	smurf.
0	icmp	ecr_i	SF	1032	0	0	0	0	0	0	0	0	0	0	0	0	0	0	0	0	0	511	511	0	0	0	0	1	0	0	255	112	0.44	0.19	0.44	0	0	0	0	0	smurf.
0	icmp	ecr_i	SF	1032	0	0	0	0	0	0	0	0	0	0	0	0	0	0	0	0	0	511	511	0	0	0	0	1	0	0	255	113	0.44	0.19	0.44	0	0	0	0	0	smurf.
0	icmp	ecr_i	SF	1032	0	0	0	0	0	0	0	0	0	0	0	0	0	0	0	0	0	511	511	0	0	0	0	1	0	0	255	114	0.45	0.19	0.45	0	0	0	0	0	smurf.
0	icmp	ecr_i	SF	1032	0	0	0	0	0	0	0	0	0	0	0	0	0	0	0	0	0	511	511	0	0	0	0	1	0	0	255	115	0.45	0.18	0.45	0	0	0	0	0	smurf.
0	icmp	ecr_i	SF	1032	0	0	0	0	0	0	0	0	0	0	0	0	0	0	0	0	0	511	511	0	0	0	0	1	0	0	255	116	0.45	0.18	0.45	0	0	0	0	0	smurf.
0	icmp	ecr_i	SF	1032	0	0	0	0	0	0	0	0	0	0	0	0	0	0	0	0	0	511	511	0	0	0	0	1	0	0	255	117	0.46	0.18	0.46	0	0	0	0	0	smurf.
0	icmp	ecr_i	SF	1032	0	0	0	0	0	0	0	0	0	0	0	0	0	0	0	0	0	511	511	0	0	0	0	1	0	0	255	118	0.46	0.18	0.46	0	0	0	0	0	smurf.
0	icmp	ecr_i	SF	1032	0	0	0	0	0	0	0	0	0	0	0	0	0	0	0	0	0	511	511	0	0	0	0	1	0	0	255	119	0.47	0.18	0.47	0	0	0	0	0	smurf.
0	icmp	ecr_i	SF	1032	0	0	0	0	0	0	0	0	0	0	0	0	0	0	0	0	0	511	511	0	0	0	0	1	0	0	255	120	0.47	0.17	0.47	0	0	0	0	0	smurf.
0	icmp	ecr_i	SF	1032	0	0	0	0	0	0	0	0	0	0	0	0	0	0	0	0	0	511	511	0	0	0	0	1	0	0	255	121	0.47	0.17	0.47	0	0	0	0	0	smurf.
0	icmp	ecr_i	SF	1032	0	0	0	0	0	0	0	0	0	0	0	0	0	0	0	0	0	511	511	0	0	0	0	1	0	0	255	122	0.48	0.17	0.48	0	0	0	0	0	smurf.
0	icmp	ecr_i	SF	1032	0	0	0	0	0	0	0	0	0	0	0	0	0	0	0	0	0	511	511	0	0	0	0	1	0	0	255	123	0.48	0.17	0.48	0	0	0	0	0	smurf.
0	icmp	ecr_i	SF	1032	0	0	0	0	0	0	0	0	0	0	0	0	0	0	0	0	0	511	511	0	0	0	0	1	0	0	255	124	0.49	0.17	0.49	0	0	0	0	0	smurf.
0	icmp	ecr_i	SF	1032	0	0	0	0	0	0	0	0	0	0	0	0	0	0	0	0	0	511	511	0	0	0	0	1	0	0	255	125	0.49	0.17	0.49	0	0	0	0	0	smurf.
0	icmp	ecr_i	SF	1032	0	0	0	0	0	0	0	0	0	0	0	0	0	0	0	0	0	511	511	0	0	0	0	1	0	0	255	126	0.49	0.17	0.49	0	0	0	0	0	smurf.
0	icmp	ecr_i	SF	1032	0	0	0	0	0	0	0	0	0	0	0	0	0	0	0	0	0	511	511	0	0	0	0	1	0	0	255	127	0.5	0.17	0.5	0	0	0	0	0	smurf.
0	icmp	ecr_i	SF	1032	0	0	0	0	0	0	0	0	0	0	0	0	0	0	0	0	0	511	511	0	0	0	0	1	0	0	255	128	0.5	0.17	0.5	0	0	0	0	0	smurf.
0	icmp	ecr_i	SF	1032	0	0	0	0	0	0	0	0	0	0	0	0	0	0	0	0	0	511	511	0	0	0	0	1	0	0	255	129	0.51	0.17	0.51	0	0	0	0	0	smurf.
0	icmp	ecr_i	SF	1032	0	0	0	0	0	0	0	0	0	0	0	0	0	0	0	0	0	511	511	0	0	0	0	1	0	0	255	130	0.51	0.17	0.51	0	0	0	0	0	smurf.
0	icmp	ecr_i	SF	1032	0	0	0	0	0	0	0	0	0	0	0	0	0	0	0	0	0	511	511	0	0	0	0	1	0	0	255	131	0.51	0.17	0.51	0	0	0	0	0	smurf.
0	icmp	ecr_i	SF	1032	0	0	0	0	0	0	0	0	0	0	0	0	0	0	0	0	0	511	511	0	0	0	0	1	0	0	255	132	0.52	0.17	0.52	0	0	0	0	0	smurf.
0	icmp	ecr_i	SF	1032	0	0	0	0	0	0	0	0	0	0	0	0	0	0	0	0	0	511	511	0	0	0	0	1	0	0	255	133	0.52	0.17	0.52	0	0	0	0	0	smurf.
0	icmp	ecr_i	SF	1032	0	0	0	0	0	0	0	0	0	0	0	0	0	0	0	0	0	511	511	0	0	0	0	1	0	0	255	134	0.53	0.17	0.53	0	0	0	0	0	smurf.
0	icmp	ecr_i	SF	1032	0	0	0	0	0	0	0	0	0	0	0	0	0	0	0	0	0	511	511	0	0	0	0	1	0	0	255	135	0.53	0.17	0.53	0	0	0	0	0	smurf.
0	icmp	ecr_i	SF	1032	0	0	0	0	0	0	0	0	0	0	0	0	0	0	0	0	0	510	510	0	0	0	0	1	0	0	255	136	0.53	0.17	0.53	0	0	0	0	0	smurf.
0	icmp	ecr_i	SF	1032	0	0	0	0	0	0	0	0	0	0	0	0	0	0	0	0	0	510	510	0	0	0	0	1	0	0	255	137	0.54	0.17	0.54	0	0	0	0	0	smurf.
0	icmp	ecr_i	SF	1032	0	0	0	0	0	0	0	0	0	0	0	0	0	0	0	0	0	510	510	0	0	0	0	1	0	0	255	138	0.54	0.17	0.54	0	0	0	0	0	smurf.
0	icmp	ecr_i	SF	1032	0	0	0	0	0	0	0	0	0	0	0	0	0	0	0	0	0	510	510	0	0	0	0	1	0	0	255	139	0.55	0.17	0.55	0	0	0	0	0	smurf.
0	icmp	ecr_i	SF	1032	0	0	0	0	0	0	0	0	0	0	0	0	0	0	0	0	0	510	510	0	0	0	0	1	0	0	255	140	0.55	0.17	0.55	0	0	0	0	0	smurf.
0	icmp	ecr_i	SF	1032	0	0	0	0	0	0	0	0	0	0	0	0	0	0	0	0	0	510	510	0	0	0	0	1	0	0	255	141	0.55	0.17	0.55	0	0	0	0	0	smurf.
0	icmp	ecr_i	SF	1032	0	0	0	0	0	0	0	0	0	0	0	0	0	0	0	0	0	510	510	0	0	0	0	1	0	0	255	142	0.56	0.17	0.56	0	0	0	0	0	smurf.
0	icmp	ecr_i	SF	1032	0	0	0	0	0	0	0	0	0	0	0	0	0	0	0	0	0	510	510	0	0	0	0	1	0	0	255	143	0.56	0.17	0.56	0	0	0	0	0	smurf.
0	icmp	ecr_i	SF	1032	0	0	0	0	0	0	0	0	0	0	0	0	0	0	0	0	0	510	510	0	0	0	0	1	0	0	255	144	0.56	0.17	0.56	0	0	0	0	0	smurf.
0	icmp	ecr_i	SF	1032	0	0	0	0	0	0	0	0	0	0	0	0	0	0	0	0	0	509	509	0	0	0	0	1	0	0	255	145	0.57	0.17	0.57	0	0	0	0	0	smurf.
0	icmp	ecr_i	SF	1032	0	0	0	0	0	0	0	0	0	0	0	0	0	0	0	0	0	509	509	0	0	0	0	1	0	0	255	146	0.57	0.17	0.57	0	0	0	0	0	smurf.
0	icmp	ecr_i	SF	1032	0	0	0	0	0	0	0	0	0	0	0	0	0	0	0	0	0	509	509	0	0	0	0	1	0	0	255	147	0.58	0.17	0.58	0	0	0	0	0	smurf.
0	icmp	ecr_i	SF	1032	0	0	0	0	0	0	0	0	0	0	0	0	0	0	0	0	0	509	509	0	0	0	0	1	0	0	255	148	0.58	0.17	0.58	0	0	0	0	0	smurf.
0	icmp	ecr_i	SF	1032	0	0	0	0	0	0	0	0	0	0	0	0	0	0	0	0	0	509	509	0	0	0	0	1	0	0	255	149	0.58	0.17	0.58	0	0	0	0	0	smurf.
0	icmp	ecr_i	SF	1032	0	0	0	0	0	0	0	0	0	0	0	0	0	0	0	0	0	509	509	0	0	0	0	1	0	0	255	150	0.59	0.17	0.59	0	0	0	0	0	smurf.
0	icmp	ecr_i	SF	1032	0	0	0	0	0	0	0	0	0	0	0	0	0	0	0	0	0	509	509	0	0	0	0	1	0	0	255	151	0.59	0.17	0.59	0	0	0	0	0	smurf.
0	icmp	ecr_i	SF	1032	0	0	0	0	0	0	0	0	0	0	0	0	0	0	0	0	0	509	509	0	0	0	0	1	0	0	255	152	0.6	0.17	0.6	0	0	0	0	0	smurf.
0	icmp	ecr_i	SF	1032	0	0	0	0	0	0	0	0	0	0	0	0	0	0	0	0	0	509	509	0	0	0	0	1	0	0	255	153	0.6	0.17	0.6	0	0	0	0	0	smurf.
0	icmp	ecr_i	SF	1032	0	0	0	0	0	0	0	0	0	0	0	0	0	0	0	0	0	511	511	0	0	0	0	1	0	0	255	154	0.6	0.17	0.6	0	0	0	0	0	smurf.
0	icmp	ecr_i	SF	1032	0	0	0	0	0	0	0	0	0	0	0	0	0	0	0	0	0	511	511	0	0	0	0	1	0	0	255	155	0.61	0.17	0.61	0	0	0	0	0	smurf.
0	icmp	ecr_i	SF	1032	0	0	0	0	0	0	0	0	0	0	0	0	0	0	0	0	0	511	511	0	0	0	0	1	0	0	255	156	0.61	0.17	0.61	0	0	0	0	0	smurf.
0	icmp	ecr_i	SF	1032	0	0	0	0	0	0	0	0	0	0	0	0	0	0	0	0	0	511	511	0	0	0	0	1	0	0	255	157	0.62	0.17	0.62	0	0	0	0	0	smurf.
0	icmp	ecr_i	SF	1032	0	0	0	0	0	0	0	0	0	0	0	0	0	0	0	0	0	511	511	0	0	0	0	1	0	0	255	158	0.62	0.16	0.62	0	0	0	0	0	smurf.
0	icmp	ecr_i	SF	1032	0	0	0	0	0	0	0	0	0	0	0	0	0	0	0	0	0	511	511	0	0	0	0	1	0	0	255	159	0.62	0.16	0.62	0	0	0	0	0	smurf.
0	icmp	ecr_i	SF	1032	0	0	0	0	0	0	0	0	0	0	0	0	0	0	0	0	0	511	511	0	0	0	0	1	0	0	255	160	0.63	0.16	0.63	0	0	0	0	0	smurf.
0	icmp	ecr_i	SF	1032	0	0	0	0	0	0	0	0	0	0	0	0	0	0	0	0	0	509	509	0	0	0	0	1	0	0	255	161	0.63	0.16	0.63	0	0	0	0	0	smurf.
0	icmp	ecr_i	SF	1032	0	0	0	0	0	0	0	0	0	0	0	0	0	0	0	0	0	509	509	0	0	0	0	1	0	0	255	162	0.64	0.16	0.64	0	0	0	0	0	smurf.
0	icmp	ecr_i	SF	1032	0	0	0	0	0	0	0	0	0	0	0	0	0	0	0	0	0	509	509	0	0	0	0	1	0	0	255	163	0.64	0.16	0.64	0	0	0	0	0	smurf.
0	icmp	ecr_i	SF	1032	0	0	0	0	0	0	0	0	0	0	0	0	0	0	0	0	0	509	509	0	0	0	0	1	0	0	255	164	0.64	0.16	0.64	0	0	0	0	0	smurf.
0	icmp	ecr_i	SF	1032	0	0	0	0	0	0	0	0	0	0	0	0	0	0	0	0	0	509	509	0	0	0	0	1	0	0	255	165	0.65	0.16	0.65	0	0	0	0	0	smurf.
0	icmp	ecr_i	SF	1032	0	0	0	0	0	0	0	0	0	0	0	0	0	0	0	0	0	509	509	0	0	0	0	1	0	0	255	166	0.65	0.16	0.65	0	0	0	0	0	smurf.
0	icmp	ecr_i	SF	1032	0	0	0	0	0	0	0	0	0	0	0	0	0	0	0	0	0	509	509	0	0	0	0	1	0	0	255	167	0.65	0.16	0.65	0	0	0	0	0	smurf.
0	icmp	ecr_i	SF	1032	0	0	0	0	0	0	0	0	0	0	0	0	0	0	0	0	0	511	511	0	0	0	0	1	0	0	255	168	0.66	0.16	0.66	0	0	0	0	0	smurf.
0	icmp	ecr_i	SF	1032	0	0	0	0	0	0	0	0	0	0	0	0	0	0	0	0	0	511	511	0	0	0	0	1	0	0	255	169	0.66	0.16	0.66	0	0	0	0	0	smurf.
0	icmp	ecr_i	SF	1032	0	0	0	0	0	0	0	0	0	0	0	0	0	0	0	0	0	511	511	0	0	0	0	1	0	0	255	170	0.67	0.16	0.67	0	0	0	0	0	smurf.
0	icmp	ecr_i	SF	1032	0	0	0	0	0	0	0	0	0	0	0	0	0	0	0	0	0	511	511	0	0	0	0	1	0	0	255	171	0.67	0.16	0.67	0	0	0	0	0	smurf.
0	icmp	ecr_i	SF	1032	0	0	0	0	0	0	0	0	0	0	0	0	0	0	0	0	0	511	511	0	0	0	0	1	0	0	255	172	0.67	0.16	0.67	0	0	0	0	0	smurf.
0	icmp	ecr_i	SF	1032	0	0	0	0	0	0	0	0	0	0	0	0	0	0	0	0	0	511	511	0	0	0	0	1	0	0	255	173	0.68	0.16	0.68	0	0	0	0	0	smurf.
0	icmp	ecr_i	SF	1032	0	0	0	0	0	0	0	0	0	0	0	0	0	0	0	0	0	511	511	0	0	0	0	1	0	0	255	174	0.68	0.16	0.68	0	0	0	0	0	smurf.
0	icmp	ecr_i	SF	1032	0	0	0	0	0	0	0	0	0	0	0	0	0	0	0	0	0	511	511	0	0	0	0	1	0	0	255	175	0.69	0.16	0.69	0	0	0	0	0	smurf.
0	icmp	ecr_i	SF	1032	0	0	0	0	0	0	0	0	0	0	0	0	0	0	0	0	0	509	508	0	0	0	0	1	0	0	255	176	0.69	0.16	0.69	0	0	0	0	0	smurf.
0	icmp	ecr_i	SF	1032	0	0	0	0	0	0	0	0	0	0	0	0	0	0	0	0	0	509	508	0	0	0	0	1	0	0	255	177	0.69	0.16	0.69	0	0	0	0	0	smurf.
0	icmp	ecr_i	SF	1032	0	0	0	0	0	0	0	0	0	0	0	0	0	0	0	0	0	509	508	0	0	0	0	1	0	0	255	178	0.7	0.16	0.7	0	0	0	0	0	smurf.
0	icmp	ecr_i	SF	1032	0	0	0	0	0	0	0	0	0	0	0	0	0	0	0	0	0	509	508	0	0	0	0	1	0	0	255	179	0.7	0.16	0.7	0	0	0	0	0	smurf.
0	icmp	ecr_i	SF	1032	0	0	0	0	0	0	0	0	0	0	0	0	0	0	0	0	0	509	508	0	0	0	0	1	0	0	255	180	0.71	0.16	0.71	0	0	0	0	0	smurf.
0	icmp	ecr_i	SF	1032	0	0	0	0	0	0	0	0	0	0	0	0	0	0	0	0	0	509	508	0	0	0	0	1	0	0	255	181	0.71	0.16	0.71	0	0	0	0	0	smurf.
0	icmp	ecr_i	SF	1032	0	0	0	0	0	0	0	0	0	0	0	0	0	0	0	0	0	511	511	0	0	0	0	1	0	0	255	182	0.71	0.16	0.71	0	0	0	0	0	smurf.
0	icmp	ecr_i	SF	1032	0	0	0	0	0	0	0	0	0	0	0	0	0	0	0	0	0	511	511	0	0	0	0	1	0	0	255	183	0.72	0.16	0.72	0	0	0	0	0	smurf.
0	icmp	ecr_i	SF	1032	0	0	0	0	0	0	0	0	0	0	0	0	0	0	0	0	0	511	511	0	0	0	0	1	0	0	255	184	0.72	0.16	0.72	0	0	0	0	0	smurf.
0	icmp	ecr_i	SF	1032	0	0	0	0	0	0	0	0	0	0	0	0	0	0	0	0	0	511	511	0	0	0	0	1	0	0	255	185	0.73	0.16	0.73	0	0	0	0	0	smurf.
0	icmp	ecr_i	SF	1032	0	0	0	0	0	0	0	0	0	0	0	0	0	0	0	0	0	511	511	0	0	0	0	1	0	0	255	186	0.73	0.16	0.73	0	0	0	0	0	smurf.
0	icmp	ecr_i	SF	1032	0	0	0	0	0	0	0	0	0	0	0	0	0	0	0	0	0	511	511	0	0	0	0	1	0	0	255	187	0.73	0.16	0.73	0	0	0	0	0	smurf.
0	icmp	ecr_i	SF	1032	0	0	0	0	0	0	0	0	0	0	0	0	0	0	0	0	0	511	511	0	0	0	0	1	0	0	255	188	0.74	0.16	0.74	0	0	0	0	0	smurf.
0	icmp	ecr_i	SF	1032	0	0	0	0	0	0	0	0	0	0	0	0	0	0	0	0	0	511	511	0	0	0	0	1	0	0	255	189	0.74	0.16	0.74	0	0	0	0	0	smurf.
0	icmp	ecr_i	SF	1032	0	0	0	0	0	0	0	0	0	0	0	0	0	0	0	0	0	511	511	0	0	0	0	1	0	0	255	190	0.75	0.15	0.75	0	0	0	0	0	smurf.
0	icmp	ecr_i	SF	1032	0	0	0	0	0	0	0	0	0	0	0	0	0	0	0	0	0	511	511	0	0	0	0	1	0	0	255	191	0.75	0.15	0.75	0	0	0	0	0	smurf.
0	icmp	ecr_i	SF	1032	0	0	0	0	0	0	0	0	0	0	0	0	0	0	0	0	0	511	511	0	0	0	0	1	0	0	255	192	0.75	0.15	0.75	0	0	0	0	0	smurf.
0	icmp	ecr_i	SF	1032	0	0	0	0	0	0	0	0	0	0	0	0	0	0	0	0	0	511	511	0	0	0	0	1	0	0	255	193	0.76	0.15	0.76	0	0	0	0	0	smurf.
0	icmp	ecr_i	SF	1032	0	0	0	0	0	0	0	0	0	0	0	0	0	0	0	0	0	511	511	0	0	0	0	1	0	0	255	194	0.76	0.15	0.76	0	0	0	0	0	smurf.
0	icmp	ecr_i	SF	1032	0	0	0	0	0	0	0	0	0	0	0	0	0	0	0	0	0	511	511	0	0	0	0	1	0	0	255	195	0.76	0.15	0.76	0	0	0	0	0	smurf.
0	icmp	ecr_i	SF	1032	0	0	0	0	0	0	0	0	0	0	0	0	0	0	0	0	0	511	511	0	0	0	0	1	0	0	255	196	0.77	0.15	0.77	0	0	0	0	0	smurf.
0	icmp	ecr_i	SF	1032	0	0	0	0	0	0	0	0	0	0	0	0	0	0	0	0	0	511	511	0	0	0	0	1	0	0	255	197	0.77	0.15	0.77	0	0	0	0	0	smurf.
0	icmp	ecr_i	SF	1032	0	0	0	0	0	0	0	0	0	0	0	0	0	0	0	0	0	509	509	0	0	0	0	1	0	0	255	198	0.78	0.14	0.78	0	0	0	0	0	smurf.
0	icmp	ecr_i	SF	1032	0	0	0	0	0	0	0	0	0	0	0	0	0	0	0	0	0	509	509	0	0	0	0	1	0	0	255	199	0.78	0.14	0.78	0	0	0	0	0	smurf.
0	icmp	ecr_i	SF	1032	0	0	0	0	0	0	0	0	0	0	0	0	0	0	0	0	0	509	509	0	0	0	0	1	0	0	255	200	0.78	0.14	0.78	0	0	0	0	0	smurf.
0	icmp	ecr_i	SF	1032	0	0	0	0	0	0	0	0	0	0	0	0	0	0	0	0	0	509	509	0	0	0	0	1	0	0	255	201	0.79	0.14	0.79	0	0	0	0	0	smurf.
0	icmp	ecr_i	SF	1032	0	0	0	0	0	0	0	0	0	0	0	0	0	0	0	0	0	509	509	0	0	0	0	1	0	0	255	202	0.79	0.13	0.79	0	0	0	0	0	smurf.
0	icmp	ecr_i	SF	1032	0	0	0	0	0	0	0	0	0	0	0	0	0	0	0	0	0	509	509	0	0	0	0	1	0	0	255	203	0.8	0.13	0.8	0	0	0	0	0	smurf.
0	icmp	ecr_i	SF	1032	0	0	0	0	0	0	0	0	0	0	0	0	0	0	0	0	0	509	509	0	0	0	0	1	0	0	255	204	0.8	0.13	0.8	0	0	0	0	0	smurf.
0	icmp	ecr_i	SF	1032	0	0	0	0	0	0	0	0	0	0	0	0	0	0	0	0	0	509	509	0	0	0	0	1	0	0	255	205	0.8	0.13	0.8	0	0	0	0	0	smurf.
0	icmp	ecr_i	SF	1032	0	0	0	0	0	0	0	0	0	0	0	0	0	0	0	0	0	511	511	0	0	0	0	1	0	0	255	206	0.81	0.12	0.81	0	0	0	0	0	smurf.
0	icmp	ecr_i	SF	1032	0	0	0	0	0	0	0	0	0	0	0	0	0	0	0	0	0	511	511	0	0	0	0	1	0	0	255	207	0.81	0.12	0.81	0	0	0	0	0	smurf.
0	icmp	ecr_i	SF	1032	0	0	0	0	0	0	0	0	0	0	0	0	0	0	0	0	0	511	511	0	0	0	0	1	0	0	255	208	0.82	0.11	0.82	0	0	0	0	0	smurf.
0	icmp	ecr_i	SF	1032	0	0	0	0	0	0	0	0	0	0	0	0	0	0	0	0	0	511	511	0	0	0	0	1	0	0	255	209	0.82	0.11	0.82	0	0	0	0	0	smurf.
0	icmp	ecr_i	SF	1032	0	0	0	0	0	0	0	0	0	0	0	0	0	0	0	0	0	511	511	0	0	0	0	1	0	0	255	210	0.82	0.11	0.82	0	0	0	0	0	smurf.
0	icmp	ecr_i	SF	1032	0	0	0	0	0	0	0	0	0	0	0	0	0	0	0	0	0	511	511	0	0	0	0	1	0	0	255	211	0.83	0.11	0.83	0	0	0	0	0	smurf.
0	icmp	ecr_i	SF	1032	0	0	0	0	0	0	0	0	0	0	0	0	0	0	0	0	0	511	511	0	0	0	0	1	0	0	255	212	0.83	0.1	0.83	0	0	0	0	0	smurf.
0	icmp	ecr_i	SF	1032	0	0	0	0	0	0	0	0	0	0	0	0	0	0	0	0	0	511	511	0	0	0	0	1	0	0	255	213	0.84	0.1	0.84	0	0	0	0	0	smurf.
0	icmp	ecr_i	SF	1032	0	0	0	0	0	0	0	0	0	0	0	0	0	0	0	0	0	511	511	0	0	0	0	1	0	0	255	214	0.84	0.1	0.84	0	0	0	0	0	smurf.
0	icmp	ecr_i	SF	1032	0	0	0	0	0	0	0	0	0	0	0	0	0	0	0	0	0	510	510	0	0	0	0	1	0	0	255	215	0.84	0.1	0.84	0	0	0	0	0	smurf.
0	icmp	ecr_i	SF	1032	0	0	0	0	0	0	0	0	0	0	0	0	0	0	0	0	0	510	510	0	0	0	0	1	0	0	255	216	0.85	0.09	0.85	0	0	0	0	0	smurf.
0	icmp	ecr_i	SF	1032	0	0	0	0	0	0	0	0	0	0	0	0	0	0	0	0	0	510	510	0	0	0	0	1	0	0	255	217	0.85	0.09	0.85	0	0	0	0	0	smurf.
0	icmp	ecr_i	SF	1032	0	0	0	0	0	0	0	0	0	0	0	0	0	0	0	0	0	510	510	0	0	0	0	1	0	0	255	218	0.85	0.09	0.85	0	0	0	0	0	smurf.
0	icmp	ecr_i	SF	1032	0	0	0	0	0	0	0	0	0	0	0	0	0	0	0	0	0	510	510	0	0	0	0	1	0	0	255	219	0.86	0.09	0.86	0	0	0	0	0	smurf.
0	icmp	ecr_i	SF	1032	0	0	0	0	0	0	0	0	0	0	0	0	0	0	0	0	0	510	510	0	0	0	0	1	0	0	255	220	0.86	0.09	0.86	0	0	0	0	0	smurf.
0	icmp	ecr_i	SF	1032	0	0	0	0	0	0	0	0	0	0	0	0	0	0	0	0	0	510	510	0	0	0	0	1	0	0	255	221	0.87	0.08	0.87	0	0	0	0	0	smurf.
0	icmp	ecr_i	SF	1032	0	0	0	0	0	0	0	0	0	0	0	0	0	0	0	0	0	510	510	0	0	0	0	1	0	0	255	222	0.87	0.08	0.87	0	0	0	0	0	smurf.
0	icmp	ecr_i	SF	1032	0	0	0	0	0	0	0	0	0	0	0	0	0	0	0	0	0	511	511	0	0	0	0	1	0	0	255	223	0.87	0.08	0.87	0	0	0	0	0	smurf.
0	icmp	ecr_i	SF	1032	0	0	0	0	0	0	0	0	0	0	0	0	0	0	0	0	0	511	511	0	0	0	0	1	0	0	255	224	0.88	0.08	0.88	0	0	0	0	0	smurf.
0	icmp	ecr_i	SF	1032	0	0	0	0	0	0	0	0	0	0	0	0	0	0	0	0	0	511	511	0	0	0	0	1	0	0	255	225	0.88	0.07	0.88	0	0	0	0	0	smurf.
0	icmp	ecr_i	SF	1032	0	0	0	0	0	0	0	0	0	0	0	0	0	0	0	0	0	511	511	0	0	0	0	1	0	0	255	226	0.89	0.07	0.89	0	0	0	0	0	smurf.
0	icmp	ecr_i	SF	1032	0	0	0	0	0	0	0	0	0	0	0	0	0	0	0	0	0	511	511	0	0	0	0	1	0	0	255	227	0.89	0.07	0.89	0	0	0	0	0	smurf.
0	icmp	ecr_i	SF	1032	0	0	0	0	0	0	0	0	0	0	0	0	0	0	0	0	0	511	511	0	0	0	0	1	0	0	255	228	0.89	0.07	0.89	0	0	0	0	0	smurf.
0	icmp	ecr_i	SF	1032	0	0	0	0	0	0	0	0	0	0	0	0	0	0	0	0	0	511	511	0	0	0	0	1	0	0	255	229	0.9	0.07	0.9	0	0	0	0	0	smurf.
0	icmp	ecr_i	SF	1032	0	0	0	0	0	0	0	0	0	0	0	0	0	0	0	0	0	511	511	0	0	0	0	1	0	0	255	230	0.9	0.06	0.9	0	0	0	0	0	smurf.
0	icmp	ecr_i	SF	1032	0	0	0	0	0	0	0	0	0	0	0	0	0	0	0	0	0	511	511	0	0	0	0	1	0	0	255	231	0.91	0.06	0.91	0	0	0	0	0	smurf.
0	icmp	ecr_i	SF	1032	0	0	0	0	0	0	0	0	0	0	0	0	0	0	0	0	0	511	511	0	0	0	0	1	0	0	255	232	0.91	0.05	0.91	0	0	0	0	0	smurf.
0	icmp	ecr_i	SF	1032	0	0	0	0	0	0	0	0	0	0	0	0	0	0	0	0	0	511	511	0	0	0	0	1	0	0	255	233	0.91	0.05	0.91	0	0	0	0	0	smurf.
0	icmp	ecr_i	SF	1032	0	0	0	0	0	0	0	0	0	0	0	0	0	0	0	0	0	511	511	0	0	0	0	1	0	0	255	234	0.92	0.05	0.92	0	0	0	0	0	smurf.
0	icmp	ecr_i	SF	1032	0	0	0	0	0	0	0	0	0	0	0	0	0	0	0	0	0	511	511	0	0	0	0	1	0	0	255	235	0.92	0.04	0.92	0	0	0	0	0	smurf.
0	icmp	ecr_i	SF	1032	0	0	0	0	0	0	0	0	0	0	0	0	0	0	0	0	0	511	511	0	0	0	0	1	0	0	255	236	0.93	0.04	0.93	0	0	0	0	0	smurf.
0	icmp	ecr_i	SF	1032	0	0	0	0	0	0	0	0	0	0	0	0	0	0	0	0	0	511	511	0	0	0	0	1	0	0	255	237	0.93	0.04	0.93	0	0	0	0	0	smurf.
0	icmp	ecr_i	SF	1032	0	0	0	0	0	0	0	0	0	0	0	0	0	0	0	0	0	511	511	0	0	0	0	1	0	0	255	238	0.93	0.04	0.93	0	0	0	0	0	smurf.
0	icmp	ecr_i	SF	1032	0	0	0	0	0	0	0	0	0	0	0	0	0	0	0	0	0	509	509	0	0	0	0	1	0	0	255	239	0.94	0.04	0.94	0	0	0	0	0	smurf.
0	icmp	ecr_i	SF	1032	0	0	0	0	0	0	0	0	0	0	0	0	0	0	0	0	0	509	509	0	0	0	0	1	0	0	255	240	0.94	0.04	0.94	0	0	0	0	0	smurf.
0	icmp	ecr_i	SF	1032	0	0	0	0	0	0	0	0	0	0	0	0	0	0	0	0	0	509	509	0	0	0	0	1	0	0	255	241	0.95	0.04	0.95	0	0	0	0	0	smurf.
0	icmp	ecr_i	SF	1032	0	0	0	0	0	0	0	0	0	0	0	0	0	0	0	0	0	509	509	0	0	0	0	1	0	0	255	242	0.95	0.04	0.95	0	0	0	0	0	smurf.
0	icmp	ecr_i	SF	1032	0	0	0	0	0	0	0	0	0	0	0	0	0	0	0	0	0	509	509	0	0	0	0	1	0	0	255	243	0.95	0.04	0.95	0	0	0	0	0	smurf.
0	icmp	ecr_i	SF	1032	0	0	0	0	0	0	0	0	0	0	0	0	0	0	0	0	0	509	509	0	0	0	0	1	0	0	255	244	0.96	0.03	0.96	0	0	0	0	0	smurf.
0	icmp	ecr_i	SF	1032	0	0	0	0	0	0	0	0	0	0	0	0	0	0	0	0	0	509	509	0	0	0	0	1	0	0	255	245	0.96	0.03	0.96	0	0	0	0	0	smurf.
0	icmp	ecr_i	SF	1032	0	0	0	0	0	0	0	0	0	0	0	0	0	0	0	0	0	509	509	0	0	0	0	1	0	0	255	246	0.96	0.03	0.96	0	0	0	0	0	smurf.
0	icmp	ecr_i	SF	1032	0	0	0	0	0	0	0	0	0	0	0	0	0	0	0	0	0	509	509	0	0	0	0	1	0	0	255	247	0.97	0.03	0.97	0	0	0	0	0	smurf.
0	icmp	ecr_i	SF	1032	0	0	0	0	0	0	0	0	0	0	0	0	0	0	0	0	0	511	511	0	0	0	0	1	0	0	255	248	0.97	0.02	0.97	0	0	0	0	0	smurf.
0	icmp	ecr_i	SF	1032	0	0	0	0	0	0	0	0	0	0	0	0	0	0	0	0	0	511	511	0	0	0	0	1	0	0	255	249	0.98	0.02	0.98	0	0	0	0	0	smurf.
0	icmp	ecr_i	SF	1032	0	0	0	0	0	0	0	0	0	0	0	0	0	0	0	0	0	511	511	0	0	0	0	1	0	0	255	250	0.98	0.02	0.98	0	0	0	0	0	smurf.
0	icmp	ecr_i	SF	1032	0	0	0	0	0	0	0	0	0	0	0	0	0	0	0	0	0	511	511	0	0	0	0	1	0	0	255	251	0.98	0.02	0.98	0	0	0	0	0	smurf.
0	icmp	ecr_i	SF	1032	0	0	0	0	0	0	0	0	0	0	0	0	0	0	0	0	0	511	511	0	0	0	0	1	0	0	255	252	0.99	0.02	0.99	0	0	0	0	0	smurf.
0	icmp	ecr_i	SF	1032	0	0	0	0	0	0	0	0	0	0	0	0	0	0	0	0	0	511	511	0	0	0	0	1	0	0	255	253	0.99	0.01	0.99	0	0	0	0	0	smurf.
0	icmp	ecr_i	SF	1032	0	0	0	0	0	0	0	0	0	0	0	0	0	0	0	0	0	511	511	0	0	0	0	1	0	0	255	254	1	0.01	1	0	0	0	0	0	smurf.
0	icmp	ecr_i	SF	1032	0	0	0	0	0	0	0	0	0	0	0	0	0	0	0	0	0	511	511	0	0	0	0	1	0	0	255	255	1	0	1	0	0	0	0	0	smurf.
0	icmp	ecr_i	SF	1032	0	0	0	0	0	0	0	0	0	0	0	0	0	0	0	0	0	511	511	0	0	0	0	1	0	0	255	255	1	0	1	0	0	0	0	0	smurf.
0	icmp	ecr_i	SF	1032	0	0	0	0	0	0	0	0	0	0	0	0	0	0	0	0	0	511	511	0	0	0	0	1	0	0	255	255	1	0	1	0	0	0	0	0	smurf.
0	icmp	ecr_i	SF	1032	0	0	0	0	0	0	0	0	0	0	0	0	0	0	0	0	0	511	511	0	0	0	0	1	0	0	255	255	1	0	1	0	0	0	0	0	smurf.
0	icmp	ecr_i	SF	1032	0	0	0	0	0	0	0	0	0	0	0	0	0	0	0	0	0	511	511	0	0	0	0	1	0	0	255	255	1	0	1	0	0	0	0	0	smurf.
0	icmp	ecr_i	SF	1032	0	0	0	0	0	0	0	0	0	0	0	0	0	0	0	0	0	511	511	0	0	0	0	1	0	0	255	255	1	0	1	0	0	0	0	0	smurf.
0	icmp	ecr_i	SF	1032	0	0	0	0	0	0	0	0	0	0	0	0	0	0	0	0	0	511	511	0	0	0	0	1	0	0	255	255	1	0	1	0	0	0	0	0	smurf.
0	icmp	ecr_i	SF	1032	0	0	0	0	0	0	0	0	0	0	0	0	0	0	0	0	0	511	511	0	0	0	0	1	0	0	255	255	1	0	1	0	0	0	0	0	smurf.
0	icmp	ecr_i	SF	1032	0	0	0	0	0	0	0	0	0	0	0	0	0	0	0	0	0	508	508	0	0	0	0	1	0	0	255	255	1	0	1	0	0	0	0	0	smurf.
0	icmp	ecr_i	SF	1032	0	0	0	0	0	0	0	0	0	0	0	0	0	0	0	0	0	508	508	0	0	0	0	1	0	0	255	255	1	0	1	0	0	0	0	0	smurf.
0	icmp	ecr_i	SF	1032	0	0	0	0	0	0	0	0	0	0	0	0	0	0	0	0	0	508	508	0	0	0	0	1	0	0	255	255	1	0	1	0	0	0	0	0	smurf.
0	icmp	ecr_i	SF	1032	0	0	0	0	0	0	0	0	0	0	0	0	0	0	0	0	0	508	508	0	0	0	0	1	0	0	255	255	1	0	1	0	0	0	0	0	smurf.
0	icmp	ecr_i	SF	1032	0	0	0	0	0	0	0	0	0	0	0	0	0	0	0	0	0	508	508	0	0	0	0	1	0	0	255	255	1	0	1	0	0	0	0	0	smurf.
0	icmp	ecr_i	SF	1032	0	0	0	0	0	0	0	0	0	0	0	0	0	0	0	0	0	508	508	0	0	0	0	1	0	0	255	255	1	0	1	0	0	0	0	0	smurf.
0	icmp	ecr_i	SF	1032	0	0	0	0	0	0	0	0	0	0	0	0	0	0	0	0	0	508	508	0	0	0	0	1	0	0	255	255	1	0	1	0	0	0	0	0	smurf.
0	icmp	ecr_i	SF	1032	0	0	0	0	0	0	0	0	0	0	0	0	0	0	0	0	0	508	508	0	0	0	0	1	0	0	255	255	1	0	1	0	0	0	0	0	smurf.
0	icmp	ecr_i	SF	1032	0	0	0	0	0	0	0	0	0	0	0	0	0	0	0	0	0	511	511	0	0	0	0	1	0	0	255	255	1	0	1	0	0	0	0	0	smurf.
0	icmp	ecr_i	SF	1032	0	0	0	0	0	0	0	0	0	0	0	0	0	0	0	0	0	511	511	0	0	0	0	1	0	0	255	255	1	0	1	0	0	0	0	0	smurf.
0	icmp	ecr_i	SF	1032	0	0	0	0	0	0	0	0	0	0	0	0	0	0	0	0	0	511	511	0	0	0	0	1	0	0	255	255	1	0	1	0	0	0	0	0	smurf.
0	icmp	ecr_i	SF	1032	0	0	0	0	0	0	0	0	0	0	0	0	0	0	0	0	0	511	511	0	0	0	0	1	0	0	255	255	1	0	1	0	0	0	0	0	smurf.
0	icmp	ecr_i	SF	1032	0	0	0	0	0	0	0	0	0	0	0	0	0	0	0	0	0	511	511	0	0	0	0	1	0	0	255	255	1	0	1	0	0	0	0	0	smurf.
0	icmp	ecr_i	SF	1032	0	0	0	0	0	0	0	0	0	0	0	0	0	0	0	0	0	511	511	0	0	0	0	1	0	0	255	255	1	0	1	0	0	0	0	0	smurf.
0	icmp	ecr_i	SF	1032	0	0	0	0	0	0	0	0	0	0	0	0	0	0	0	0	0	511	511	0	0	0	0	1	0	0	255	255	1	0	1	0	0	0	0	0	smurf.
0	icmp	ecr_i	SF	1032	0	0	0	0	0	0	0	0	0	0	0	0	0	0	0	0	0	511	511	0	0	0	0	1	0	0	255	255	1	0	1	0	0	0	0	0	smurf.
0	icmp	ecr_i	SF	1032	0	0	0	0	0	0	0	0	0	0	0	0	0	0	0	0	0	511	511	0	0	0	0	1	0	0	255	255	1	0	1	0	0	0	0	0	smurf.
0	icmp	ecr_i	SF	1032	0	0	0	0	0	0	0	0	0	0	0	0	0	0	0	0	0	511	511	0	0	0	0	1	0	0	255	255	1	0	1	0	0	0	0	0	smurf.
0	icmp	ecr_i	SF	1032	0	0	0	0	0	0	0	0	0	0	0	0	0	0	0	0	0	511	511	0	0	0	0	1	0	0	255	255	1	0	1	0	0	0	0	0	smurf.
0	icmp	ecr_i	SF	1032	0	0	0	0	0	0	0	0	0	0	0	0	0	0	0	0	0	511	511	0	0	0	0	1	0	0	255	255	1	0	1	0	0	0	0	0	smurf.
0	icmp	ecr_i	SF	1032	0	0	0	0	0	0	0	0	0	0	0	0	0	0	0	0	0	511	511	0	0	0	0	1	0	0	255	255	1	0	1	0	0	0	0	0	smurf.
0	icmp	ecr_i	SF	1032	0	0	0	0	0	0	0	0	0	0	0	0	0	0	0	0	0	511	511	0	0	0	0	1	0	0	255	255	1	0	1	0	0	0	0	0	smurf.
0	icmp	ecr_i	SF	1032	0	0	0	0	0	0	0	0	0	0	0	0	0	0	0	0	0	511	511	0	0	0	0	1	0	0	255	255	1	0	1	0	0	0	0	0	smurf.
0	icmp	ecr_i	SF	1032	0	0	0	0	0	0	0	0	0	0	0	0	0	0	0	0	0	511	511	0	0	0	0	1	0	0	255	255	1	0	1	0	0	0	0	0	smurf.
0	icmp	ecr_i	SF	1032	0	0	0	0	0	0	0	0	0	0	0	0	0	0	0	0	0	511	511	0	0	0	0	1	0	0	255	255	1	0	1	0	0	0	0	0	smurf.
0	icmp	ecr_i	SF	1032	0	0	0	0	0	0	0	0	0	0	0	0	0	0	0	0	0	511	511	0	0	0	0	1	0	0	255	255	1	0	1	0	0	0	0	0	smurf.
0	icmp	ecr_i	SF	1032	0	0	0	0	0	0	0	0	0	0	0	0	0	0	0	0	0	511	511	0	0	0	0	1	0	0	255	255	1	0	1	0	0	0	0	0	smurf.
0	icmp	ecr_i	SF	1032	0	0	0	0	0	0	0	0	0	0	0	0	0	0	0	0	0	511	511	0	0	0	0	1	0	0	255	255	1	0	1	0	0	0	0	0	smurf.
0	icmp	ecr_i	SF	1032	0	0	0	0	0	0	0	0	0	0	0	0	0	0	0	0	0	511	511	0	0	0	0	1	0	0	255	255	1	0	1	0	0	0	0	0	smurf.
0	icmp	ecr_i	SF	1032	0	0	0	0	0	0	0	0	0	0	0	0	0	0	0	0	0	511	511	0	0	0	0	1	0	0	255	255	1	0	1	0	0	0	0	0	smurf.
0	icmp	ecr_i	SF	1032	0	0	0	0	0	0	0	0	0	0	0	0	0	0	0	0	0	511	511	0	0	0	0	1	0	0	255	255	1	0	1	0	0	0	0	0	smurf.
0	icmp	ecr_i	SF	1032	0	0	0	0	0	0	0	0	0	0	0	0	0	0	0	0	0	511	511	0	0	0	0	1	0	0	255	255	1	0	1	0	0	0	0	0	smurf.
0	icmp	ecr_i	SF	1032	0	0	0	0	0	0	0	0	0	0	0	0	0	0	0	0	0	511	511	0	0	0	0	1	0	0	255	255	1	0	1	0	0	0	0	0	smurf.
0	icmp	ecr_i	SF	1032	0	0	0	0	0	0	0	0	0	0	0	0	0	0	0	0	0	511	511	0	0	0	0	1	0	0	255	255	1	0	1	0	0	0	0	0	smurf.
0	icmp	ecr_i	SF	1032	0	0	0	0	0	0	0	0	0	0	0	0	0	0	0	0	0	511	511	0	0	0	0	1	0	0	255	255	1	0	1	0	0	0	0	0	smurf.
0	icmp	ecr_i	SF	1032	0	0	0	0	0	0	0	0	0	0	0	0	0	0	0	0	0	511	511	0	0	0	0	1	0	0	255	255	1	0	1	0	0	0	0	0	smurf.
0	icmp	ecr_i	SF	1032	0	0	0	0	0	0	0	0	0	0	0	0	0	0	0	0	0	511	511	0	0	0	0	1	0	0	255	255	1	0	1	0	0	0	0	0	smurf.
0	icmp	ecr_i	SF	1032	0	0	0	0	0	0	0	0	0	0	0	0	0	0	0	0	0	511	511	0	0	0	0	1	0	0	255	255	1	0	1	0	0	0	0	0	smurf.
0	icmp	ecr_i	SF	1032	0	0	0	0	0	0	0	0	0	0	0	0	0	0	0	0	0	511	511	0	0	0	0	1	0	0	255	255	1	0	1	0	0	0	0	0	smurf.
0	icmp	ecr_i	SF	1032	0	0	0	0	0	0	0	0	0	0	0	0	0	0	0	0	0	511	511	0	0	0	0	1	0	0	255	255	1	0	1	0	0	0	0	0	smurf.
0	icmp	ecr_i	SF	1032	0	0	0	0	0	0	0	0	0	0	0	0	0	0	0	0	0	511	511	0	0	0	0	1	0	0	255	255	1	0	1	0	0	0	0	0	smurf.
0	icmp	ecr_i	SF	1032	0	0	0	0	0	0	0	0	0	0	0	0	0	0	0	0	0	511	511	0	0	0	0	1	0	0	255	255	1	0	1	0	0	0	0	0	smurf.
0	icmp	ecr_i	SF	1032	0	0	0	0	0	0	0	0	0	0	0	0	0	0	0	0	0	511	511	0	0	0	0	1	0	0	255	255	1	0	1	0	0	0	0	0	smurf.
0	icmp	ecr_i	SF	1032	0	0	0	0	0	0	0	0	0	0	0	0	0	0	0	0	0	511	511	0	0	0	0	1	0	0	255	255	1	0	1	0	0	0	0	0	smurf.
0	icmp	ecr_i	SF	1032	0	0	0	0	0	0	0	0	0	0	0	0	0	0	0	0	0	511	511	0	0	0	0	1	0	0	255	255	1	0	1	0	0	0	0	0	smurf.
0	icmp	ecr_i	SF	1032	0	0	0	0	0	0	0	0	0	0	0	0	0	0	0	0	0	511	511	0	0	0	0	1	0	0	255	255	1	0	1	0	0	0	0	0	smurf.
0	icmp	ecr_i	SF	1032	0	0	0	0	0	0	0	0	0	0	0	0	0	0	0	0	0	511	511	0	0	0	0	1	0	0	255	255	1	0	1	0	0	0	0	0	smurf.
0	icmp	ecr_i	SF	1032	0	0	0	0	0	0	0	0	0	0	0	0	0	0	0	0	0	511	511	0	0	0	0	1	0	0	255	255	1	0	1	0	0	0	0	0	smurf.
0	icmp	ecr_i	SF	1032	0	0	0	0	0	0	0	0	0	0	0	0	0	0	0	0	0	511	511	0	0	0	0	1	0	0	255	255	1	0	1	0	0	0	0	0	smurf.
0	icmp	ecr_i	SF	1032	0	0	0	0	0	0	0	0	0	0	0	0	0	0	0	0	0	511	511	0	0	0	0	1	0	0	255	255	1	0	1	0	0	0	0	0	smurf.
0	icmp	ecr_i	SF	1032	0	0	0	0	0	0	0	0	0	0	0	0	0	0	0	0	0	511	511	0	0	0	0	1	0	0	255	255	1	0	1	0	0	0	0	0	smurf.
0	icmp	ecr_i	SF	1032	0	0	0	0	0	0	0	0	0	0	0	0	0	0	0	0	0	511	511	0	0	0	0	1	0	0	255	255	1	0	1	0	0	0	0	0	smurf.
0	icmp	ecr_i	SF	1032	0	0	0	0	0	0	0	0	0	0	0	0	0	0	0	0	0	511	511	0	0	0	0	1	0	0	255	255	1	0	1	0	0	0	0	0	smurf.
0	icmp	ecr_i	SF	1032	0	0	0	0	0	0	0	0	0	0	0	0	0	0	0	0	0	511	511	0	0	0	0	1	0	0	255	255	1	0	1	0	0	0	0	0	smurf.
0	icmp	ecr_i	SF	1032	0	0	0	0	0	0	0	0	0	0	0	0	0	0	0	0	0	511	511	0	0	0	0	1	0	0	255	255	1	0	1	0	0	0	0	0	smurf.
0	icmp	ecr_i	SF	1032	0	0	0	0	0	0	0	0	0	0	0	0	0	0	0	0	0	511	511	0	0	0	0	1	0	0	255	255	1	0	1	0	0	0	0	0	smurf.
0	icmp	ecr_i	SF	1032	0	0	0	0	0	0	0	0	0	0	0	0	0	0	0	0	0	511	511	0	0	0	0	1	0	0	255	255	1	0	1	0	0	0	0	0	smurf.
0	icmp	ecr_i	SF	1032	0	0	0	0	0	0	0	0	0	0	0	0	0	0	0	0	0	511	511	0	0	0	0	1	0	0	255	255	1	0	1	0	0	0	0	0	smurf.
0	icmp	ecr_i	SF	1032	0	0	0	0	0	0	0	0	0	0	0	0	0	0	0	0	0	511	511	0	0	0	0	1	0	0	255	255	1	0	1	0	0	0	0	0	smurf.
0	icmp	ecr_i	SF	1032	0	0	0	0	0	0	0	0	0	0	0	0	0	0	0	0	0	511	511	0	0	0	0	1	0	0	255	255	1	0	1	0	0	0	0	0	smurf.
0	icmp	ecr_i	SF	1032	0	0	0	0	0	0	0	0	0	0	0	0	0	0	0	0	0	511	511	0	0	0	0	1	0	0	255	255	1	0	1	0	0	0	0	0	smurf.
0	icmp	ecr_i	SF	1032	0	0	0	0	0	0	0	0	0	0	0	0	0	0	0	0	0	511	511	0	0	0	0	1	0	0	255	255	1	0	1	0	0	0	0	0	smurf.
0	icmp	ecr_i	SF	1032	0	0	0	0	0	0	0	0	0	0	0	0	0	0	0	0	0	511	511	0	0	0	0	1	0	0	255	255	1	0	1	0	0	0	0	0	smurf.
0	icmp	ecr_i	SF	1032	0	0	0	0	0	0	0	0	0	0	0	0	0	0	0	0	0	511	511	0	0	0	0	1	0	0	255	255	1	0	1	0	0	0	0	0	smurf.
0	icmp	ecr_i	SF	1032	0	0	0	0	0	0	0	0	0	0	0	0	0	0	0	0	0	511	511	0	0	0	0	1	0	0	255	255	1	0	1	0	0	0	0	0	smurf.
0	icmp	ecr_i	SF	1032	0	0	0	0	0	0	0	0	0	0	0	0	0	0	0	0	0	511	511	0	0	0	0	1	0	0	255	255	1	0	1	0	0	0	0	0	smurf.
0	icmp	ecr_i	SF	1032	0	0	0	0	0	0	0	0	0	0	0	0	0	0	0	0	0	511	511	0	0	0	0	1	0	0	255	255	1	0	1	0	0	0	0	0	smurf.
0	icmp	ecr_i	SF	1032	0	0	0	0	0	0	0	0	0	0	0	0	0	0	0	0	0	511	511	0	0	0	0	1	0	0	255	255	1	0	1	0	0	0	0	0	smurf.
0	icmp	ecr_i	SF	1032	0	0	0	0	0	0	0	0	0	0	0	0	0	0	0	0	0	511	511	0	0	0	0	1	0	0	255	255	1	0	1	0	0	0	0	0	smurf.
0	icmp	ecr_i	SF	1032	0	0	0	0	0	0	0	0	0	0	0	0	0	0	0	0	0	511	511	0	0	0	0	1	0	0	255	255	1	0	1	0	0	0	0	0	smurf.
0	icmp	ecr_i	SF	1032	0	0	0	0	0	0	0	0	0	0	0	0	0	0	0	0	0	511	511	0	0	0	0	1	0	0	255	255	1	0	1	0	0	0	0	0	smurf.
0	icmp	ecr_i	SF	1032	0	0	0	0	0	0	0	0	0	0	0	0	0	0	0	0	0	511	511	0	0	0	0	1	0	0	255	255	1	0	1	0	0	0	0	0	smurf.
0	icmp	ecr_i	SF	1032	0	0	0	0	0	0	0	0	0	0	0	0	0	0	0	0	0	511	511	0	0	0	0	1	0	0	255	255	1	0	1	0	0	0	0	0	smurf.
0	icmp	ecr_i	SF	1032	0	0	0	0	0	0	0	0	0	0	0	0	0	0	0	0	0	511	511	0	0	0	0	1	0	0	255	255	1	0	1	0	0	0	0	0	smurf.
0	icmp	ecr_i	SF	1032	0	0	0	0	0	0	0	0	0	0	0	0	0	0	0	0	0	511	511	0	0	0	0	1	0	0	255	255	1	0	1	0	0	0	0	0	smurf.
0	icmp	ecr_i	SF	1032	0	0	0	0	0	0	0	0	0	0	0	0	0	0	0	0	0	511	511	0	0	0	0	1	0	0	255	255	1	0	1	0	0	0	0	0	smurf.
0	icmp	ecr_i	SF	1032	0	0	0	0	0	0	0	0	0	0	0	0	0	0	0	0	0	511	511	0	0	0	0	1	0	0	255	255	1	0	1	0	0	0	0	0	smurf.
0	icmp	ecr_i	SF	1032	0	0	0	0	0	0	0	0	0	0	0	0	0	0	0	0	0	511	511	0	0	0	0	1	0	0	255	255	1	0	1	0	0	0	0	0	smurf.
0	icmp	ecr_i	SF	1032	0	0	0	0	0	0	0	0	0	0	0	0	0	0	0	0	0	511	511	0	0	0	0	1	0	0	255	255	1	0	1	0	0	0	0	0	smurf.
0	icmp	ecr_i	SF	1032	0	0	0	0	0	0	0	0	0	0	0	0	0	0	0	0	0	511	511	0	0	0	0	1	0	0	255	255	1	0	1	0	0	0	0	0	smurf.
0	icmp	ecr_i	SF	1032	0	0	0	0	0	0	0	0	0	0	0	0	0	0	0	0	0	511	511	0	0	0	0	1	0	0	255	255	1	0	1	0	0	0	0	0	smurf.
0	icmp	ecr_i	SF	1032	0	0	0	0	0	0	0	0	0	0	0	0	0	0	0	0	0	511	511	0	0	0	0	1	0	0	255	255	1	0	1	0	0	0	0	0	smurf.
0	icmp	ecr_i	SF	1032	0	0	0	0	0	0	0	0	0	0	0	0	0	0	0	0	0	509	509	0	0	0	0	1	0	0	255	255	1	0	1	0	0	0	0	0	smurf.
0	icmp	ecr_i	SF	1032	0	0	0	0	0	0	0	0	0	0	0	0	0	0	0	0	0	509	509	0	0	0	0	1	0	0	255	255	1	0	1	0	0	0	0	0	smurf.
0	icmp	ecr_i	SF	1032	0	0	0	0	0	0	0	0	0	0	0	0	0	0	0	0	0	509	509	0	0	0	0	1	0	0	255	255	1	0	1	0	0	0	0	0	smurf.
0	icmp	ecr_i	SF	1032	0	0	0	0	0	0	0	0	0	0	0	0	0	0	0	0	0	509	509	0	0	0	0	1	0	0	255	255	1	0	1	0	0	0	0	0	smurf.
0	icmp	ecr_i	SF	1032	0	0	0	0	0	0	0	0	0	0	0	0	0	0	0	0	0	509	509	0	0	0	0	1	0	0	255	255	1	0	1	0	0	0	0	0	smurf.
0	icmp	ecr_i	SF	1032	0	0	0	0	0	0	0	0	0	0	0	0	0	0	0	0	0	509	509	0	0	0	0	1	0	0	255	255	1	0	1	0	0	0	0	0	smurf.
0	icmp	ecr_i	SF	1032	0	0	0	0	0	0	0	0	0	0	0	0	0	0	0	0	0	509	509	0	0	0	0	1	0	0	255	255	1	0	1	0	0	0	0	0	smurf.
0	icmp	ecr_i	SF	1032	0	0	0	0	0	0	0	0	0	0	0	0	0	0	0	0	0	511	511	0	0	0	0	1	0	0	255	255	1	0	1	0	0	0	0	0	smurf.
0	icmp	ecr_i	SF	1032	0	0	0	0	0	0	0	0	0	0	0	0	0	0	0	0	0	511	511	0	0	0	0	1	0	0	255	255	1	0	1	0	0	0	0	0	smurf.
0	icmp	ecr_i	SF	1032	0	0	0	0	0	0	0	0	0	0	0	0	0	0	0	0	0	511	511	0	0	0	0	1	0	0	255	255	1	0	1	0	0	0	0	0	smurf.
0	icmp	ecr_i	SF	1032	0	0	0	0	0	0	0	0	0	0	0	0	0	0	0	0	0	511	511	0	0	0	0	1	0	0	255	255	1	0	1	0	0	0	0	0	smurf.
0	icmp	ecr_i	SF	1032	0	0	0	0	0	0	0	0	0	0	0	0	0	0	0	0	0	511	511	0	0	0	0	1	0	0	255	255	1	0	1	0	0	0	0	0	smurf.
0	icmp	ecr_i	SF	1032	0	0	0	0	0	0	0	0	0	0	0	0	0	0	0	0	0	511	511	0	0	0	0	1	0	0	255	255	1	0	1	0	0	0	0	0	smurf.
0	icmp	ecr_i	SF	1032	0	0	0	0	0	0	0	0	0	0	0	0	0	0	0	0	0	511	511	0	0	0	0	1	0	0	255	255	1	0	1	0	0	0	0	0	smurf.
0	icmp	ecr_i	SF	1032	0	0	0	0	0	0	0	0	0	0	0	0	0	0	0	0	0	511	511	0	0	0	0	1	0	0	255	255	1	0	1	0	0	0	0	0	smurf.
0	icmp	ecr_i	SF	1032	0	0	0	0	0	0	0	0	0	0	0	0	0	0	0	0	0	511	511	0	0	0	0	1	0	0	255	255	1	0	1	0	0	0	0	0	smurf.
0	icmp	ecr_i	SF	1032	0	0	0	0	0	0	0	0	0	0	0	0	0	0	0	0	0	511	511	0	0	0	0	1	0	0	255	255	1	0	1	0	0	0	0	0	smurf.
0	icmp	ecr_i	SF	1032	0	0	0	0	0	0	0	0	0	0	0	0	0	0	0	0	0	511	511	0	0	0	0	1	0	0	255	255	1	0	1	0	0	0	0	0	smurf.
0	icmp	ecr_i	SF	1032	0	0	0	0	0	0	0	0	0	0	0	0	0	0	0	0	0	511	511	0	0	0	0	1	0	0	255	255	1	0	1	0	0	0	0	0	smurf.
0	icmp	ecr_i	SF	1032	0	0	0	0	0	0	0	0	0	0	0	0	0	0	0	0	0	511	511	0	0	0	0	1	0	0	255	255	1	0	1	0	0	0	0	0	smurf.
0	icmp	ecr_i	SF	1032	0	0	0	0	0	0	0	0	0	0	0	0	0	0	0	0	0	511	511	0	0	0	0	1	0	0	255	255	1	0	1	0	0	0	0	0	smurf.
0	icmp	ecr_i	SF	1032	0	0	0	0	0	0	0	0	0	0	0	0	0	0	0	0	0	511	511	0	0	0	0	1	0	0	255	255	1	0	1	0	0	0	0	0	smurf.
0	icmp	ecr_i	SF	1032	0	0	0	0	0	0	0	0	0	0	0	0	0	0	0	0	0	511	511	0	0	0	0	1	0	0	255	255	1	0	1	0	0	0	0	0	smurf.
0	icmp	ecr_i	SF	1032	0	0	0	0	0	0	0	0	0	0	0	0	0	0	0	0	0	511	511	0	0	0	0	1	0	0	255	255	1	0	1	0	0	0	0	0	smurf.
0	icmp	ecr_i	SF	1032	0	0	0	0	0	0	0	0	0	0	0	0	0	0	0	0	0	511	511	0	0	0	0	1	0	0	255	255	1	0	1	0	0	0	0	0	smurf.
0	icmp	ecr_i	SF	1032	0	0	0	0	0	0	0	0	0	0	0	0	0	0	0	0	0	511	511	0	0	0	0	1	0	0	255	255	1	0	1	0	0	0	0	0	smurf.
0	icmp	ecr_i	SF	1032	0	0	0	0	0	0	0	0	0	0	0	0	0	0	0	0	0	511	511	0	0	0	0	1	0	0	255	255	1	0	1	0	0	0	0	0	smurf.
0	icmp	ecr_i	SF	1032	0	0	0	0	0	0	0	0	0	0	0	0	0	0	0	0	0	511	511	0	0	0	0	1	0	0	255	255	1	0	1	0	0	0	0	0	smurf.
0	icmp	ecr_i	SF	1032	0	0	0	0	0	0	0	0	0	0	0	0	0	0	0	0	0	511	511	0	0	0	0	1	0	0	255	255	1	0	1	0	0	0	0	0	smurf.
0	icmp	ecr_i	SF	1032	0	0	0	0	0	0	0	0	0	0	0	0	0	0	0	0	0	511	511	0	0	0	0	1	0	0	255	255	1	0	1	0	0	0	0	0	smurf.
0	icmp	ecr_i	SF	1032	0	0	0	0	0	0	0	0	0	0	0	0	0	0	0	0	0	511	511	0	0	0	0	1	0	0	255	255	1	0	1	0	0	0	0	0	smurf.
0	icmp	ecr_i	SF	1032	0	0	0	0	0	0	0	0	0	0	0	0	0	0	0	0	0	511	511	0	0	0	0	1	0	0	255	255	1	0	1	0	0	0	0	0	smurf.
0	icmp	ecr_i	SF	1032	0	0	0	0	0	0	0	0	0	0	0	0	0	0	0	0	0	510	510	0	0	0	0	1	0	0	255	255	1	0	1	0	0	0	0	0	smurf.
0	icmp	ecr_i	SF	1032	0	0	0	0	0	0	0	0	0	0	0	0	0	0	0	0	0	510	510	0	0	0	0	1	0	0	255	255	1	0	1	0	0	0	0	0	smurf.
0	icmp	ecr_i	SF	1032	0	0	0	0	0	0	0	0	0	0	0	0	0	0	0	0	0	510	510	0	0	0	0	1	0	0	255	255	1	0	1	0	0	0	0	0	smurf.
0	icmp	ecr_i	SF	1032	0	0	0	0	0	0	0	0	0	0	0	0	0	0	0	0	0	510	510	0	0	0	0	1	0	0	255	255	1	0	1	0	0	0	0	0	smurf.
0	icmp	ecr_i	SF	1032	0	0	0	0	0	0	0	0	0	0	0	0	0	0	0	0	0	510	510	0	0	0	0	1	0	0	255	255	1	0	1	0	0	0	0	0	smurf.
0	icmp	ecr_i	SF	1032	0	0	0	0	0	0	0	0	0	0	0	0	0	0	0	0	0	510	510	0	0	0	0	1	0	0	255	255	1	0	1	0	0	0	0	0	smurf.
0	icmp	ecr_i	SF	1032	0	0	0	0	0	0	0	0	0	0	0	0	0	0	0	0	0	510	510	0	0	0	0	1	0	0	255	255	1	0	1	0	0	0	0	0	smurf.
0	icmp	ecr_i	SF	1032	0	0	0	0	0	0	0	0	0	0	0	0	0	0	0	0	0	510	510	0	0	0	0	1	0	0	255	255	1	0	1	0	0	0	0	0	smurf.
0	icmp	ecr_i	SF	1032	0	0	0	0	0	0	0	0	0	0	0	0	0	0	0	0	0	510	510	0	0	0	0	1	0	0	255	255	1	0	1	0	0	0	0	0	smurf.
0	icmp	ecr_i	SF	1032	0	0	0	0	0	0	0	0	0	0	0	0	0	0	0	0	0	511	511	0	0	0	0	1	0	0	255	255	1	0	1	0	0	0	0	0	smurf.
0	icmp	ecr_i	SF	1032	0	0	0	0	0	0	0	0	0	0	0	0	0	0	0	0	0	511	511	0	0	0	0	1	0	0	255	255	1	0	1	0	0	0	0	0	smurf.
0	icmp	ecr_i	SF	1032	0	0	0	0	0	0	0	0	0	0	0	0	0	0	0	0	0	511	511	0	0	0	0	1	0	0	255	255	1	0	1	0	0	0	0	0	smurf.
0	icmp	ecr_i	SF	1032	0	0	0	0	0	0	0	0	0	0	0	0	0	0	0	0	0	511	511	0	0	0	0	1	0	0	255	255	1	0	1	0	0	0	0	0	smurf.
0	icmp	ecr_i	SF	1032	0	0	0	0	0	0	0	0	0	0	0	0	0	0	0	0	0	511	511	0	0	0	0	1	0	0	255	255	1	0	1	0	0	0	0	0	smurf.
0	icmp	ecr_i	SF	1032	0	0	0	0	0	0	0	0	0	0	0	0	0	0	0	0	0	511	511	0	0	0	0	1	0	0	255	255	1	0	1	0	0	0	0	0	smurf.
0	icmp	ecr_i	SF	1032	0	0	0	0	0	0	0	0	0	0	0	0	0	0	0	0	0	511	511	0	0	0	0	1	0	0	255	255	1	0	1	0	0	0	0	0	smurf.
0	icmp	ecr_i	SF	1032	0	0	0	0	0	0	0	0	0	0	0	0	0	0	0	0	0	511	511	0	0	0	0	1	0	0	255	255	1	0	1	0	0	0	0	0	smurf.
0	icmp	ecr_i	SF	1032	0	0	0	0	0	0	0	0	0	0	0	0	0	0	0	0	0	511	511	0	0	0	0	1	0	0	255	255	1	0	1	0	0	0	0	0	smurf.
0	icmp	ecr_i	SF	1032	0	0	0	0	0	0	0	0	0	0	0	0	0	0	0	0	0	511	511	0	0	0	0	1	0	0	255	255	1	0	1	0	0	0	0	0	smurf.
0	icmp	ecr_i	SF	1032	0	0	0	0	0	0	0	0	0	0	0	0	0	0	0	0	0	511	511	0	0	0	0	1	0	0	255	255	1	0	1	0	0	0	0	0	smurf.
0	icmp	ecr_i	SF	1032	0	0	0	0	0	0	0	0	0	0	0	0	0	0	0	0	0	511	511	0	0	0	0	1	0	0	255	255	1	0	1	0	0	0	0	0	smurf.
0	icmp	ecr_i	SF	1032	0	0	0	0	0	0	0	0	0	0	0	0	0	0	0	0	0	511	511	0	0	0	0	1	0	0	255	255	1	0	1	0	0	0	0	0	smurf.
0	icmp	ecr_i	SF	1032	0	0	0	0	0	0	0	0	0	0	0	0	0	0	0	0	0	511	511	0	0	0	0	1	0	0	255	255	1	0	1	0	0	0	0	0	smurf.
0	icmp	ecr_i	SF	1032	0	0	0	0	0	0	0	0	0	0	0	0	0	0	0	0	0	511	511	0	0	0	0	1	0	0	255	255	1	0	1	0	0	0	0	0	smurf.
0	icmp	ecr_i	SF	1032	0	0	0	0	0	0	0	0	0	0	0	0	0	0	0	0	0	511	511	0	0	0	0	1	0	0	255	255	1	0	1	0	0	0	0	0	smurf.
0	icmp	ecr_i	SF	1032	0	0	0	0	0	0	0	0	0	0	0	0	0	0	0	0	0	511	511	0	0	0	0	1	0	0	255	255	1	0	1	0	0	0	0	0	smurf.
0	icmp	ecr_i	SF	1032	0	0	0	0	0	0	0	0	0	0	0	0	0	0	0	0	0	511	511	0	0	0	0	1	0	0	255	255	1	0	1	0	0	0	0	0	smurf.
0	icmp	ecr_i	SF	1032	0	0	0	0	0	0	0	0	0	0	0	0	0	0	0	0	0	511	511	0	0	0	0	1	0	0	255	255	1	0	1	0	0	0	0	0	smurf.
0	icmp	ecr_i	SF	1032	0	0	0	0	0	0	0	0	0	0	0	0	0	0	0	0	0	511	511	0	0	0	0	1	0	0	255	255	1	0	1	0	0	0	0	0	smurf.
0	icmp	ecr_i	SF	1032	0	0	0	0	0	0	0	0	0	0	0	0	0	0	0	0	0	511	511	0	0	0	0	1	0	0	255	255	1	0	1	0	0	0	0	0	smurf.
0	icmp	ecr_i	SF	1032	0	0	0	0	0	0	0	0	0	0	0	0	0	0	0	0	0	511	511	0	0	0	0	1	0	0	255	255	1	0	1	0	0	0	0	0	smurf.
0	icmp	ecr_i	SF	1032	0	0	0	0	0	0	0	0	0	0	0	0	0	0	0	0	0	511	511	0	0	0	0	1	0	0	255	255	1	0	1	0	0	0	0	0	smurf.
0	icmp	ecr_i	SF	1032	0	0	0	0	0	0	0	0	0	0	0	0	0	0	0	0	0	511	511	0	0	0	0	1	0	0	255	255	1	0	1	0	0	0	0	0	smurf.
0	icmp	ecr_i	SF	1032	0	0	0	0	0	0	0	0	0	0	0	0	0	0	0	0	0	511	511	0	0	0	0	1	0	0	255	255	1	0	1	0	0	0	0	0	smurf.
0	icmp	ecr_i	SF	1032	0	0	0	0	0	0	0	0	0	0	0	0	0	0	0	0	0	511	511	0	0	0	0	1	0	0	255	255	1	0	1	0	0	0	0	0	smurf.
0	icmp	ecr_i	SF	1032	0	0	0	0	0	0	0	0	0	0	0	0	0	0	0	0	0	511	511	0	0	0	0	1	0	0	255	255	1	0	1	0	0	0	0	0	smurf.
0	icmp	ecr_i	SF	1032	0	0	0	0	0	0	0	0	0	0	0	0	0	0	0	0	0	511	511	0	0	0	0	1	0	0	255	255	1	0	1	0	0	0	0	0	smurf.
0	icmp	ecr_i	SF	1032	0	0	0	0	0	0	0	0	0	0	0	0	0	0	0	0	0	511	511	0	0	0	0	1	0	0	255	255	1	0	1	0	0	0	0	0	smurf.
0	icmp	ecr_i	SF	1032	0	0	0	0	0	0	0	0	0	0	0	0	0	0	0	0	0	511	511	0	0	0	0	1	0	0	255	255	1	0	1	0	0	0	0	0	smurf.
0	icmp	ecr_i	SF	1032	0	0	0	0	0	0	0	0	0	0	0	0	0	0	0	0	0	511	511	0	0	0	0	1	0	0	255	255	1	0	1	0	0	0	0	0	smurf.
0	icmp	ecr_i	SF	1032	0	0	0	0	0	0	0	0	0	0	0	0	0	0	0	0	0	511	511	0	0	0	0	1	0	0	255	255	1	0	1	0	0	0	0	0	smurf.
0	icmp	ecr_i	SF	1032	0	0	0	0	0	0	0	0	0	0	0	0	0	0	0	0	0	511	511	0	0	0	0	1	0	0	255	255	1	0	1	0	0	0	0	0	smurf.
0	icmp	ecr_i	SF	1032	0	0	0	0	0	0	0	0	0	0	0	0	0	0	0	0	0	511	511	0	0	0	0	1	0	0	255	255	1	0	1	0	0	0	0	0	smurf.
0	icmp	ecr_i	SF	1032	0	0	0	0	0	0	0	0	0	0	0	0	0	0	0	0	0	511	511	0	0	0	0	1	0	0	255	255	1	0	1	0	0	0	0	0	smurf.
0	icmp	ecr_i	SF	1032	0	0	0	0	0	0	0	0	0	0	0	0	0	0	0	0	0	511	511	0	0	0	0	1	0	0	255	255	1	0	1	0	0	0	0	0	smurf.
0	icmp	ecr_i	SF	1032	0	0	0	0	0	0	0	0	0	0	0	0	0	0	0	0	0	511	511	0	0	0	0	1	0	0	255	255	1	0	1	0	0	0	0	0	smurf.
0	icmp	ecr_i	SF	1032	0	0	0	0	0	0	0	0	0	0	0	0	0	0	0	0	0	511	511	0	0	0	0	1	0	0	255	255	1	0	1	0	0	0	0	0	smurf.
0	icmp	ecr_i	SF	1032	0	0	0	0	0	0	0	0	0	0	0	0	0	0	0	0	0	511	511	0	0	0	0	1	0	0	255	255	1	0	1	0	0	0	0	0	smurf.
0	icmp	ecr_i	SF	1032	0	0	0	0	0	0	0	0	0	0	0	0	0	0	0	0	0	511	511	0	0	0	0	1	0	0	255	255	1	0	1	0	0	0	0	0	smurf.
0	icmp	ecr_i	SF	1032	0	0	0	0	0	0	0	0	0	0	0	0	0	0	0	0	0	511	511	0	0	0	0	1	0	0	255	255	1	0	1	0	0	0	0	0	smurf.
0	icmp	ecr_i	SF	1032	0	0	0	0	0	0	0	0	0	0	0	0	0	0	0	0	0	511	511	0	0	0	0	1	0	0	255	255	1	0	1	0	0	0	0	0	smurf.
0	icmp	ecr_i	SF	1032	0	0	0	0	0	0	0	0	0	0	0	0	0	0	0	0	0	511	511	0	0	0	0	1	0	0	255	255	1	0	1	0	0	0	0	0	smurf.
0	icmp	ecr_i	SF	1032	0	0	0	0	0	0	0	0	0	0	0	0	0	0	0	0	0	511	511	0	0	0	0	1	0	0	255	255	1	0	1	0	0	0	0	0	smurf.
0	icmp	ecr_i	SF	1032	0	0	0	0	0	0	0	0	0	0	0	0	0	0	0	0	0	511	511	0	0	0	0	1	0	0	255	255	1	0	1	0	0	0	0	0	smurf.
0	icmp	ecr_i	SF	1032	0	0	0	0	0	0	0	0	0	0	0	0	0	0	0	0	0	511	511	0	0	0	0	1	0	0	255	255	1	0	1	0	0	0	0	0	smurf.
0	icmp	ecr_i	SF	1032	0	0	0	0	0	0	0	0	0	0	0	0	0	0	0	0	0	511	511	0	0	0	0	1	0	0	255	255	1	0	1	0	0	0	0	0	smurf.
0	icmp	ecr_i	SF	1032	0	0	0	0	0	0	0	0	0	0	0	0	0	0	0	0	0	511	511	0	0	0	0	1	0	0	255	255	1	0	1	0	0	0	0	0	smurf.
0	icmp	ecr_i	SF	1032	0	0	0	0	0	0	0	0	0	0	0	0	0	0	0	0	0	511	511	0	0	0	0	1	0	0	255	255	1	0	1	0	0	0	0	0	smurf.
0	icmp	ecr_i	SF	1032	0	0	0	0	0	0	0	0	0	0	0	0	0	0	0	0	0	511	511	0	0	0	0	1	0	0	255	255	1	0	1	0	0	0	0	0	smurf.
0	icmp	ecr_i	SF	1032	0	0	0	0	0	0	0	0	0	0	0	0	0	0	0	0	0	511	511	0	0	0	0	1	0	0	255	255	1	0	1	0	0	0	0	0	smurf.
0	icmp	ecr_i	SF	1032	0	0	0	0	0	0	0	0	0	0	0	0	0	0	0	0	0	511	511	0	0	0	0	1	0	0	255	255	1	0	1	0	0	0	0	0	smurf.
0	icmp	ecr_i	SF	1032	0	0	0	0	0	0	0	0	0	0	0	0	0	0	0	0	0	511	511	0	0	0	0	1	0	0	255	255	1	0	1	0	0	0	0	0	smurf.
0	icmp	ecr_i	SF	1032	0	0	0	0	0	0	0	0	0	0	0	0	0	0	0	0	0	511	511	0	0	0	0	1	0	0	255	255	1	0	1	0	0	0	0	0	smurf.
0	icmp	ecr_i	SF	1032	0	0	0	0	0	0	0	0	0	0	0	0	0	0	0	0	0	511	511	0	0	0	0	1	0	0	255	255	1	0	1	0	0	0	0	0	smurf.
0	icmp	ecr_i	SF	1032	0	0	0	0	0	0	0	0	0	0	0	0	0	0	0	0	0	511	511	0	0	0	0	1	0	0	255	255	1	0	1	0	0	0	0	0	smurf.
0	icmp	ecr_i	SF	1032	0	0	0	0	0	0	0	0	0	0	0	0	0	0	0	0	0	511	511	0	0	0	0	1	0	0	255	255	1	0	1	0	0	0	0	0	smurf.
0	icmp	ecr_i	SF	1032	0	0	0	0	0	0	0	0	0	0	0	0	0	0	0	0	0	509	509	0	0	0	0	1	0	0	255	255	1	0	1	0	0	0	0	0	smurf.
0	icmp	ecr_i	SF	1032	0	0	0	0	0	0	0	0	0	0	0	0	0	0	0	0	0	509	509	0	0	0	0	1	0	0	255	255	1	0	1	0	0	0	0	0	smurf.
0	icmp	ecr_i	SF	1032	0	0	0	0	0	0	0	0	0	0	0	0	0	0	0	0	0	509	509	0	0	0	0	1	0	0	255	255	1	0	1	0	0	0	0	0	smurf.
0	icmp	ecr_i	SF	1032	0	0	0	0	0	0	0	0	0	0	0	0	0	0	0	0	0	509	509	0	0	0	0	1	0	0	255	255	1	0	1	0	0	0	0	0	smurf.
0	icmp	ecr_i	SF	1032	0	0	0	0	0	0	0	0	0	0	0	0	0	0	0	0	0	509	509	0	0	0	0	1	0	0	255	255	1	0	1	0	0	0	0	0	smurf.
0	icmp	ecr_i	SF	1032	0	0	0	0	0	0	0	0	0	0	0	0	0	0	0	0	0	509	509	0	0	0	0	1	0	0	255	255	1	0	1	0	0	0	0	0	smurf.
0	icmp	ecr_i	SF	1032	0	0	0	0	0	0	0	0	0	0	0	0	0	0	0	0	0	509	509	0	0	0	0	1	0	0	255	255	1	0	1	0	0	0	0	0	smurf.
0	icmp	ecr_i	SF	1032	0	0	0	0	0	0	0	0	0	0	0	0	0	0	0	0	0	509	509	0	0	0	0	1	0	0	255	255	1	0	1	0	0	0	0	0	smurf.
0	icmp	ecr_i	SF	1032	0	0	0	0	0	0	0	0	0	0	0	0	0	0	0	0	0	511	511	0	0	0	0	1	0	0	255	255	1	0	1	0	0	0	0	0	smurf.
0	icmp	ecr_i	SF	1032	0	0	0	0	0	0	0	0	0	0	0	0	0	0	0	0	0	511	511	0	0	0	0	1	0	0	255	255	1	0	1	0	0	0	0	0	smurf.
0	icmp	ecr_i	SF	1032	0	0	0	0	0	0	0	0	0	0	0	0	0	0	0	0	0	511	511	0	0	0	0	1	0	0	255	255	1	0	1	0	0	0	0	0	smurf.
0	icmp	ecr_i	SF	1032	0	0	0	0	0	0	0	0	0	0	0	0	0	0	0	0	0	511	511	0	0	0	0	1	0	0	255	255	1	0	1	0	0	0	0	0	smurf.
0	icmp	ecr_i	SF	1032	0	0	0	0	0	0	0	0	0	0	0	0	0	0	0	0	0	511	511	0	0	0	0	1	0	0	255	255	1	0	1	0	0	0	0	0	smurf.
0	icmp	ecr_i	SF	1032	0	0	0	0	0	0	0	0	0	0	0	0	0	0	0	0	0	511	511	0	0	0	0	1	0	0	255	255	1	0	1	0	0	0	0	0	smurf.
0	icmp	ecr_i	SF	1032	0	0	0	0	0	0	0	0	0	0	0	0	0	0	0	0	0	511	511	0	0	0	0	1	0	0	255	255	1	0	1	0	0	0	0	0	smurf.
0	icmp	ecr_i	SF	1032	0	0	0	0	0	0	0	0	0	0	0	0	0	0	0	0	0	511	511	0	0	0	0	1	0	0	255	255	1	0	1	0	0	0	0	0	smurf.
0	icmp	ecr_i	SF	1032	0	0	0	0	0	0	0	0	0	0	0	0	0	0	0	0	0	511	511	0	0	0	0	1	0	0	255	255	1	0	1	0	0	0	0	0	smurf.
0	icmp	ecr_i	SF	1032	0	0	0	0	0	0	0	0	0	0	0	0	0	0	0	0	0	511	511	0	0	0	0	1	0	0	255	255	1	0	1	0	0	0	0	0	smurf.
0	icmp	ecr_i	SF	1032	0	0	0	0	0	0	0	0	0	0	0	0	0	0	0	0	0	511	511	0	0	0	0	1	0	0	255	255	1	0	1	0	0	0	0	0	smurf.
0	icmp	ecr_i	SF	1032	0	0	0	0	0	0	0	0	0	0	0	0	0	0	0	0	0	511	511	0	0	0	0	1	0	0	255	255	1	0	1	0	0	0	0	0	smurf.
0	icmp	ecr_i	SF	1032	0	0	0	0	0	0	0	0	0	0	0	0	0	0	0	0	0	511	511	0	0	0	0	1	0	0	255	255	1	0	1	0	0	0	0	0	smurf.
0	icmp	ecr_i	SF	1032	0	0	0	0	0	0	0	0	0	0	0	0	0	0	0	0	0	511	511	0	0	0	0	1	0	0	255	255	1	0	1	0	0	0	0	0	smurf.
0	icmp	ecr_i	SF	1032	0	0	0	0	0	0	0	0	0	0	0	0	0	0	0	0	0	511	511	0	0	0	0	1	0	0	255	255	1	0	1	0	0	0	0	0	smurf.
0	icmp	ecr_i	SF	1032	0	0	0	0	0	0	0	0	0	0	0	0	0	0	0	0	0	511	511	0	0	0	0	1	0	0	255	255	1	0	1	0	0	0	0	0	smurf.
0	icmp	ecr_i	SF	1032	0	0	0	0	0	0	0	0	0	0	0	0	0	0	0	0	0	511	511	0	0	0	0	1	0	0	255	255	1	0	1	0	0	0	0	0	smurf.
0	icmp	ecr_i	SF	1032	0	0	0	0	0	0	0	0	0	0	0	0	0	0	0	0	0	511	511	0	0	0	0	1	0	0	255	255	1	0	1	0	0	0	0	0	smurf.
0	icmp	ecr_i	SF	1032	0	0	0	0	0	0	0	0	0	0	0	0	0	0	0	0	0	511	511	0	0	0	0	1	0	0	255	255	1	0	1	0	0	0	0	0	smurf.
0	icmp	ecr_i	SF	1032	0	0	0	0	0	0	0	0	0	0	0	0	0	0	0	0	0	511	511	0	0	0	0	1	0	0	255	255	1	0	1	0	0	0	0	0	smurf.
0	icmp	ecr_i	SF	1032	0	0	0	0	0	0	0	0	0	0	0	0	0	0	0	0	0	511	511	0	0	0	0	1	0	0	255	255	1	0	1	0	0	0	0	0	smurf.
0	icmp	ecr_i	SF	1032	0	0	0	0	0	0	0	0	0	0	0	0	0	0	0	0	0	511	511	0	0	0	0	1	0	0	255	255	1	0	1	0	0	0	0	0	smurf.
0	icmp	ecr_i	SF	1032	0	0	0	0	0	0	0	0	0	0	0	0	0	0	0	0	0	511	511	0	0	0	0	1	0	0	255	255	1	0	1	0	0	0	0	0	smurf.
0	icmp	ecr_i	SF	1032	0	0	0	0	0	0	0	0	0	0	0	0	0	0	0	0	0	511	511	0	0	0	0	1	0	0	255	255	1	0	1	0	0	0	0	0	smurf.
0	icmp	ecr_i	SF	1032	0	0	0	0	0	0	0	0	0	0	0	0	0	0	0	0	0	511	511	0	0	0	0	1	0	0	255	255	1	0	1	0	0	0	0	0	smurf.
0	icmp	ecr_i	SF	1032	0	0	0	0	0	0	0	0	0	0	0	0	0	0	0	0	0	511	511	0	0	0	0	1	0	0	255	255	1	0	1	0	0	0	0	0	smurf.
0	icmp	ecr_i	SF	1032	0	0	0	0	0	0	0	0	0	0	0	0	0	0	0	0	0	511	511	0	0	0	0	1	0	0	255	255	1	0	1	0	0	0	0	0	smurf.
0	icmp	ecr_i	SF	1032	0	0	0	0	0	0	0	0	0	0	0	0	0	0	0	0	0	511	511	0	0	0	0	1	0	0	255	255	1	0	1	0	0	0	0	0	smurf.
0	icmp	ecr_i	SF	1032	0	0	0	0	0	0	0	0	0	0	0	0	0	0	0	0	0	511	511	0	0	0	0	1	0	0	255	255	1	0	1	0	0	0	0	0	smurf.
0	icmp	ecr_i	SF	1032	0	0	0	0	0	0	0	0	0	0	0	0	0	0	0	0	0	511	511	0	0	0	0	1	0	0	255	255	1	0	1	0	0	0	0	0	smurf.
0	icmp	ecr_i	SF	1032	0	0	0	0	0	0	0	0	0	0	0	0	0	0	0	0	0	511	511	0	0	0	0	1	0	0	255	255	1	0	1	0	0	0	0	0	smurf.
0	icmp	ecr_i	SF	1032	0	0	0	0	0	0	0	0	0	0	0	0	0	0	0	0	0	511	511	0	0	0	0	1	0	0	255	255	1	0	1	0	0	0	0	0	smurf.
0	icmp	ecr_i	SF	1032	0	0	0	0	0	0	0	0	0	0	0	0	0	0	0	0	0	511	511	0	0	0	0	1	0	0	255	255	1	0	1	0	0	0	0	0	smurf.
0	icmp	ecr_i	SF	1032	0	0	0	0	0	0	0	0	0	0	0	0	0	0	0	0	0	511	511	0	0	0	0	1	0	0	255	255	1	0	1	0	0	0	0	0	smurf.
0	icmp	ecr_i	SF	1032	0	0	0	0	0	0	0	0	0	0	0	0	0	0	0	0	0	511	511	0	0	0	0	1	0	0	255	255	1	0	1	0	0	0	0	0	smurf.
0	icmp	ecr_i	SF	1032	0	0	0	0	0	0	0	0	0	0	0	0	0	0	0	0	0	511	511	0	0	0	0	1	0	0	255	255	1	0	1	0	0	0	0	0	smurf.
0	icmp	ecr_i	SF	1032	0	0	0	0	0	0	0	0	0	0	0	0	0	0	0	0	0	511	511	0	0	0	0	1	0	0	255	255	1	0	1	0	0	0	0	0	smurf.
0	icmp	ecr_i	SF	1032	0	0	0	0	0	0	0	0	0	0	0	0	0	0	0	0	0	511	511	0	0	0	0	1	0	0	255	255	1	0	1	0	0	0	0	0	smurf.
0	icmp	ecr_i	SF	1032	0	0	0	0	0	0	0	0	0	0	0	0	0	0	0	0	0	511	511	0	0	0	0	1	0	0	255	255	1	0	1	0	0	0	0	0	smurf.
0	icmp	ecr_i	SF	1032	0	0	0	0	0	0	0	0	0	0	0	0	0	0	0	0	0	511	511	0	0	0	0	1	0	0	255	255	1	0	1	0	0	0	0	0	smurf.
0	icmp	ecr_i	SF	1032	0	0	0	0	0	0	0	0	0	0	0	0	0	0	0	0	0	511	511	0	0	0	0	1	0	0	255	255	1	0	1	0	0	0	0	0	smurf.
0	icmp	ecr_i	SF	1032	0	0	0	0	0	0	0	0	0	0	0	0	0	0	0	0	0	510	510	0	0	0	0	1	0	0	255	255	1	0	1	0	0	0	0	0	smurf.
0	icmp	ecr_i	SF	1032	0	0	0	0	0	0	0	0	0	0	0	0	0	0	0	0	0	510	510	0	0	0	0	1	0	0	255	255	1	0	1	0	0	0	0	0	smurf.
0	icmp	ecr_i	SF	1032	0	0	0	0	0	0	0	0	0	0	0	0	0	0	0	0	0	510	510	0	0	0	0	1	0	0	255	255	1	0	1	0	0	0	0	0	smurf.
0	icmp	ecr_i	SF	1032	0	0	0	0	0	0	0	0	0	0	0	0	0	0	0	0	0	510	510	0	0	0	0	1	0	0	255	255	1	0	1	0	0	0	0	0	smurf.
0	icmp	ecr_i	SF	1032	0	0	0	0	0	0	0	0	0	0	0	0	0	0	0	0	0	510	510	0	0	0	0	1	0	0	255	255	1	0	1	0	0	0	0	0	smurf.
0	icmp	ecr_i	SF	1032	0	0	0	0	0	0	0	0	0	0	0	0	0	0	0	0	0	510	510	0	0	0	0	1	0	0	255	255	1	0	1	0	0	0	0	0	smurf.
0	icmp	ecr_i	SF	1032	0	0	0	0	0	0	0	0	0	0	0	0	0	0	0	0	0	510	510	0	0	0	0	1	0	0	255	255	1	0	1	0	0	0	0	0	smurf.
0	icmp	ecr_i	SF	1032	0	0	0	0	0	0	0	0	0	0	0	0	0	0	0	0	0	510	510	0	0	0	0	1	0	0	255	255	1	0	1	0	0	0	0	0	smurf.
0	icmp	ecr_i	SF	1032	0	0	0	0	0	0	0	0	0	0	0	0	0	0	0	0	0	510	510	0	0	0	0	1	0	0	255	255	1	0	1	0	0	0	0	0	smurf.
0	icmp	ecr_i	SF	1032	0	0	0	0	0	0	0	0	0	0	0	0	0	0	0	0	0	510	510	0	0	0	0	1	0	0	255	255	1	0	1	0	0	0	0	0	smurf.
0	icmp	ecr_i	SF	1032	0	0	0	0	0	0	0	0	0	0	0	0	0	0	0	0	0	510	510	0	0	0	0	1	0	0	255	255	1	0	1	0	0	0	0	0	smurf.
0	icmp	ecr_i	SF	1032	0	0	0	0	0	0	0	0	0	0	0	0	0	0	0	0	0	510	510	0	0	0	0	1	0	0	255	255	1	0	1	0	0	0	0	0	smurf.
0	icmp	ecr_i	SF	1032	0	0	0	0	0	0	0	0	0	0	0	0	0	0	0	0	0	510	510	0	0	0	0	1	0	0	255	255	1	0	1	0	0	0	0	0	smurf.
0	icmp	ecr_i	SF	1032	0	0	0	0	0	0	0	0	0	0	0	0	0	0	0	0	0	510	510	0	0	0	0	1	0	0	255	255	1	0	1	0	0	0	0	0	smurf.
0	icmp	ecr_i	SF	1032	0	0	0	0	0	0	0	0	0	0	0	0	0	0	0	0	0	510	510	0	0	0	0	1	0	0	255	255	1	0	1	0	0	0	0	0	smurf.
0	icmp	ecr_i	SF	1032	0	0	0	0	0	0	0	0	0	0	0	0	0	0	0	0	0	510	510	0	0	0	0	1	0	0	255	255	1	0	1	0	0	0	0	0	smurf.
0	icmp	ecr_i	SF	1032	0	0	0	0	0	0	0	0	0	0	0	0	0	0	0	0	0	511	511	0	0	0	0	1	0	0	255	255	1	0	1	0	0	0	0	0	smurf.
0	icmp	ecr_i	SF	1032	0	0	0	0	0	0	0	0	0	0	0	0	0	0	0	0	0	511	511	0	0	0	0	1	0	0	255	255	1	0	1	0	0	0	0	0	smurf.
0	icmp	ecr_i	SF	1032	0	0	0	0	0	0	0	0	0	0	0	0	0	0	0	0	0	511	511	0	0	0	0	1	0	0	255	255	1	0	1	0	0	0	0	0	smurf.
0	icmp	ecr_i	SF	1032	0	0	0	0	0	0	0	0	0	0	0	0	0	0	0	0	0	511	511	0	0	0	0	1	0	0	255	255	1	0	1	0	0	0	0	0	smurf.
0	icmp	ecr_i	SF	1032	0	0	0	0	0	0	0	0	0	0	0	0	0	0	0	0	0	511	511	0	0	0	0	1	0	0	255	255	1	0	1	0	0	0	0	0	smurf.
0	icmp	ecr_i	SF	1032	0	0	0	0	0	0	0	0	0	0	0	0	0	0	0	0	0	511	511	0	0	0	0	1	0	0	255	255	1	0	1	0	0	0	0	0	smurf.
0	icmp	ecr_i	SF	1032	0	0	0	0	0	0	0	0	0	0	0	0	0	0	0	0	0	511	511	0	0	0	0	1	0	0	255	255	1	0	1	0	0	0	0	0	smurf.
0	icmp	ecr_i	SF	1032	0	0	0	0	0	0	0	0	0	0	0	0	0	0	0	0	0	511	511	0	0	0	0	1	0	0	255	255	1	0	1	0	0	0	0	0	smurf.
0	icmp	ecr_i	SF	1032	0	0	0	0	0	0	0	0	0	0	0	0	0	0	0	0	0	511	511	0	0	0	0	1	0	0	255	255	1	0	1	0	0	0	0	0	smurf.
0	icmp	ecr_i	SF	1032	0	0	0	0	0	0	0	0	0	0	0	0	0	0	0	0	0	511	511	0	0	0	0	1	0	0	255	255	1	0	1	0	0	0	0	0	smurf.
0	icmp	ecr_i	SF	1032	0	0	0	0	0	0	0	0	0	0	0	0	0	0	0	0	0	511	511	0	0	0	0	1	0	0	255	255	1	0	1	0	0	0	0	0	smurf.
0	icmp	ecr_i	SF	1032	0	0	0	0	0	0	0	0	0	0	0	0	0	0	0	0	0	511	511	0	0	0	0	1	0	0	255	255	1	0	1	0	0	0	0	0	smurf.
0	icmp	ecr_i	SF	1032	0	0	0	0	0	0	0	0	0	0	0	0	0	0	0	0	0	511	511	0	0	0	0	1	0	0	255	255	1	0	1	0	0	0	0	0	smurf.
0	icmp	ecr_i	SF	1032	0	0	0	0	0	0	0	0	0	0	0	0	0	0	0	0	0	511	511	0	0	0	0	1	0	0	255	255	1	0	1	0	0	0	0	0	smurf.
0	icmp	ecr_i	SF	1032	0	0	0	0	0	0	0	0	0	0	0	0	0	0	0	0	0	511	511	0	0	0	0	1	0	0	255	255	1	0	1	0	0	0	0	0	smurf.
0	icmp	ecr_i	SF	1032	0	0	0	0	0	0	0	0	0	0	0	0	0	0	0	0	0	510	510	0	0	0	0	1	0	0	255	255	1	0	1	0	0	0	0	0	smurf.
0	icmp	ecr_i	SF	1032	0	0	0	0	0	0	0	0	0	0	0	0	0	0	0	0	0	510	510	0	0	0	0	1	0	0	255	255	1	0	1	0	0	0	0	0	smurf.
0	icmp	ecr_i	SF	1032	0	0	0	0	0	0	0	0	0	0	0	0	0	0	0	0	0	510	510	0	0	0	0	1	0	0	255	255	1	0	1	0	0	0	0	0	smurf.
0	icmp	ecr_i	SF	1032	0	0	0	0	0	0	0	0	0	0	0	0	0	0	0	0	0	510	510	0	0	0	0	1	0	0	255	255	1	0	1	0	0	0	0	0	smurf.
0	icmp	ecr_i	SF	1032	0	0	0	0	0	0	0	0	0	0	0	0	0	0	0	0	0	510	510	0	0	0	0	1	0	0	255	255	1	0	1	0	0	0	0	0	smurf.
0	icmp	ecr_i	SF	1032	0	0	0	0	0	0	0	0	0	0	0	0	0	0	0	0	0	510	510	0	0	0	0	1	0	0	255	255	1	0	1	0	0	0	0	0	smurf.
0	icmp	ecr_i	SF	1032	0	0	0	0	0	0	0	0	0	0	0	0	0	0	0	0	0	510	510	0	0	0	0	1	0	0	255	255	1	0	1	0	0	0	0	0	smurf.
0	icmp	ecr_i	SF	1032	0	0	0	0	0	0	0	0	0	0	0	0	0	0	0	0	0	510	510	0	0	0	0	1	0	0	255	255	1	0	1	0	0	0	0	0	smurf.
0	icmp	ecr_i	SF	1032	0	0	0	0	0	0	0	0	0	0	0	0	0	0	0	0	0	510	510	0	0	0	0	1	0	0	255	255	1	0	1	0	0	0	0	0	smurf.
0	icmp	ecr_i	SF	1032	0	0	0	0	0	0	0	0	0	0	0	0	0	0	0	0	0	511	511	0	0	0	0	1	0	0	255	255	1	0	1	0	0	0	0	0	smurf.
0	icmp	ecr_i	SF	1032	0	0	0	0	0	0	0	0	0	0	0	0	0	0	0	0	0	511	511	0	0	0	0	1	0	0	255	255	1	0	1	0	0	0	0	0	smurf.
0	icmp	ecr_i	SF	1032	0	0	0	0	0	0	0	0	0	0	0	0	0	0	0	0	0	511	511	0	0	0	0	1	0	0	255	255	1	0	1	0	0	0	0	0	smurf.
0	icmp	ecr_i	SF	1032	0	0	0	0	0	0	0	0	0	0	0	0	0	0	0	0	0	511	511	0	0	0	0	1	0	0	255	255	1	0	1	0	0	0	0	0	smurf.
0	icmp	ecr_i	SF	1032	0	0	0	0	0	0	0	0	0	0	0	0	0	0	0	0	0	511	511	0	0	0	0	1	0	0	255	255	1	0	1	0	0	0	0	0	smurf.
0	icmp	ecr_i	SF	1032	0	0	0	0	0	0	0	0	0	0	0	0	0	0	0	0	0	511	511	0	0	0	0	1	0	0	255	255	1	0	1	0	0	0	0	0	smurf.
0	icmp	ecr_i	SF	1032	0	0	0	0	0	0	0	0	0	0	0	0	0	0	0	0	0	511	511	0	0	0	0	1	0	0	255	255	1	0	1	0	0	0	0	0	smurf.
0	icmp	ecr_i	SF	1032	0	0	0	0	0	0	0	0	0	0	0	0	0	0	0	0	0	511	511	0	0	0	0	1	0	0	255	255	1	0	1	0	0	0	0	0	smurf.
0	icmp	ecr_i	SF	1032	0	0	0	0	0	0	0	0	0	0	0	0	0	0	0	0	0	511	511	0	0	0	0	1	0	0	255	255	1	0	1	0	0	0	0	0	smurf.
0	icmp	ecr_i	SF	1032	0	0	0	0	0	0	0	0	0	0	0	0	0	0	0	0	0	511	511	0	0	0	0	1	0	0	255	255	1	0	1	0	0	0	0	0	smurf.
0	icmp	ecr_i	SF	1032	0	0	0	0	0	0	0	0	0	0	0	0	0	0	0	0	0	511	511	0	0	0	0	1	0	0	255	255	1	0	1	0	0	0	0	0	smurf.
0	icmp	ecr_i	SF	1032	0	0	0	0	0	0	0	0	0	0	0	0	0	0	0	0	0	511	511	0	0	0	0	1	0	0	255	255	1	0	1	0	0	0	0	0	smurf.
0	icmp	ecr_i	SF	1032	0	0	0	0	0	0	0	0	0	0	0	0	0	0	0	0	0	511	511	0	0	0	0	1	0	0	255	255	1	0	1	0	0	0	0	0	smurf.
0	icmp	ecr_i	SF	1032	0	0	0	0	0	0	0	0	0	0	0	0	0	0	0	0	0	511	511	0	0	0	0	1	0	0	255	255	1	0	1	0	0	0	0	0	smurf.
0	icmp	ecr_i	SF	1032	0	0	0	0	0	0	0	0	0	0	0	0	0	0	0	0	0	511	511	0	0	0	0	1	0	0	255	255	1	0	1	0	0	0	0	0	smurf.
0	icmp	ecr_i	SF	1032	0	0	0	0	0	0	0	0	0	0	0	0	0	0	0	0	0	511	511	0	0	0	0	1	0	0	255	255	1	0	1	0	0	0	0	0	smurf.
0	icmp	ecr_i	SF	1032	0	0	0	0	0	0	0	0	0	0	0	0	0	0	0	0	0	511	511	0	0	0	0	1	0	0	255	255	1	0	1	0	0	0	0	0	smurf.
0	icmp	ecr_i	SF	1032	0	0	0	0	0	0	0	0	0	0	0	0	0	0	0	0	0	511	511	0	0	0	0	1	0	0	255	255	1	0	1	0	0	0	0	0	smurf.
0	icmp	ecr_i	SF	1032	0	0	0	0	0	0	0	0	0	0	0	0	0	0	0	0	0	511	511	0	0	0	0	1	0	0	255	255	1	0	1	0	0	0	0	0	smurf.
0	icmp	ecr_i	SF	1032	0	0	0	0	0	0	0	0	0	0	0	0	0	0	0	0	0	511	511	0	0	0	0	1	0	0	255	255	1	0	1	0	0	0	0	0	smurf.
0	icmp	ecr_i	SF	1032	0	0	0	0	0	0	0	0	0	0	0	0	0	0	0	0	0	511	511	0	0	0	0	1	0	0	255	255	1	0	1	0	0	0	0	0	smurf.
0	icmp	ecr_i	SF	1032	0	0	0	0	0	0	0	0	0	0	0	0	0	0	0	0	0	511	511	0	0	0	0	1	0	0	255	255	1	0	1	0	0	0	0	0	smurf.
0	icmp	ecr_i	SF	1032	0	0	0	0	0	0	0	0	0	0	0	0	0	0	0	0	0	511	511	0	0	0	0	1	0	0	255	255	1	0	1	0	0	0	0	0	smurf.
0	icmp	ecr_i	SF	1032	0	0	0	0	0	0	0	0	0	0	0	0	0	0	0	0	0	511	511	0	0	0	0	1	0	0	255	255	1	0	1	0	0	0	0	0	smurf.
0	icmp	ecr_i	SF	1032	0	0	0	0	0	0	0	0	0	0	0	0	0	0	0	0	0	511	511	0	0	0	0	1	0	0	255	255	1	0	1	0	0	0	0	0	smurf.
0	icmp	ecr_i	SF	1032	0	0	0	0	0	0	0	0	0	0	0	0	0	0	0	0	0	511	511	0	0	0	0	1	0	0	255	255	1	0	1	0	0	0	0	0	smurf.
0	icmp	ecr_i	SF	1032	0	0	0	0	0	0	0	0	0	0	0	0	0	0	0	0	0	511	511	0	0	0	0	1	0	0	255	255	1	0	1	0	0	0	0	0	smurf.
0	icmp	ecr_i	SF	1032	0	0	0	0	0	0	0	0	0	0	0	0	0	0	0	0	0	511	511	0	0	0	0	1	0	0	255	255	1	0	1	0	0	0	0	0	smurf.
0	icmp	ecr_i	SF	1032	0	0	0	0	0	0	0	0	0	0	0	0	0	0	0	0	0	511	511	0	0	0	0	1	0	0	255	255	1	0	1	0	0	0	0	0	smurf.
0	icmp	ecr_i	SF	1032	0	0	0	0	0	0	0	0	0	0	0	0	0	0	0	0	0	511	511	0	0	0	0	1	0	0	255	255	1	0	1	0	0	0	0	0	smurf.
0	icmp	ecr_i	SF	1032	0	0	0	0	0	0	0	0	0	0	0	0	0	0	0	0	0	511	511	0	0	0	0	1	0	0	255	255	1	0	1	0	0	0	0	0	smurf.
0	icmp	ecr_i	SF	1032	0	0	0	0	0	0	0	0	0	0	0	0	0	0	0	0	0	511	511	0	0	0	0	1	0	0	255	255	1	0	1	0	0	0	0	0	smurf.
0	icmp	ecr_i	SF	1032	0	0	0	0	0	0	0	0	0	0	0	0	0	0	0	0	0	511	511	0	0	0	0	1	0	0	255	255	1	0	1	0	0	0	0	0	smurf.
0	icmp	ecr_i	SF	1032	0	0	0	0	0	0	0	0	0	0	0	0	0	0	0	0	0	511	511	0	0	0	0	1	0	0	255	255	1	0	1	0	0	0	0	0	smurf.
0	icmp	ecr_i	SF	1032	0	0	0	0	0	0	0	0	0	0	0	0	0	0	0	0	0	511	511	0	0	0	0	1	0	0	255	255	1	0	1	0	0	0	0	0	smurf.
0	icmp	ecr_i	SF	1032	0	0	0	0	0	0	0	0	0	0	0	0	0	0	0	0	0	511	511	0	0	0	0	1	0	0	255	255	1	0	1	0	0	0	0	0	smurf.
0	icmp	ecr_i	SF	1032	0	0	0	0	0	0	0	0	0	0	0	0	0	0	0	0	0	511	511	0	0	0	0	1	0	0	255	255	1	0	1	0	0	0	0	0	smurf.
0	icmp	ecr_i	SF	1032	0	0	0	0	0	0	0	0	0	0	0	0	0	0	0	0	0	511	511	0	0	0	0	1	0	0	255	255	1	0	1	0	0	0	0	0	smurf.
0	icmp	ecr_i	SF	1032	0	0	0	0	0	0	0	0	0	0	0	0	0	0	0	0	0	511	511	0	0	0	0	1	0	0	255	255	1	0	1	0	0	0	0	0	smurf.
0	icmp	ecr_i	SF	1032	0	0	0	0	0	0	0	0	0	0	0	0	0	0	0	0	0	511	511	0	0	0	0	1	0	0	255	255	1	0	1	0	0	0	0	0	smurf.
0	icmp	ecr_i	SF	1032	0	0	0	0	0	0	0	0	0	0	0	0	0	0	0	0	0	511	511	0	0	0	0	1	0	0	255	255	1	0	1	0	0	0	0	0	smurf.
0	icmp	ecr_i	SF	1032	0	0	0	0	0	0	0	0	0	0	0	0	0	0	0	0	0	511	511	0	0	0	0	1	0	0	255	255	1	0	1	0	0	0	0	0	smurf.
0	icmp	ecr_i	SF	1032	0	0	0	0	0	0	0	0	0	0	0	0	0	0	0	0	0	511	511	0	0	0	0	1	0	0	255	255	1	0	1	0	0	0	0	0	smurf.
0	icmp	ecr_i	SF	1032	0	0	0	0	0	0	0	0	0	0	0	0	0	0	0	0	0	511	511	0	0	0	0	1	0	0	255	255	1	0	1	0	0	0	0	0	smurf.
0	icmp	ecr_i	SF	1032	0	0	0	0	0	0	0	0	0	0	0	0	0	0	0	0	0	511	511	0	0	0	0	1	0	0	255	255	1	0	1	0	0	0	0	0	smurf.
0	icmp	ecr_i	SF	1032	0	0	0	0	0	0	0	0	0	0	0	0	0	0	0	0	0	511	511	0	0	0	0	1	0	0	255	255	1	0	1	0	0	0	0	0	smurf.
0	icmp	ecr_i	SF	1032	0	0	0	0	0	0	0	0	0	0	0	0	0	0	0	0	0	511	511	0	0	0	0	1	0	0	255	255	1	0	1	0	0	0	0	0	smurf.
0	icmp	ecr_i	SF	1032	0	0	0	0	0	0	0	0	0	0	0	0	0	0	0	0	0	511	511	0	0	0	0	1	0	0	255	255	1	0	1	0	0	0	0	0	smurf.
0	icmp	ecr_i	SF	1032	0	0	0	0	0	0	0	0	0	0	0	0	0	0	0	0	0	511	511	0	0	0	0	1	0	0	255	255	1	0	1	0	0	0	0	0	smurf.
0	icmp	ecr_i	SF	1032	0	0	0	0	0	0	0	0	0	0	0	0	0	0	0	0	0	511	511	0	0	0	0	1	0	0	255	255	1	0	1	0	0	0	0	0	smurf.
0	icmp	ecr_i	SF	1032	0	0	0	0	0	0	0	0	0	0	0	0	0	0	0	0	0	511	511	0	0	0	0	1	0	0	255	255	1	0	1	0	0	0	0	0	smurf.
0	icmp	ecr_i	SF	1032	0	0	0	0	0	0	0	0	0	0	0	0	0	0	0	0	0	511	511	0	0	0	0	1	0	0	255	255	1	0	1	0	0	0	0	0	smurf.
0	icmp	ecr_i	SF	1032	0	0	0	0	0	0	0	0	0	0	0	0	0	0	0	0	0	511	511	0	0	0	0	1	0	0	255	255	1	0	1	0	0	0	0	0	smurf.
0	icmp	ecr_i	SF	1032	0	0	0	0	0	0	0	0	0	0	0	0	0	0	0	0	0	511	511	0	0	0	0	1	0	0	255	255	1	0	1	0	0	0	0	0	smurf.
0	icmp	ecr_i	SF	1032	0	0	0	0	0	0	0	0	0	0	0	0	0	0	0	0	0	511	511	0	0	0	0	1	0	0	255	255	1	0	1	0	0	0	0	0	smurf.
0	icmp	ecr_i	SF	1032	0	0	0	0	0	0	0	0	0	0	0	0	0	0	0	0	0	511	511	0	0	0	0	1	0	0	255	255	1	0	1	0	0	0	0	0	smurf.
0	icmp	ecr_i	SF	1032	0	0	0	0	0	0	0	0	0	0	0	0	0	0	0	0	0	511	511	0	0	0	0	1	0	0	255	255	1	0	1	0	0	0	0	0	smurf.
0	icmp	ecr_i	SF	1032	0	0	0	0	0	0	0	0	0	0	0	0	0	0	0	0	0	511	511	0	0	0	0	1	0	0	255	255	1	0	1	0	0	0	0	0	smurf.
0	icmp	ecr_i	SF	1032	0	0	0	0	0	0	0	0	0	0	0	0	0	0	0	0	0	511	511	0	0	0	0	1	0	0	255	255	1	0	1	0	0	0	0	0	smurf.
0	icmp	ecr_i	SF	1032	0	0	0	0	0	0	0	0	0	0	0	0	0	0	0	0	0	511	511	0	0	0	0	1	0	0	255	255	1	0	1	0	0	0	0	0	smurf.
0	icmp	ecr_i	SF	1032	0	0	0	0	0	0	0	0	0	0	0	0	0	0	0	0	0	511	511	0	0	0	0	1	0	0	255	255	1	0	1	0	0	0	0	0	smurf.
0	icmp	ecr_i	SF	1032	0	0	0	0	0	0	0	0	0	0	0	0	0	0	0	0	0	511	511	0	0	0	0	1	0	0	255	255	1	0	1	0	0	0	0	0	smurf.
0	icmp	ecr_i	SF	1032	0	0	0	0	0	0	0	0	0	0	0	0	0	0	0	0	0	511	511	0	0	0	0	1	0	0	255	255	1	0	1	0	0	0	0	0	smurf.
0	icmp	ecr_i	SF	1032	0	0	0	0	0	0	0	0	0	0	0	0	0	0	0	0	0	511	511	0	0	0	0	1	0	0	255	255	1	0	1	0	0	0	0	0	smurf.
0	icmp	ecr_i	SF	1032	0	0	0	0	0	0	0	0	0	0	0	0	0	0	0	0	0	511	511	0	0	0	0	1	0	0	255	255	1	0	1	0	0	0	0	0	smurf.
0	icmp	ecr_i	SF	1032	0	0	0	0	0	0	0	0	0	0	0	0	0	0	0	0	0	511	511	0	0	0	0	1	0	0	255	255	1	0	1	0	0	0	0	0	smurf.
0	icmp	ecr_i	SF	1032	0	0	0	0	0	0	0	0	0	0	0	0	0	0	0	0	0	511	511	0	0	0	0	1	0	0	255	255	1	0	1	0	0	0	0	0	smurf.
0	icmp	ecr_i	SF	1032	0	0	0	0	0	0	0	0	0	0	0	0	0	0	0	0	0	511	511	0	0	0	0	1	0	0	255	255	1	0	1	0	0	0	0	0	smurf.
0	icmp	ecr_i	SF	1032	0	0	0	0	0	0	0	0	0	0	0	0	0	0	0	0	0	511	511	0	0	0	0	1	0	0	255	255	1	0	1	0	0	0	0	0	smurf.
0	icmp	ecr_i	SF	1032	0	0	0	0	0	0	0	0	0	0	0	0	0	0	0	0	0	511	511	0	0	0	0	1	0	0	255	255	1	0	1	0	0	0	0	0	smurf.
0	icmp	ecr_i	SF	1032	0	0	0	0	0	0	0	0	0	0	0	0	0	0	0	0	0	511	511	0	0	0	0	1	0	0	255	255	1	0	1	0	0	0	0	0	smurf.
0	icmp	ecr_i	SF	1032	0	0	0	0	0	0	0	0	0	0	0	0	0	0	0	0	0	511	511	0	0	0	0	1	0	0	255	255	1	0	1	0	0	0	0	0	smurf.
0	icmp	ecr_i	SF	1032	0	0	0	0	0	0	0	0	0	0	0	0	0	0	0	0	0	511	511	0	0	0	0	1	0	0	255	255	1	0	1	0	0	0	0	0	smurf.
0	icmp	ecr_i	SF	1032	0	0	0	0	0	0	0	0	0	0	0	0	0	0	0	0	0	511	511	0	0	0	0	1	0	0	255	255	1	0	1	0	0	0	0	0	smurf.
0	icmp	ecr_i	SF	1032	0	0	0	0	0	0	0	0	0	0	0	0	0	0	0	0	0	511	511	0	0	0	0	1	0	0	255	255	1	0	1	0	0	0	0	0	smurf.
0	icmp	ecr_i	SF	1032	0	0	0	0	0	0	0	0	0	0	0	0	0	0	0	0	0	511	511	0	0	0	0	1	0	0	255	255	1	0	1	0	0	0	0	0	smurf.
0	icmp	ecr_i	SF	1032	0	0	0	0	0	0	0	0	0	0	0	0	0	0	0	0	0	511	511	0	0	0	0	1	0	0	255	255	1	0	1	0	0	0	0	0	smurf.
0	icmp	ecr_i	SF	1032	0	0	0	0	0	0	0	0	0	0	0	0	0	0	0	0	0	511	511	0	0	0	0	1	0	0	255	255	1	0	1	0	0	0	0	0	smurf.
0	icmp	ecr_i	SF	1032	0	0	0	0	0	0	0	0	0	0	0	0	0	0	0	0	0	511	511	0	0	0	0	1	0	0	255	255	1	0	1	0	0	0	0	0	smurf.
0	icmp	ecr_i	SF	1032	0	0	0	0	0	0	0	0	0	0	0	0	0	0	0	0	0	511	511	0	0	0	0	1	0	0	255	255	1	0	1	0	0	0	0	0	smurf.
0	icmp	ecr_i	SF	1032	0	0	0	0	0	0	0	0	0	0	0	0	0	0	0	0	0	511	511	0	0	0	0	1	0	0	255	255	1	0	1	0	0	0	0	0	smurf.
0	icmp	ecr_i	SF	1032	0	0	0	0	0	0	0	0	0	0	0	0	0	0	0	0	0	510	510	0	0	0	0	1	0	0	255	255	1	0	1	0	0	0	0	0	smurf.
0	icmp	ecr_i	SF	1032	0	0	0	0	0	0	0	0	0	0	0	0	0	0	0	0	0	510	510	0	0	0	0	1	0	0	255	255	1	0	1	0	0	0	0	0	smurf.
0	icmp	ecr_i	SF	1032	0	0	0	0	0	0	0	0	0	0	0	0	0	0	0	0	0	510	510	0	0	0	0	1	0	0	255	255	1	0	1	0	0	0	0	0	smurf.
0	icmp	ecr_i	SF	1032	0	0	0	0	0	0	0	0	0	0	0	0	0	0	0	0	0	510	510	0	0	0	0	1	0	0	255	255	1	0	1	0	0	0	0	0	smurf.
0	icmp	ecr_i	SF	1032	0	0	0	0	0	0	0	0	0	0	0	0	0	0	0	0	0	510	510	0	0	0	0	1	0	0	255	255	1	0	1	0	0	0	0	0	smurf.
0	icmp	ecr_i	SF	1032	0	0	0	0	0	0	0	0	0	0	0	0	0	0	0	0	0	510	510	0	0	0	0	1	0	0	255	255	1	0	1	0	0	0	0	0	smurf.
0	icmp	ecr_i	SF	1032	0	0	0	0	0	0	0	0	0	0	0	0	0	0	0	0	0	510	510	0	0	0	0	1	0	0	255	255	1	0	1	0	0	0	0	0	smurf.
0	icmp	ecr_i	SF	1032	0	0	0	0	0	0	0	0	0	0	0	0	0	0	0	0	0	510	510	0	0	0	0	1	0	0	255	255	1	0	1	0	0	0	0	0	smurf.
0	icmp	ecr_i	SF	1032	0	0	0	0	0	0	0	0	0	0	0	0	0	0	0	0	0	510	510	0	0	0	0	1	0	0	255	255	1	0	1	0	0	0	0	0	smurf.
0	icmp	ecr_i	SF	1032	0	0	0	0	0	0	0	0	0	0	0	0	0	0	0	0	0	511	511	0	0	0	0	1	0	0	255	255	1	0	1	0	0	0	0	0	smurf.
0	icmp	ecr_i	SF	1032	0	0	0	0	0	0	0	0	0	0	0	0	0	0	0	0	0	511	511	0	0	0	0	1	0	0	255	255	1	0	1	0	0	0	0	0	smurf.
0	icmp	ecr_i	SF	1032	0	0	0	0	0	0	0	0	0	0	0	0	0	0	0	0	0	511	511	0	0	0	0	1	0	0	255	255	1	0	1	0	0	0	0	0	smurf.
0	icmp	ecr_i	SF	1032	0	0	0	0	0	0	0	0	0	0	0	0	0	0	0	0	0	511	511	0	0	0	0	1	0	0	255	255	1	0	1	0	0	0	0	0	smurf.
0	icmp	ecr_i	SF	1032	0	0	0	0	0	0	0	0	0	0	0	0	0	0	0	0	0	511	511	0	0	0	0	1	0	0	255	255	1	0	1	0	0	0	0	0	smurf.
0	icmp	ecr_i	SF	1032	0	0	0	0	0	0	0	0	0	0	0	0	0	0	0	0	0	511	511	0	0	0	0	1	0	0	255	255	1	0	1	0	0	0	0	0	smurf.
0	icmp	ecr_i	SF	1032	0	0	0	0	0	0	0	0	0	0	0	0	0	0	0	0	0	511	511	0	0	0	0	1	0	0	255	255	1	0	1	0	0	0	0	0	smurf.
0	icmp	ecr_i	SF	1032	0	0	0	0	0	0	0	0	0	0	0	0	0	0	0	0	0	511	511	0	0	0	0	1	0	0	255	255	1	0	1	0	0	0	0	0	smurf.
0	icmp	ecr_i	SF	1032	0	0	0	0	0	0	0	0	0	0	0	0	0	0	0	0	0	511	511	0	0	0	0	1	0	0	255	255	1	0	1	0	0	0	0	0	smurf.
0	icmp	ecr_i	SF	1032	0	0	0	0	0	0	0	0	0	0	0	0	0	0	0	0	0	511	511	0	0	0	0	1	0	0	255	255	1	0	1	0	0	0	0	0	smurf.
0	tcp	private	S0	0	0	0	0	0	0	0	0	0	0	0	0	0	0	0	0	0	0	181	20	1	1	0	0	0.11	0.07	0	255	20	0.08	0.06	0	0	1	1	0	0	neptune.
0	tcp	private	S0	0	0	0	0	0	0	0	0	0	0	0	0	0	0	0	0	0	0	182	13	1	1	0	0	0.07	0.07	0	255	13	0.05	0.06	0	0	1	1	0	0	neptune.
0	tcp	private	S0	0	0	0	0	0	0	0	0	0	0	0	0	0	0	0	0	0	0	183	14	1	1	0	0	0.08	0.07	0	255	14	0.05	0.06	0	0	1	1	0	0	neptune.
0	tcp	private	S0	0	0	0	0	0	0	0	0	0	0	0	0	0	0	0	0	0	0	184	15	1	1	0	0	0.08	0.07	0	255	15	0.06	0.06	0	0	1	1	0	0	neptune.
0	tcp	private	S0	0	0	0	0	0	0	0	0	0	0	0	0	0	0	0	0	0	0	185	16	1	1	0	0	0.09	0.06	0	255	16	0.06	0.06	0	0	1	1	0	0	neptune.
0	tcp	private	S0	0	0	0	0	0	0	0	0	0	0	0	0	0	0	0	0	0	0	186	17	1	1	0	0	0.09	0.06	0	255	17	0.07	0.06	0	0	1	1	0	0	neptune.
0	tcp	private	S0	0	0	0	0	0	0	0	0	0	0	0	0	0	0	0	0	0	0	187	18	1	1	0	0	0.1	0.06	0	255	18	0.07	0.06	0	0	1	1	0	0	neptune.
0	tcp	private	S0	0	0	0	0	0	0	0	0	0	0	0	0	0	0	0	0	0	0	188	17	1	1	0	0	0.09	0.06	0	255	17	0.07	0.06	0	0	1	1	0	0	neptune.
0	tcp	private	S0	0	0	0	0	0	0	0	0	0	0	0	0	0	0	0	0	0	0	189	18	1	1	0	0	0.1	0.06	0	255	18	0.07	0.06	0	0	1	1	0	0	neptune.
0	tcp	private	S0	0	0	0	0	0	0	0	0	0	0	0	0	0	0	0	0	0	0	190	19	1	1	0	0	0.1	0.06	0	255	19	0.07	0.06	0	0	1	1	0	0	neptune.
0	tcp	private	S0	0	0	0	0	0	0	0	0	0	0	0	0	0	0	0	0	0	0	191	20	1	1	0	0	0.1	0.06	0	255	20	0.08	0.06	0	0	1	1	0	0	neptune.
0	tcp	private	S0	0	0	0	0	0	0	0	0	0	0	0	0	0	0	0	0	0	0	192	19	1	1	0	0	0.1	0.06	0	255	19	0.07	0.06	0	0	1	1	0	0	neptune.
0	tcp	private	S0	0	0	0	0	0	0	0	0	0	0	0	0	0	0	0	0	0	0	193	20	1	1	0	0	0.1	0.06	0	255	20	0.08	0.06	0	0	1	1	0	0	neptune.
0	tcp	echo	S0	0	0	0	0	0	0	0	0	0	0	0	0	0	0	0	0	0	0	167	1	1	1	0	0	0.01	0.07	0	255	1	0	0.07	0	0	1	1	0	0	neptune.
0	tcp	private	S0	0	0	0	0	0	0	0	0	0	0	0	0	0	0	0	0	0	0	168	1	1	1	0	0	0.01	0.07	0	255	1	0	0.07	0	0	1	1	0	0	neptune.
0	tcp	private	S0	0	0	0	0	0	0	0	0	0	0	0	0	0	0	0	0	0	0	169	3	1	1	0	0	0.02	0.07	0	255	3	0.01	0.07	0	0	1	1	0	0	neptune.
0	tcp	private	S0	0	0	0	0	0	0	0	0	0	0	0	0	0	0	0	0	0	0	170	1	1	1	0	0	0.01	0.08	0	255	1	0	0.07	0	0	1	1	0	0	neptune.
0	tcp	private	S0	0	0	0	0	0	0	0	0	0	0	0	0	0	0	0	0	0	0	171	2	1	1	0	0	0.01	0.08	0	255	2	0.01	0.07	0	0	1	1	0	0	neptune.
0	tcp	private	S0	0	0	0	0	0	0	0	0	0	0	0	0	0	0	0	0	0	0	172	4	1	1	0	0	0.02	0.08	0	255	4	0.02	0.07	0	0	1	1	0	0	neptune.
0	tcp	private	S0	0	0	0	0	0	0	0	0	0	0	0	0	0	0	0	0	0	0	173	5	1	1	0	0	0.03	0.08	0	255	5	0.02	0.07	0	0	1	1	0	0	neptune.
0	tcp	private	S0	0	0	0	0	0	0	0	0	0	0	0	0	0	0	0	0	0	0	174	3	1	1	0	0	0.02	0.07	0	255	3	0.01	0.07	0	0	1	1	0	0	neptune.
0	tcp	private	S0	0	0	0	0	0	0	0	0	0	0	0	0	0	0	0	0	0	0	175	4	1	1	0	0	0.02	0.07	0	255	4	0.02	0.07	0	0	1	1	0	0	neptune.
0	tcp	private	S0	0	0	0	0	0	0	0	0	0	0	0	0	0	0	0	0	0	0	176	6	1	1	0	0	0.03	0.07	0	255	6	0.02	0.07	0	0	1	1	0	0	neptune.
0	tcp	private	S0	0	0	0	0	0	0	0	0	0	0	0	0	0	0	0	0	0	0	177	1	1	1	0	0	0.01	0.08	0	255	1	0	0.08	0	0	1	1	0	0	neptune.
0	tcp	private	S0	0	0	0	0	0	0	0	0	0	0	0	0	0	0	0	0	0	0	178	5	1	1	0	0	0.03	0.08	0	255	5	0.02	0.07	0	0	1	1	0	0	neptune.
0	tcp	private	S0	0	0	0	0	0	0	0	0	0	0	0	0	0	0	0	0	0	0	179	6	1	1	0	0	0.03	0.08	0	255	6	0.02	0.07	0	0	1	1	0	0	neptune.
0	tcp	private	S0	0	0	0	0	0	0	0	0	0	0	0	0	0	0	0	0	0	0	180	2	1	1	0	0	0.01	0.08	0	255	2	0.01	0.07	0	0	1	1	0	0	neptune.
0	tcp	private	S0	0	0	0	0	0	0	0	0	0	0	0	0	0	0	0	0	0	0	181	3	1	1	0	0	0.02	0.08	0	255	3	0.01	0.07	0	0	1	1	0	0	neptune.
0	tcp	private	S0	0	0	0	0	0	0	0	0	0	0	0	0	0	0	0	0	0	0	182	7	1	1	0	0	0.04	0.08	0	255	7	0.03	0.07	0	0	1	1	0	0	neptune.
0	tcp	private	S0	0	0	0	0	0	0	0	0	0	0	0	0	0	0	0	0	0	0	183	8	1	1	0	0	0.04	0.08	0	255	8	0.03	0.07	0	0	1	1	0	0	neptune.
0	tcp	private	S0	0	0	0	0	0	0	0	0	0	0	0	0	0	0	0	0	0	0	184	4	1	1	0	0	0.02	0.08	0	255	4	0.02	0.07	0	0	1	1	0	0	neptune.
0	tcp	private	S0	0	0	0	0	0	0	0	0	0	0	0	0	0	0	0	0	0	0	185	5	1	1	0	0	0.03	0.08	0	255	5	0.02	0.07	0	0	1	1	0	0	neptune.
0	tcp	private	S0	0	0	0	0	0	0	0	0	0	0	0	0	0	0	0	0	0	0	186	9	1	1	0	0	0.05	0.08	0	255	9	0.04	0.07	0	0	1	1	0	0	neptune.
0	tcp	private	S0	0	0	0	0	0	0	0	0	0	0	0	0	0	0	0	0	0	0	187	10	1	1	0	0	0.05	0.07	0	255	10	0.04	0.07	0	0	1	1	0	0	neptune.
0	tcp	private	S0	0	0	0	0	0	0	0	0	0	0	0	0	0	0	0	0	0	0	188	6	1	1	0	0	0.03	0.07	0	255	6	0.02	0.07	0	0	1	1	0	0	neptune.
0	tcp	private	S0	0	0	0	0	0	0	0	0	0	0	0	0	0	0	0	0	0	0	189	7	1	1	0	0	0.04	0.07	0	255	7	0.03	0.07	0	0	1	1	0	0	neptune.
0	tcp	private	S0	0	0	0	0	0	0	0	0	0	0	0	0	0	0	0	0	0	0	190	11	1	1	0	0	0.06	0.07	0	255	11	0.04	0.07	0	0	1	1	0	0	neptune.
0	tcp	private	S0	0	0	0	0	0	0	0	0	0	0	0	0	0	0	0	0	0	0	191	12	1	1	0	0	0.06	0.07	0	255	12	0.05	0.07	0	0	1	1	0	0	neptune.
0	tcp	private	S0	0	0	0	0	0	0	0	0	0	0	0	0	0	0	0	0	0	0	192	8	1	1	0	0	0.04	0.07	0	255	8	0.03	0.07	0	0	1	1	0	0	neptune.
0	tcp	private	S0	0	0	0	0	0	0	0	0	0	0	0	0	0	0	0	0	0	0	193	9	1	1	0	0	0.05	0.07	0	255	9	0.04	0.07	0	0	1	1	0	0	neptune.
0	tcp	private	S0	0	0	0	0	0	0	0	0	0	0	0	0	0	0	0	0	0	0	194	13	1	1	0	0	0.07	0.07	0	255	13	0.05	0.07	0	0	1	1	0	0	neptune.
0	tcp	private	S0	0	0	0	0	0	0	0	0	0	0	0	0	0	0	0	0	0	0	195	14	1	1	0	0	0.07	0.07	0	255	14	0.05	0.07	0	0	1	1	0	0	neptune.
0	tcp	private	S0	0	0	0	0	0	0	0	0	0	0	0	0	0	0	0	0	0	0	196	10	1	1	0	0	0.05	0.07	0	255	10	0.04	0.07	0	0	1	1	0	0	neptune.
0	tcp	private	S0	0	0	0	0	0	0	0	0	0	0	0	0	0	0	0	0	0	0	197	11	1	1	0	0	0.06	0.07	0	255	11	0.04	0.07	0	0	1	1	0	0	neptune.
0	tcp	private	S0	0	0	0	0	0	0	0	0	0	0	0	0	0	0	0	0	0	0	198	15	1	1	0	0	0.08	0.07	0	255	15	0.06	0.07	0	0	1	1	0	0	neptune.
0	tcp	private	S0	0	0	0	0	0	0	0	0	0	0	0	0	0	0	0	0	0	0	199	16	1	1	0	0	0.08	0.07	0	255	16	0.06	0.07	0	0	1	1	0	0	neptune.
0	tcp	private	S0	0	0	0	0	0	0	0	0	0	0	0	0	0	0	0	0	0	0	200	12	1	1	0	0	0.06	0.07	0	255	12	0.05	0.07	0	0	1	1	0	0	neptune.
0	tcp	private	S0	0	0	0	0	0	0	0	0	0	0	0	0	0	0	0	0	0	0	201	13	1	1	0	0	0.06	0.07	0	255	13	0.05	0.07	0	0	1	1	0	0	neptune.
0	tcp	private	S0	0	0	0	0	0	0	0	0	0	0	0	0	0	0	0	0	0	0	202	2	1	1	0	0	0.01	0.07	0	255	2	0.01	0.07	0	0	1	1	0	0	neptune.
0	tcp	private	S0	0	0	0	0	0	0	0	0	0	0	0	0	0	0	0	0	0	0	203	3	1	1	0	0	0.01	0.07	0	255	3	0.01	0.07	0	0	1	1	0	0	neptune.
0	tcp	private	S0	0	0	0	0	0	0	0	0	0	0	0	0	0	0	0	0	0	0	204	14	1	1	0	0	0.07	0.07	0	255	14	0.05	0.07	0	0	1	1	0	0	neptune.
0	tcp	private	S0	0	0	0	0	0	0	0	0	0	0	0	0	0	0	0	0	0	0	205	15	1	1	0	0	0.07	0.07	0	255	15	0.06	0.07	0	0	1	1	0	0	neptune.
0	tcp	private	S0	0	0	0	0	0	0	0	0	0	0	0	0	0	0	0	0	0	0	206	4	1	1	0	0	0.02	0.07	0	255	4	0.02	0.07	0	0	1	1	0	0	neptune.
0	tcp	private	S0	0	0	0	0	0	0	0	0	0	0	0	0	0	0	0	0	0	0	207	5	1	1	0	0	0.02	0.07	0	255	5	0.02	0.07	0	0	1	1	0	0	neptune.
0	tcp	private	S0	0	0	0	0	0	0	0	0	0	0	0	0	0	0	0	0	0	0	208	16	1	1	0	0	0.08	0.07	0	255	16	0.06	0.07	0	0	1	1	0	0	neptune.
0	tcp	private	S0	0	0	0	0	0	0	0	0	0	0	0	0	0	0	0	0	0	0	209	17	1	1	0	0	0.08	0.07	0	255	17	0.07	0.07	0	0	1	1	0	0	neptune.
0	tcp	private	S0	0	0	0	0	0	0	0	0	0	0	0	0	0	0	0	0	0	0	210	6	1	1	0	0	0.03	0.07	0	255	6	0.02	0.07	0	0	1	1	0	0	neptune.
0	tcp	private	S0	0	0	0	0	0	0	0	0	0	0	0	0	0	0	0	0	0	0	211	7	1	1	0	0	0.03	0.07	0	255	7	0.03	0.07	0	0	1	1	0	0	neptune.
0	tcp	private	S0	0	0	0	0	0	0	0	0	0	0	0	0	0	0	0	0	0	0	212	18	1	1	0	0	0.08	0.07	0	255	18	0.07	0.07	0	0	1	1	0	0	neptune.
0	tcp	private	S0	0	0	0	0	0	0	0	0	0	0	0	0	0	0	0	0	0	0	213	19	1	1	0	0	0.09	0.07	0	255	19	0.07	0.07	0	0	1	1	0	0	neptune.
0	tcp	private	S0	0	0	0	0	0	0	0	0	0	0	0	0	0	0	0	0	0	0	214	8	1	1	0	0	0.04	0.07	0	255	8	0.03	0.07	0	0	1	1	0	0	neptune.
0	tcp	private	S0	0	0	0	0	0	0	0	0	0	0	0	0	0	0	0	0	0	0	215	9	1	1	0	0	0.04	0.07	0	255	9	0.04	0.07	0	0	1	1	0	0	neptune.
0	tcp	private	S0	0	0	0	0	0	0	0	0	0	0	0	0	0	0	0	0	0	0	216	20	1	1	0	0	0.09	0.06	0	255	20	0.08	0.07	0	0	1	1	0	0	neptune.
0	tcp	echo	S0	0	0	0	0	0	0	0	0	0	0	0	0	0	0	0	0	0	0	217	2	1	1	0	0	0.01	0.06	0	255	2	0.01	0.07	0	0	1	1	0	0	neptune.
0	tcp	private	S0	0	0	0	0	0	0	0	0	0	0	0	0	0	0	0	0	0	0	218	10	1	1	0	0	0.05	0.06	0	255	10	0.04	0.07	0	0	1	1	0	0	neptune.
0	tcp	private	S0	0	0	0	0	0	0	0	0	0	0	0	0	0	0	0	0	0	0	219	11	1	1	0	0	0.05	0.06	0	255	11	0.04	0.07	0	0	1	1	0	0	neptune.
0	tcp	echo	S0	0	0	0	0	0	0	0	0	0	0	0	0	0	0	0	0	0	0	220	3	1	1	0	0	0.01	0.06	0	255	3	0.01	0.07	0	0	1	1	0	0	neptune.
0	tcp	echo	S0	0	0	0	0	0	0	0	0	0	0	0	0	0	0	0	0	0	0	221	4	1	1	0	0	0.02	0.06	0	255	4	0.02	0.07	0	0	1	1	0	0	neptune.
0	tcp	private	S0	0	0	0	0	0	0	0	0	0	0	0	0	0	0	0	0	0	0	222	12	1	1	0	0	0.05	0.06	0	255	12	0.05	0.07	0	0	1	1	0	0	neptune.
0	tcp	private	S0	0	0	0	0	0	0	0	0	0	0	0	0	0	0	0	0	0	0	223	13	1	1	0	0	0.06	0.06	0	255	13	0.05	0.07	0	0	1	1	0	0	neptune.
0	tcp	echo	S0	0	0	0	0	0	0	0	0	0	0	0	0	0	0	0	0	0	0	224	5	1	1	0	0	0.02	0.06	0	255	5	0.02	0.07	0	0	1	1	0	0	neptune.
0	tcp	echo	S0	0	0	0	0	0	0	0	0	0	0	0	0	0	0	0	0	0	0	225	6	1	1	0	0	0.03	0.06	0	255	6	0.02	0.07	0	0	1	1	0	0	neptune.
0	tcp	private	S0	0	0	0	0	0	0	0	0	0	0	0	0	0	0	0	0	0	0	226	14	1	1	0	0	0.06	0.06	0	255	14	0.05	0.07	0	0	1	1	0	0	neptune.
0	tcp	private	S0	0	0	0	0	0	0	0	0	0	0	0	0	0	0	0	0	0	0	227	15	1	1	0	0	0.07	0.06	0	255	15	0.06	0.07	0	0	1	1	0	0	neptune.
0	tcp	echo	S0	0	0	0	0	0	0	0	0	0	0	0	0	0	0	0	0	0	0	228	7	1	1	0	0	0.03	0.06	0	255	7	0.03	0.06	0	0	1	1	0	0	neptune.
0	tcp	echo	S0	0	0	0	0	0	0	0	0	0	0	0	0	0	0	0	0	0	0	229	8	1	1	0	0	0.03	0.06	0	255	8	0.03	0.06	0	0	1	1	0	0	neptune.
0	tcp	private	S0	0	0	0	0	0	0	0	0	0	0	0	0	0	0	0	0	0	0	230	16	1	1	0	0	0.07	0.06	0	255	16	0.06	0.06	0	0	1	1	0	0	neptune.
0	tcp	private	S0	0	0	0	0	0	0	0	0	0	0	0	0	0	0	0	0	0	0	231	17	1	1	0	0	0.07	0.06	0	255	17	0.07	0.06	0	0	1	1	0	0	neptune.
0	tcp	echo	S0	0	0	0	0	0	0	0	0	0	0	0	0	0	0	0	0	0	0	232	9	1	1	0	0	0.04	0.06	0	255	9	0.04	0.06	0	0	1	1	0	0	neptune.
0	tcp	echo	S0	0	0	0	0	0	0	0	0	0	0	0	0	0	0	0	0	0	0	233	10	1	1	0	0	0.04	0.06	0	255	10	0.04	0.06	0	0	1	1	0	0	neptune.
0	tcp	private	S0	0	0	0	0	0	0	0	0	0	0	0	0	0	0	0	0	0	0	234	18	1	1	0	0	0.08	0.06	0	255	18	0.07	0.06	0	0	1	1	0	0	neptune.
0	tcp	private	S0	0	0	0	0	0	0	0	0	0	0	0	0	0	0	0	0	0	0	235	19	1	1	0	0	0.08	0.06	0	255	19	0.07	0.06	0	0	1	1	0	0	neptune.
0	tcp	echo	S0	0	0	0	0	0	0	0	0	0	0	0	0	0	0	0	0	0	0	236	11	1	1	0	0	0.05	0.06	0	255	11	0.04	0.06	0	0	1	1	0	0	neptune.
0	tcp	echo	S0	0	0	0	0	0	0	0	0	0	0	0	0	0	0	0	0	0	0	237	12	1	1	0	0	0.05	0.06	0	255	12	0.05	0.06	0	0	1	1	0	0	neptune.
0	tcp	private	S0	0	0	0	0	0	0	0	0	0	0	0	0	0	0	0	0	0	0	238	20	1	1	0	0	0.08	0.06	0	255	20	0.08	0.06	0	0	1	1	0	0	neptune.
0	tcp	private	S0	0	0	0	0	0	0	0	0	0	0	0	0	0	0	0	0	0	0	239	7	1	1	0	0	0.03	0.06	0	255	7	0.03	0.06	0	0	1	1	0	0	neptune.
[truncated: 2,590 more rows]

## Sheet: Sheet2
631		362		461		219								5.24113	5.31131
290		19		338		105								5.20592	4.57895
341		3		41		44								5.09216	4.7096
228		17		30		26								4.56205	4.70359
15		43												5.04507	4.64169
83		7												4.62488	4.67479
		2		870		394								4.62618	4.89759
1588		2												5.00075	5.3203
														4.9294	5.05185
		455												4.74983	5.27071
														4.97282	4.55719
														5.36419	4.9265
														4.58941	4.80143
														4.90202	4.64279
														5.30276	4.74863
														5.3319	5.11752
														5.4503	4.61492
														5.41875	4.85387
														4.73458	4.91855
														4.9211	4.73804
														4.77834	4.87236
														5.00468	4.52836
														4.90445	4.59801
														4.53476	4.90902
														4.70739	5.48238
														5.47339	4.50529
														4.80677	5.24472
														4.99041	4.93576
														4.97206	4.98343
														5.44923	4.64799
														4.63071	5.38631
														4.85238	4.58793
														5.33528	5.33428
														5.276	4.65944
														4.79948	5.04279
														4.63266	5.47128
														4.54377	4.90744
														5.29139	4.87199
														5.01768	5.26489
														5.43178	4.55577
														5.11454	5.30159
														5.42016	5.03039
														4.69743	5.31701
														5.14494	5.30427
														5.0166	4.93355
														5.07005	4.54012
														4.75654	5.12647
														4.81547	4.68574
														4.56457	4.66801
														4.7969	4.96925
														4.71565	4.8039
														4.96622	4.84555
														5.20641	5.04077
														4.90618	5.13172
														4.69566	4.70151
														5.34343	5.15648
														4.83377	5.49581
														5.16006	4.68062
														4.50268	5.41412
														4.84246	4.84369
														4.62199	4.99923
														4.73315	4.83574
														4.81829	4.69455
														5.47965	5.06872
														5.47866	4.5
														4.57435	5.13479
														5.34573	5.42645
														5.46008	4.66979
														5.07029	5.17311
														4.80201	5.36825
														4.95128	5.07042
														4.74077	4.66149
														4.63865	5.23718
														5.16952	5.30209
														4.7356	4.53988
														4.56749	5.44387
														4.80853	5.00316
														4.75237	5.36909
														4.75613	5.28808
														4.83821	5.19679
														5.2557	4.74264
														5.29193	4.93086
														5.16446	5.25551
														4.94709	5.38364
														4.54838	5.41627
														5.14749	4.65037
														4.92071	4.5625
														4.87882	5.43808
														4.58566	4.83687
														4.75414	5.33107
														5.03484	5.12884
														4.83225	4.62556
														5.27288	4.51682
														5.47596	5.2638
														5.16358	5.44665
														5.19084	5.41572
														4.52258	4.73461
														4.89822	5.02453
														5.15187	5.19022
														4.85722	4.76869
														4.9089	4.60462
														4.70071	5.34388
														4.57639	5.28507
														4.6979	4.83824
														4.94119	4.78027
														5.12239	5.25973
														4.85338	5.43403
														4.82309	5.25187
														5.25045	5.14034
														5.21577	5.17421
														5.42466	4.65112
														5.38809	4.89904
														4.91894	4.66632
														5.24822	4.86052
														5.23686	5.03117
														5.39238	4.77909
														5.28364	5.29153
														5.13605	4.65782
														4.68395	5.0203
														5.4405	5.09464
														4.99003	4.80333
														4.63646	4.57892
														4.66404	5.12279
														5.32804	5.15128
														4.63106	5.25729
														5.3057	5.43534
														4.72666	4.84773
														4.92895	5.45627
														4.88739	5.39042
														5.06759	5.22337
														4.54753	5.2916
														4.85343	5.2739
														5.36461	4.71271
														4.62058	5.29092
														4.53753	4.8228
														4.84118	4.53383
														5.27104	4.95405
														4.82325	4.87906
														4.85661	5.43999
														4.63307	4.54554
														5.08934	5.22157
														4.98405	5.3726
														5.27368	5.04146
														5.30852	4.93897
														4.67493	5.00685
														5.35586	4.84032
														5.45581	5.48935
														4.67114	4.9744
														5.11468	5.14726
														4.99045	5.28881
														4.68895	5.47535
														5.45032	5.16633
														4.51579	4.89961
														4.78861	5.38825
														5.29752	5.47757
														5.17602	5.06875
														5.11935	4.77409
														4.77048	5.04566
														5.10437	5.4354
														4.81901	4.75224
														5.10647	4.97747
														4.84274	4.9458
														5.27947	5.47106
														4.68163	5.17262
														5.37969	4.6996
														4.90132	5.22478
														4.7719	4.58737
														5.37538	5.35504
														5.39501	4.83837
														4.85283	4.67036
														4.60722	4.74974
														4.57361	4.83613
														4.57955	4.82831
														4.92751	4.9179
														5.0513	4.58794
														4.53866	4.64865
														5.00309	4.83677
														4.51609	4.77736
														4.52201	5.19712
														4.53937	5.43627
														4.7848	4.83416
														5.18114	4.72587
														4.51682	5.43543
														4.51091	4.60719
														4.94219	4.5398
														4.72419	5.12752
														4.59813	4.98153
														4.7437	5.33626
														5.41517	4.78283
														4.54286	5.38591
														4.7612	4.93767
														4.78445	5.12448
														5.04764	5.19959
														4.53755	4.6349
														4.63378	5.29246
														5.21347	5.18494
														4.92692	5.30759
														5.37997	5.18985
														4.5887	4.88623
														4.58041	4.88294
														4.67169	4.70865
														5.05145	4.60642
														5.02964	4.61229
														5.10466	4.77266
														4.63786	5.03444
														5.20759	4.60874
														5.2585	5.35554
														5.32108	5.25964
														4.6696	5.0843
														5.43121	5.17952
														4.82277	5.44777
														5.01944	5.15315
														5.0686	5.01255
														4.79095	4.74665
														4.99424	4.51294
														4.72148	5.16548
														5.40745	4.56775
														5.05204	5.29001
														5.19615	5.30084
														5.21838	4.89459
														4.67483	4.66725
														4.65139	5.47065
														5.04184	4.6857
														5.25925	4.92084
														5.30619	4.75403
														4.88344	4.51029
														5.10192	5.21118
														5.19665	4.85838
														4.95065	5.15305
														4.74514	5.2327
														5.11949	5.0654
														4.98327	4.57004
														4.52399	5.02754
														4.91688	5.22014
														5.3942	5.25324
														4.58253	4.7996
														5.45619	4.88174
														5.40625	5.47062
														5.00549	5.03971
														4.61528	5.22709
														4.87689	5.17093
														5.39759	4.88462
														5.44095	5.22214
														5.41767	4.75251
														5.2584	4.81907
														5.02228	5.07007
														5.13596	4.6282
														4.77327	5.3291
														5.42582	5.06488
														4.80321	4.71802
														5.02632	4.72297
														5.39308	4.89122
														5.40278	5.41567
														4.60647	4.72557
														4.55599	5.40322
														5.48296	4.57751
														4.82362	5.26291
														5.27777	5.35941
														4.91332	5.34674
														5.09835	5.04379
														4.97198	5.06861
														5.25538	5.26918
														4.89745	5.39345
														5.42487	5.43716
														4.91784	4.67948
														4.63554	5.18954
														4.56349	5.4834
														4.98265	5.36124
														5.38607	5.42801
														5.12085	4.96787
														4.53886	4.77003
														5.27041	4.7207
														5.10086	4.91784
														5.0338	5.09677
														5.34496	5.24851
														5.3764	5.46237
														5.44885	5.47845
														4.73567	5.26606
														4.60216	4.83888
														5.00409	5.4749
														5.22904	4.98855
														5.29721	4.90011
														5.34726	4.87898
														4.53943	4.87551
														5.06543	4.93832
														5.44448	4.77627
														5.08609	5.23054
														5.18146	5.22461
														4.95855	4.72176
														5.37138	4.87831
														4.70208	4.58772
														5.42191	5.2134
														5.26012	4.68443
														5.34582	4.64074
														4.87323	5.46803
														5.38163	4.7471
														5.31825	4.98597
														4.50457	4.87492
														5.20497	5.38088
														4.87399	4.50403
														5.16987	5.35292
														4.93806	4.67278
														5.36871	4.58893
														5.37785	4.82121
														5.42397	5.45165
														4.96587	4.54871
														5.43434	5.01369
														5.37654	4.74614
														4.81136	5.43217
														4.8392	4.78724
														4.51457	5.03484
														5.15333	4.92478
														5.24679	4.50314
														4.59537	4.93089
														4.52875	5.28914
														4.7694	5.36376
														4.6638	5.11338
														4.62571	5.0047
														4.60937	4.90335
														5.46328	4.98429
														5.00073	4.83043
														4.97541	5.32392
														4.66206	4.58805
														4.61682	5.47531
														5.16291	4.9929
														4.60883	4.68781
														5.40049	5.46628
														4.5821	4.99631
														4.82911	5.21472
														4.94841	4.73935
														4.57203	4.9616
														5.46887	5.03166
														5.46978	5.22015
														4.78183	4.97661
														5.12493	5.4927
														4.99011	5.00123
														5.082	5.304
														5.23969	5.42043
														5.26432	5.48979
														4.98797	4.7634
														4.87284	5.37403
														4.64431	5.15386
														5.1198	4.61887
														4.57213	5.13747
														5.27582	4.86609
														5.17995	4.76234
														5.23109	5.48338
														5.43555	4.99355
														4.92773	5.44758
														5.32864	4.63782
														4.89051	4.58529
														4.95135	5.31101
														4.78057	5.03179
														4.78405	5.03256
														5.29304	5.13571
														5.29529	5.16301
														4.66904	5.45518
														5.36487	5.35893
														5.07519	5.00704
														4.80829	5.24085
														4.63148	5.07422
														4.94884	5.00876
														4.88743	5.16987
														4.79951	5.42712
														5.04732	4.72952
														4.64249	4.79923
														4.71922	4.5198
														4.64563	4.57572
														5.19345	4.65464
														4.76496	5.13006
														5.26394	4.877
														4.53912	5.0831
														5.41741	4.94847
														4.65481	5.09489
														4.90772	5.31403
														5.40036	5.05605
														5.03776	5.20942
														4.95537	5.47427
														4.80534	4.56914
														4.66223	4.61317
														4.69819	4.80134
														4.62104	5.34087
														5.22548	4.55429
														4.79558	5.27001
														5.42508	5.32766
														5.0451	5.10524
														4.69949	5.38347
														4.79334	4.80019
														5.21822	4.56872
														4.74506	5.28106
														5.41498	4.87049
														5.19295	4.93631
														4.9065	4.94001
